# Supplementary material for: Evolution of Canada’s Boreal Forest Spatial Patterns as Seen from Space
Source: PLoS One. 2016 Jul 6;11(7):e0157736. doi: 10.1371/journal.pone.0157736 (PMC4934904; doi:10.1371/journal.pone.0157736)
Supplement: S1 Table — (TAR) [file pone.0157736.s001.tar › S1_Table.csv]

ID	YEAR	FOREST_COVER	LARGEST_PATCH_INDEX	EDGE_DENSITY	CORE_FOREST_COVER	LONGITUDE	LATITUDE	ECOZONE	THEIL_SEN_SLOPE_OF_FOREST_COVER	TAU_P_VALUE_OF_FOREST_COVER
004025_tile_0075	1997	49.6406	38.2689	14.9389	31.2684	-56.6613	51.1089	Boreal Shield	-0.00655800821355261	1.06059894733335e-06
004025_tile_0075	1993	49.6406	38.2689	14.9389	31.2684	-56.6613	51.1089	Boreal Shield	-0.00655800821355261	1.06059894733335e-06
004025_tile_0075	2008	49.474	38.1023	15.8141	30.6944	-56.6613	51.1089	Boreal Shield	-0.00655800821355261	1.06059894733335e-06
004025_tile_0075	1992	49.6406	38.2689	14.9389	31.2684	-56.6613	51.1089	Boreal Shield	-0.00655800821355261	1.06059894733335e-06
004025_tile_0075	2000	49.5681	38.1965	15.3131	31.0874	-56.6613	51.1089	Boreal Shield	-0.00655800821355261	1.06059894733335e-06
004025_tile_0075	2001	49.5899	38.2182	15.2346	31.0946	-56.6613	51.1089	Boreal Shield	-0.00655800821355261	1.06059894733335e-06
004025_tile_0075	1996	49.5826	38.2689	15.12	31.263	-56.6613	51.1089	Boreal Shield	-0.00655800821355261	1.06059894733335e-06
004025_tile_0075	2006	49.5156	38.144	15.6209	30.8972	-56.6613	51.1089	Boreal Shield	-0.00655800821355261	1.06059894733335e-06
004025_tile_0075	2005	49.5156	38.144	15.6209	30.8972	-56.6613	51.1089	Boreal Shield	-0.00655800821355261	1.06059894733335e-06
004025_tile_0075	1995	49.5826	38.2689	15.12	31.263	-56.6613	51.1089	Boreal Shield	-0.00655800821355261	1.06059894733335e-06
004025_tile_0075	2004	49.5645	38.1928	15.4037	31.0005	-56.6613	51.1089	Boreal Shield	-0.00655800821355261	1.06059894733335e-06
004025_tile_0075	2007	49.5156	38.144	15.6209	30.8972	-56.6613	51.1089	Boreal Shield	-0.00655800821355261	1.06059894733335e-06
004025_tile_0075	2010	48.9579	37.5862	17.474	28.9887	-56.6613	51.1089	Boreal Shield	-0.00655800821355261	1.06059894733335e-06
004025_tile_0075	1990	49.6062	38.2327	14.9872	31.1996	-56.6613	51.1089	Boreal Shield	-0.00655800821355261	1.06059894733335e-06
004025_tile_0075	1986	49.6406	38.2689	14.9389	31.2684	-56.6613	51.1089	Boreal Shield	-0.00655800821355261	1.06059894733335e-06
004025_tile_0075	1987	49.6406	38.2689	14.9389	31.2684	-56.6613	51.1089	Boreal Shield	-0.00655800821355261	1.06059894733335e-06
004025_tile_0075	1988	49.6406	38.2689	14.9389	31.2684	-56.6613	51.1089	Boreal Shield	-0.00655800821355261	1.06059894733335e-06
004025_tile_0075	1998	49.6406	38.2689	14.9389	31.2684	-56.6613	51.1089	Boreal Shield	-0.00655800821355261	1.06059894733335e-06
004025_tile_0075	1991	49.6406	38.2689	14.9389	31.2684	-56.6613	51.1089	Boreal Shield	-0.00655800821355261	1.06059894733335e-06
004025_tile_0075	1994	49.6406	38.2689	14.9389	31.2684	-56.6613	51.1089	Boreal Shield	-0.00655800821355261	1.06059894733335e-06
004025_tile_0075	1999	49.5681	38.1965	15.3131	31.0874	-56.6613	51.1089	Boreal Shield	-0.00655800821355261	1.06059894733335e-06
004025_tile_0075	2009	49.3255	37.9538	16.3211	30.1874	-56.6613	51.1089	Boreal Shield	-0.00655800821355261	1.06059894733335e-06
004025_tile_0075	1989	49.6062	38.2327	14.9872	31.1996	-56.6613	51.1089	Boreal Shield	-0.00655800821355261	1.06059894733335e-06
004025_tile_0075	1985	49.6406	38.2689	14.9389	31.2684	-56.6613	51.1089	Boreal Shield	-0.00655800821355261	1.06059894733335e-06
004025_tile_0075	2003	49.5899	38.2182	15.2346	31.0946	-56.6613	51.1089	Boreal Shield	-0.00655800821355261	1.06059894733335e-06
004025_tile_0075	2002	49.5899	38.2182	15.2346	31.0946	-56.6613	51.1089	Boreal Shield	-0.00655800821355261	1.06059894733335e-06
004025_tile_0076	1987	63.3173	59.4115	13.11	45.8126	-56.5606	51.1086	Boreal Shield	-0.0137673003802284	0.000145872778375633
004025_tile_0076	1995	63.1489	59.2431	14.0758	45.3092	-56.5606	51.1086	Boreal Shield	-0.0137673003802284	0.000145872778375633
004025_tile_0076	1996	63.1489	59.2431	14.0758	45.3092	-56.5606	51.1086	Boreal Shield	-0.0137673003802284	0.000145872778375633
004025_tile_0076	2000	63.1797	59.2739	14.0275	45.311	-56.5606	51.1086	Boreal Shield	-0.0137673003802284	0.000145872778375633
004025_tile_0076	1991	63.2956	59.3861	13.2187	45.7909	-56.5606	51.1086	Boreal Shield	-0.0137673003802284	0.000145872778375633
004025_tile_0076	2005	63.0693	59.1634	14.4681	45.014	-56.5606	51.1086	Boreal Shield	-0.0137673003802284	0.000145872778375633
004025_tile_0076	2004	63.1797	59.2739	14.0275	45.311	-56.5606	51.1086	Boreal Shield	-0.0137673003802284	0.000145872778375633
004025_tile_0076	1985	63.3173	59.4115	13.11	45.8126	-56.5606	51.1086	Boreal Shield	-0.0137673003802284	0.000145872778375633
004025_tile_0076	2008	61.7583	57.8144	18.1862	42.0896	-56.5606	51.1086	Boreal Shield	-0.0137673003802284	0.000145872778375633
004025_tile_0076	1999	63.1797	59.2739	14.0275	45.311	-56.5606	51.1086	Boreal Shield	-0.0137673003802284	0.000145872778375633
004025_tile_0076	2002	63.1797	59.2739	14.0275	45.311	-56.5606	51.1086	Boreal Shield	-0.0137673003802284	0.000145872778375633
004025_tile_0076	1997	63.1489	59.2431	14.0758	45.3092	-56.5606	51.1086	Boreal Shield	-0.0137673003802284	0.000145872778375633
004025_tile_0076	1986	63.3173	59.4115	13.11	45.8126	-56.5606	51.1086	Boreal Shield	-0.0137673003802284	0.000145872778375633
004025_tile_0076	1988	63.3173	59.4115	13.11	45.8126	-56.5606	51.1086	Boreal Shield	-0.0137673003802284	0.000145872778375633
004025_tile_0076	1998	63.1797	59.2739	14.0275	45.311	-56.5606	51.1086	Boreal Shield	-0.0137673003802284	0.000145872778375633
004025_tile_0076	1992	63.0077	59.0711	14.8604	44.8818	-56.5606	51.1086	Boreal Shield	-0.0137673003802284	0.000145872778375633
004025_tile_0076	1994	63.1272	59.2214	14.2085	45.1118	-56.5606	51.1086	Boreal Shield	-0.0137673003802284	0.000145872778375633
004025_tile_0076	2010	61.5229	57.5736	19.2727	41.5464	-56.5606	51.1086	Boreal Shield	-0.0137673003802284	0.000145872778375633
004025_tile_0076	2003	63.1797	59.2739	14.0275	45.311	-56.5606	51.1086	Boreal Shield	-0.0137673003802284	0.000145872778375633
004025_tile_0076	2009	61.6587	57.7112	18.6208	41.9031	-56.5606	51.1086	Boreal Shield	-0.0137673003802284	0.000145872778375633
004025_tile_0076	1993	63.0077	59.0711	14.8604	44.8818	-56.5606	51.1086	Boreal Shield	-0.0137673003802284	0.000145872778375633
004025_tile_0076	1990	63.3173	59.4115	13.11	45.8126	-56.5606	51.1086	Boreal Shield	-0.0137673003802284	0.000145872778375633
004025_tile_0076	2006	63.0693	59.1634	14.4681	45.014	-56.5606	51.1086	Boreal Shield	-0.0137673003802284	0.000145872778375633
004025_tile_0076	2001	63.1797	59.2739	14.0275	45.311	-56.5606	51.1086	Boreal Shield	-0.0137673003802284	0.000145872778375633
004025_tile_0076	2007	62.9461	59.0403	15.2467	44.4165	-56.5606	51.1086	Boreal Shield	-0.0137673003802284	0.000145872778375633
004025_tile_0076	1989	63.3173	59.4115	13.11	45.8126	-56.5606	51.1086	Boreal Shield	-0.0137673003802284	0.000145872778375633
004025_tile_0077	2001	64.1159	59.1652	61.8923	27.1453	-56.4599	51.1081	Boreal Shield	-0.097111313868614	1.10700275612885e-08
004025_tile_0077	1996	65.2277	60.2988	58.15	30.3631	-56.4599	51.1081	Boreal Shield	-0.097111313868614	1.10700275612885e-08
004025_tile_0077	1986	65.8579	60.9941	55.3493	31.4441	-56.4599	51.1081	Boreal Shield	-0.097111313868614	1.10700275612885e-08
004025_tile_0077	1993	65.1806	60.2263	58.144	30.3015	-56.4599	51.1081	Boreal Shield	-0.097111313868614	1.10700275612885e-08
004025_tile_0077	2006	64.0308	59.0837	63.1538	26.4282	-56.4599	51.1081	Boreal Shield	-0.097111313868614	1.10700275612885e-08
004025_tile_0077	1991	65.5663	60.7116	56.3754	31.0439	-56.4599	51.1081	Boreal Shield	-0.097111313868614	1.10700275612885e-08
004025_tile_0077	2010	63.5093	58.555	65.3629	24.201	-56.4599	51.1081	Boreal Shield	-0.097111313868614	1.10700275612885e-08
004025_tile_0077	1989	65.8579	60.9941	55.3493	31.4441	-56.4599	51.1081	Boreal Shield	-0.097111313868614	1.10700275612885e-08
004025_tile_0077	2003	63.9493	58.9986	62.8339	26.4373	-56.4599	51.1081	Boreal Shield	-0.097111313868614	1.10700275612885e-08
004025_tile_0077	1987	65.8579	60.9941	55.3493	31.4441	-56.4599	51.1081	Boreal Shield	-0.097111313868614	1.10700275612885e-08
004025_tile_0077	2009	63.7592	58.8049	64.3127	25.5066	-56.4599	51.1081	Boreal Shield	-0.097111313868614	1.10700275612885e-08
004025_tile_0077	2002	63.9493	58.9986	62.8339	26.4373	-56.4599	51.1081	Boreal Shield	-0.097111313868614	1.10700275612885e-08
004025_tile_0077	2007	64.0308	59.0837	63.1538	26.4282	-56.4599	51.1081	Boreal Shield	-0.097111313868614	1.10700275612885e-08
004025_tile_0077	1998	65.1299	60.1847	59.1882	29.5084	-56.4599	51.1081	Boreal Shield	-0.097111313868614	1.10700275612885e-08
004025_tile_0077	2005	64.0308	59.0837	63.1538	26.4282	-56.4599	51.1081	Boreal Shield	-0.097111313868614	1.10700275612885e-08
004025_tile_0077	1988	65.8579	60.9941	55.3493	31.4441	-56.4599	51.1081	Boreal Shield	-0.097111313868614	1.10700275612885e-08
004025_tile_0077	2000	64.1159	59.1652	61.8923	27.1453	-56.4599	51.1081	Boreal Shield	-0.097111313868614	1.10700275612885e-08
004025_tile_0077	1985	65.8579	60.9941	55.3493	31.4441	-56.4599	51.1081	Boreal Shield	-0.097111313868614	1.10700275612885e-08
004025_tile_0077	1997	65.1408	60.2119	58.7174	29.9466	-56.4599	51.1081	Boreal Shield	-0.097111313868614	1.10700275612885e-08
004025_tile_0077	1995	65.2585	60.3296	58.0112	30.4608	-56.4599	51.1081	Boreal Shield	-0.097111313868614	1.10700275612885e-08
004025_tile_0077	2008	64.1503	59.2033	63.2141	26.249	-56.4599	51.1081	Boreal Shield	-0.097111313868614	1.10700275612885e-08
004025_tile_0077	2004	64.0471	59.1	63.1115	26.4373	-56.4599	51.1081	Boreal Shield	-0.097111313868614	1.10700275612885e-08
004025_tile_0077	1990	65.8579	60.9941	55.3493	31.4441	-56.4599	51.1081	Boreal Shield	-0.097111313868614	1.10700275612885e-08
004025_tile_0077	1992	65.1806	60.2263	58.144	30.3015	-56.4599	51.1081	Boreal Shield	-0.097111313868614	1.10700275612885e-08
004025_tile_0077	1999	64.3929	59.4423	60.4557	28.2698	-56.4599	51.1081	Boreal Shield	-0.097111313868614	1.10700275612885e-08
004025_tile_0077	1994	65.2349	60.2807	58.0112	30.4608	-56.4599	51.1081	Boreal Shield	-0.097111313868614	1.10700275612885e-08
004025_tile_0078	1992	42.9516	32.3766	74.5858	6.0045	-56.3592	51.1076	Boreal Shield	-0.0586143139641007	0.00654262350872159
004025_tile_0078	2000	42.794	32.2173	76.6742	5.3164	-56.3592	51.1076	Boreal Shield	-0.0586143139641007	0.00654262350872159
004025_tile_0078	2008	43.0982	32.4817	77.3261	5.3382	-56.3592	51.1076	Boreal Shield	-0.0586143139641007	0.00654262350872159
004025_tile_0078	1989	44.3115	33.8234	70.083	8.6374	-56.3592	51.1076	Boreal Shield	-0.0586143139641007	0.00654262350872159
004025_tile_0078	1990	44.1612	33.6732	71.1151	7.6342	-56.3592	51.1076	Boreal Shield	-0.0586143139641007	0.00654262350872159
004025_tile_0078	1988	44.3115	33.8234	70.083	8.6374	-56.3592	51.1076	Boreal Shield	-0.0586143139641007	0.00654262350872159
004025_tile_0078	1985	44.3332	33.8452	69.9502	8.804	-56.3592	51.1076	Boreal Shield	-0.0586143139641007	0.00654262350872159
004025_tile_0078	2002	43.2775	32.7352	76.7708	5.3472	-56.3592	51.1076	Boreal Shield	-0.0586143139641007	0.00654262350872159
004025_tile_0078	1991	44.0163	33.5156	71.4652	7.359	-56.3592	51.1076	Boreal Shield	-0.0586143139641007	0.00654262350872159
004025_tile_0078	1987	44.3332	33.8452	69.9502	8.804	-56.3592	51.1076	Boreal Shield	-0.0586143139641007	0.00654262350872159
004025_tile_0078	1994	42.5894	31.9909	75.6602	5.6261	-56.3592	51.1076	Boreal Shield	-0.0586143139641007	0.00654262350872159
004025_tile_0078	2004	43.2992	32.7569	76.6621	5.3563	-56.3592	51.1076	Boreal Shield	-0.0586143139641007	0.00654262350872159
004025_tile_0078	2003	43.2775	32.7352	76.7708	5.3472	-56.3592	51.1076	Boreal Shield	-0.0586143139641007	0.00654262350872159
004025_tile_0078	2005	43.1344	32.5632	77.4227	5.1589	-56.3592	51.1076	Boreal Shield	-0.0586143139641007	0.00654262350872159
004025_tile_0078	2010	42.3993	31.7338	80.2113	4.1992	-56.3592	51.1076	Boreal Shield	-0.0586143139641007	0.00654262350872159
004025_tile_0078	2009	42.3993	31.7338	80.2113	4.1992	-56.3592	51.1076	Boreal Shield	-0.0586143139641007	0.00654262350872159
004025_tile_0078	1993	42.517	31.9384	75.5515	5.5917	-56.3592	51.1076	Boreal Shield	-0.0586143139641007	0.00654262350872159
004025_tile_0078	1996	42.4771	31.8805	76.5535	5.3056	-56.3592	51.1076	Boreal Shield	-0.0586143139641007	0.00654262350872159
004025_tile_0078	1999	42.794	32.2173	76.6742	5.3164	-56.3592	51.1076	Boreal Shield	-0.0586143139641007	0.00654262350872159
004025_tile_0078	2007	42.957	32.3404	78.0202	5.1408	-56.3592	51.1076	Boreal Shield	-0.0586143139641007	0.00654262350872159
004025_tile_0078	1998	42.7415	32.163	76.3905	5.311	-56.3592	51.1076	Boreal Shield	-0.0586143139641007	0.00654262350872159
004025_tile_0078	1995	42.5532	31.9565	75.9801	5.3671	-56.3592	51.1076	Boreal Shield	-0.0586143139641007	0.00654262350872159
004025_tile_0078	2001	43.2775	32.7352	76.7708	5.3472	-56.3592	51.1076	Boreal Shield	-0.0586143139641007	0.00654262350872159
004025_tile_0078	1986	44.3332	33.8452	69.9502	8.804	-56.3592	51.1076	Boreal Shield	-0.0586143139641007	0.00654262350872159
004025_tile_0078	2006	43.1344	32.5632	77.4227	5.1589	-56.3592	51.1076	Boreal Shield	-0.0586143139641007	0.00654262350872159
004025_tile_0078	1997	42.4771	31.8805	76.5535	5.3056	-56.3592	51.1076	Boreal Shield	-0.0586143139641007	0.00654262350872159
004025_tile_0079	1991	64.4056	62.2001	44.2312	27.1526	-56.2585	51.107	Boreal Shield	-0.0623208637469577	8.23446555386909e-08
004025_tile_0079	1992	64.1213	61.923	45.6858	26.1983	-56.2585	51.107	Boreal Shield	-0.0623208637469577	8.23446555386909e-08
004025_tile_0079	2005	63.895	61.8307	46.8749	24.4925	-56.2585	51.107	Boreal Shield	-0.0623208637469577	8.23446555386909e-08
004025_tile_0079	1997	64.5613	62.4898	44.038	26.8049	-56.2585	51.107	Boreal Shield	-0.0623208637469577	8.23446555386909e-08
004025_tile_0079	2009	63.1562	61.072	50.2912	23.0258	-56.2585	51.107	Boreal Shield	-0.0623208637469577	8.23446555386909e-08
004025_tile_0079	1987	65.1227	63.0765	41.008	29.3128	-56.2585	51.107	Boreal Shield	-0.0623208637469577	8.23446555386909e-08
004025_tile_0079	1986	65.1227	63.0765	41.008	29.3128	-56.2585	51.107	Boreal Shield	-0.0623208637469577	8.23446555386909e-08
004025_tile_0079	2008	63.2069	61.1227	49.8929	23.4948	-56.2585	51.107	Boreal Shield	-0.0623208637469577	8.23446555386909e-08
004025_tile_0079	1988	65.1227	63.0765	41.008	29.3128	-56.2585	51.107	Boreal Shield	-0.0623208637469577	8.23446555386909e-08
004025_tile_0079	2003	64.3386	62.2761	45.1185	25.8941	-56.2585	51.107	Boreal Shield	-0.0623208637469577	8.23446555386909e-08
004025_tile_0079	2007	63.1689	61.0847	49.8385	23.4948	-56.2585	51.107	Boreal Shield	-0.0623208637469577	8.23446555386909e-08
004025_tile_0079	1999	64.4617	62.3993	44.5149	26.5604	-56.2585	51.107	Boreal Shield	-0.0623208637469577	8.23446555386909e-08
004025_tile_0079	1989	64.6609	62.5767	43.193	28.3241	-56.2585	51.107	Boreal Shield	-0.0623208637469577	8.23446555386909e-08
004025_tile_0079	1994	64.5613	62.4898	44.038	26.8049	-56.2585	51.107	Boreal Shield	-0.0623208637469577	8.23446555386909e-08
004025_tile_0079	2002	64.3386	62.2761	45.1185	25.8941	-56.2585	51.107	Boreal Shield	-0.0623208637469577	8.23446555386909e-08
004025_tile_0079	2000	64.4183	62.3558	44.6597	26.3721	-56.2585	51.107	Boreal Shield	-0.0623208637469577	8.23446555386909e-08
004025_tile_0079	2010	63.1562	61.072	50.2912	23.0258	-56.2585	51.107	Boreal Shield	-0.0623208637469577	8.23446555386909e-08
004025_tile_0079	2001	64.4183	62.3558	44.6597	26.3721	-56.2585	51.107	Boreal Shield	-0.0623208637469577	8.23446555386909e-08
004025_tile_0079	1985	65.1227	63.0765	41.008	29.3128	-56.2585	51.107	Boreal Shield	-0.0623208637469577	8.23446555386909e-08
004025_tile_0079	1993	64.1213	61.923	45.6858	26.1983	-56.2585	51.107	Boreal Shield	-0.0623208637469577	8.23446555386909e-08
004025_tile_0079	2004	64.0489	61.9846	46.4645	24.775	-56.2585	51.107	Boreal Shield	-0.0623208637469577	8.23446555386909e-08
004025_tile_0079	1996	64.5613	62.4898	44.038	26.8049	-56.2585	51.107	Boreal Shield	-0.0623208637469577	8.23446555386909e-08
004025_tile_0079	1995	64.5613	62.4898	44.038	26.8049	-56.2585	51.107	Boreal Shield	-0.0623208637469577	8.23446555386909e-08
004025_tile_0079	2006	63.6614	61.5953	48.3537	24.038	-56.2585	51.107	Boreal Shield	-0.0623208637469577	8.23446555386909e-08
004025_tile_0079	1990	64.6374	62.5514	43.3077	28.2734	-56.2585	51.107	Boreal Shield	-0.0623208637469577	8.23446555386909e-08
004025_tile_0079	1998	64.5921	62.5297	43.9233	26.8085	-56.2585	51.107	Boreal Shield	-0.0623208637469577	8.23446555386909e-08
004025_tile_0107	2005	50.6039	43.6397	37.9418	20.3368	-56.7623	51.0458	Boreal Shield	-0.0866583510800122	0.00026084334240295
004025_tile_0107	1989	51.9294	44.9651	29.8597	25.8542	-56.7623	51.0458	Boreal Shield	-0.0866583510800122	0.00026084334240295
004025_tile_0107	1985	52.2209	45.2621	29.1293	26.1928	-56.7623	51.0458	Boreal Shield	-0.0866583510800122	0.00026084334240295
004025_tile_0107	2000	50.3957	43.4296	37.145	20.5722	-56.7623	51.0458	Boreal Shield	-0.0866583510800122	0.00026084334240295
004025_tile_0107	1997	49.9574	42.9751	35.2256	20.6175	-56.7623	51.0458	Boreal Shield	-0.0866583510800122	0.00026084334240295
004025_tile_0107	2010	49.4794	42.4862	42.179	18.1512	-56.7623	51.0458	Boreal Shield	-0.0866583510800122	0.00026084334240295
004025_tile_0107	1986	52.2209	45.2621	29.1293	26.1928	-56.7623	51.0458	Boreal Shield	-0.0866583510800122	0.00026084334240295
004025_tile_0107	2001	49.9556	42.9878	39.8732	18.5333	-56.7623	51.0458	Boreal Shield	-0.0866583510800122	0.00026084334240295
004025_tile_0107	1993	51.4405	44.4726	32.7026	24.1992	-56.7623	51.0458	Boreal Shield	-0.0866583510800122	0.00026084334240295
004025_tile_0107	1999	50.287	43.2703	35.9016	20.6537	-56.7623	51.0458	Boreal Shield	-0.0866583510800122	0.00026084334240295
004025_tile_0107	1994	51.4405	44.4726	32.7026	24.1992	-56.7623	51.0458	Boreal Shield	-0.0866583510800122	0.00026084334240295
004025_tile_0107	2004	50.5206	43.5473	38.5212	20.1286	-56.7623	51.0458	Boreal Shield	-0.0866583510800122	0.00026084334240295
004025_tile_0107	1988	52.2209	45.2621	29.1293	26.1928	-56.7623	51.0458	Boreal Shield	-0.0866583510800122	0.00026084334240295
004025_tile_0107	2007	50.6383	43.6759	37.821	20.3422	-56.7623	51.0458	Boreal Shield	-0.0866583510800122	0.00026084334240295
004025_tile_0107	1991	51.6324	44.6646	31.9783	24.4817	-56.7623	51.0458	Boreal Shield	-0.0866583510800122	0.00026084334240295
004025_tile_0107	2003	50.6274	43.6632	37.8452	20.2064	-56.7623	51.0458	Boreal Shield	-0.0866583510800122	0.00026084334240295
004025_tile_0107	2002	50.6818	43.7193	37.4106	20.5143	-56.7623	51.0458	Boreal Shield	-0.0866583510800122	0.00026084334240295
004025_tile_0107	1992	51.4405	44.4726	32.7026	24.1992	-56.7623	51.0458	Boreal Shield	-0.0866583510800122	0.00026084334240295
004025_tile_0107	2006	50.6039	43.6397	37.9418	20.3368	-56.7623	51.0458	Boreal Shield	-0.0866583510800122	0.00026084334240295
004025_tile_0107	2009	49.4794	42.4862	42.179	18.1512	-56.7623	51.0458	Boreal Shield	-0.0866583510800122	0.00026084334240295
004025_tile_0107	1990	51.5328	44.5613	31.767	24.6555	-56.7623	51.0458	Boreal Shield	-0.0866583510800122	0.00026084334240295
004025_tile_0107	2008	50.6383	43.6759	37.821	20.3422	-56.7623	51.0458	Boreal Shield	-0.0866583510800122	0.00026084334240295
004025_tile_0107	1995	50.3721	43.3807	35.5757	21.4577	-56.7623	51.0458	Boreal Shield	-0.0866583510800122	0.00026084334240295
004025_tile_0107	1998	50.287	43.2703	35.9016	20.6537	-56.7623	51.0458	Boreal Shield	-0.0866583510800122	0.00026084334240295
004025_tile_0107	1996	49.3563	42.2761	36.8794	20.2173	-56.7623	51.0458	Boreal Shield	-0.0866583510800122	0.00026084334240295
004025_tile_0107	1987	52.2209	45.2621	29.1293	26.1928	-56.7623	51.0458	Boreal Shield	-0.0866583510800122	0.00026084334240295
004025_tile_0108	1994	83.2449	83.0095	34.1089	49.7746	-56.6618	51.0455	Boreal Shield	-0.147299110198494	3.56828011582877e-10
004025_tile_0108	2004	80.4255	80.1213	45.209	41.5844	-56.6618	51.0455	Boreal Shield	-0.147299110198494	3.56828011582877e-10
004025_tile_0108	2003	80.813	80.5124	43.7604	42.4627	-56.6618	51.0455	Boreal Shield	-0.147299110198494	3.56828011582877e-10
004025_tile_0108	2002	80.7261	80.3803	43.5793	42.4627	-56.6618	51.0455	Boreal Shield	-0.147299110198494	3.56828011582877e-10
004025_tile_0108	1999	82.2128	81.9683	38.2375	46.8302	-56.6618	51.0455	Boreal Shield	-0.147299110198494	3.56828011582877e-10
004025_tile_0108	1998	83.1507	82.9153	35.0868	49.1354	-56.6618	51.0455	Boreal Shield	-0.147299110198494	3.56828011582877e-10
004025_tile_0108	1985	83.3536	83.12	33.7709	50.0516	-56.6618	51.0455	Boreal Shield	-0.147299110198494	3.56828011582877e-10
004025_tile_0108	2001	80.6483	80.2988	42.8188	42.8556	-56.6618	51.0455	Boreal Shield	-0.147299110198494	3.56828011582877e-10
004025_tile_0108	1988	83.3536	83.12	33.7709	50.0516	-56.6618	51.0455	Boreal Shield	-0.147299110198494	3.56828011582877e-10
004025_tile_0108	1993	83.2449	83.0095	34.1089	49.7746	-56.6618	51.0455	Boreal Shield	-0.147299110198494	3.56828011582877e-10
004025_tile_0108	1997	83.2196	82.9842	34.447	49.6261	-56.6618	51.0455	Boreal Shield	-0.147299110198494	3.56828011582877e-10
004025_tile_0108	1989	83.3536	83.12	33.7709	50.0516	-56.6618	51.0455	Boreal Shield	-0.147299110198494	3.56828011582877e-10
004025_tile_0108	2009	80.0616	79.7537	47.3759	40.3078	-56.6618	51.0455	Boreal Shield	-0.147299110198494	3.56828011582877e-10
004025_tile_0108	1991	83.3318	83.0964	33.8313	50.0317	-56.6618	51.0455	Boreal Shield	-0.147299110198494	3.56828011582877e-10
004025_tile_0108	1995	83.2196	82.9842	34.278	49.5627	-56.6618	51.0455	Boreal Shield	-0.147299110198494	3.56828011582877e-10
004025_tile_0108	2008	80.4382	80.134	45.2573	41.206	-56.6618	51.0455	Boreal Shield	-0.147299110198494	3.56828011582877e-10
004025_tile_0108	1987	83.3536	83.12	33.7709	50.0516	-56.6618	51.0455	Boreal Shield	-0.147299110198494	3.56828011582877e-10
004025_tile_0108	2010	79.9819	79.6704	47.9191	40.2354	-56.6618	51.0455	Boreal Shield	-0.147299110198494	3.56828011582877e-10
004025_tile_0108	1992	83.2449	83.0095	34.1089	49.7746	-56.6618	51.0455	Boreal Shield	-0.147299110198494	3.56828011582877e-10
004025_tile_0108	2000	80.6827	80.3332	42.7644	43.1326	-56.6618	51.0455	Boreal Shield	-0.147299110198494	3.56828011582877e-10
004025_tile_0108	1986	83.3536	83.12	33.7709	50.0516	-56.6618	51.0455	Boreal Shield	-0.147299110198494	3.56828011582877e-10
004025_tile_0108	2007	80.4056	80.1014	45.3539	41.407	-56.6618	51.0455	Boreal Shield	-0.147299110198494	3.56828011582877e-10
004025_tile_0108	2006	80.4382	80.134	45.209	41.5609	-56.6618	51.0455	Boreal Shield	-0.147299110198494	3.56828011582877e-10
004025_tile_0108	2005	80.4382	80.134	45.209	41.5609	-56.6618	51.0455	Boreal Shield	-0.147299110198494	3.56828011582877e-10
004025_tile_0108	1990	83.3536	83.12	33.7709	50.0516	-56.6618	51.0455	Boreal Shield	-0.147299110198494	3.56828011582877e-10
004025_tile_0108	1996	83.1942	82.9588	34.616	49.4142	-56.6618	51.0455	Boreal Shield	-0.147299110198494	3.56828011582877e-10
004025_tile_0109	2004	79.703	78.0552	35.7326	47.5545	-56.5612	51.0452	Boreal Shield	-0.053979694273329	5.07228925528125e-08
004025_tile_0109	1990	80.3223	78.6926	32.7448	49.9031	-56.5612	51.0452	Boreal Shield	-0.053979694273329	5.07228925528125e-08
004025_tile_0109	1992	79.8569	77.9303	34.6099	48.699	-56.5612	51.0452	Boreal Shield	-0.053979694273329	5.07228925528125e-08
004025_tile_0109	2001	79.703	78.0552	35.4912	47.694	-56.5612	51.0452	Boreal Shield	-0.053979694273329	5.07228925528125e-08
004025_tile_0109	1988	80.3603	78.7325	32.6603	49.9122	-56.5612	51.0452	Boreal Shield	-0.053979694273329	5.07228925528125e-08
004025_tile_0109	1986	80.3603	78.7325	32.6603	49.9122	-56.5612	51.0452	Boreal Shield	-0.053979694273329	5.07228925528125e-08
004025_tile_0109	2000	80.0054	78.3594	34.3926	48.8004	-56.5612	51.0452	Boreal Shield	-0.053979694273329	5.07228925528125e-08
004025_tile_0109	2009	78.5097	76.8511	41.9073	43.0475	-56.5612	51.0452	Boreal Shield	-0.053979694273329	5.07228925528125e-08
004025_tile_0109	1985	80.3603	78.7325	32.6603	49.9122	-56.5612	51.0452	Boreal Shield	-0.053979694273329	5.07228925528125e-08
004025_tile_0109	1991	80.0362	78.0878	33.6563	49.4215	-56.5612	51.0452	Boreal Shield	-0.053979694273329	5.07228925528125e-08
004025_tile_0109	1995	79.9819	78.3341	34.3685	48.7931	-56.5612	51.0452	Boreal Shield	-0.053979694273329	5.07228925528125e-08
004025_tile_0109	2002	79.6741	78.0263	35.636	47.5527	-56.5612	51.0452	Boreal Shield	-0.053979694273329	5.07228925528125e-08
004025_tile_0109	2003	79.6741	78.0263	35.636	47.5527	-56.5612	51.0452	Boreal Shield	-0.053979694273329	5.07228925528125e-08
004025_tile_0109	1997	79.9819	78.3341	34.3685	48.7931	-56.5612	51.0452	Boreal Shield	-0.053979694273329	5.07228925528125e-08
004025_tile_0109	1989	80.3223	78.6926	32.7448	49.9031	-56.5612	51.0452	Boreal Shield	-0.053979694273329	5.07228925528125e-08
004025_tile_0109	1994	79.9439	78.2961	34.4409	48.7804	-56.5612	51.0452	Boreal Shield	-0.053979694273329	5.07228925528125e-08
004025_tile_0109	1999	80.0054	78.3594	34.3926	48.8004	-56.5612	51.0452	Boreal Shield	-0.053979694273329	5.07228925528125e-08
004025_tile_0109	1998	80.0054	78.3594	34.3926	48.8004	-56.5612	51.0452	Boreal Shield	-0.053979694273329	5.07228925528125e-08
004025_tile_0109	2008	78.9027	77.2476	39.8431	44.3875	-56.5612	51.0452	Boreal Shield	-0.053979694273329	5.07228925528125e-08
004025_tile_0109	2005	79.3445	77.6913	37.1571	46.4138	-56.5612	51.0452	Boreal Shield	-0.053979694273329	5.07228925528125e-08
004025_tile_0109	2007	79.2105	77.5573	38.0142	45.6695	-56.5612	51.0452	Boreal Shield	-0.053979694273329	5.07228925528125e-08
004025_tile_0109	2010	78.4029	76.7678	42.2091	42.9769	-56.5612	51.0452	Boreal Shield	-0.053979694273329	5.07228925528125e-08
004025_tile_0109	1993	79.8569	77.9303	34.6099	48.699	-56.5612	51.0452	Boreal Shield	-0.053979694273329	5.07228925528125e-08
004025_tile_0109	1987	80.3603	78.7325	32.6603	49.9122	-56.5612	51.0452	Boreal Shield	-0.053979694273329	5.07228925528125e-08
004025_tile_0109	2006	79.3155	77.6623	37.3864	46.2363	-56.5612	51.0452	Boreal Shield	-0.053979694273329	5.07228925528125e-08
004025_tile_0109	1996	79.9819	78.3341	34.3685	48.7931	-56.5612	51.0452	Boreal Shield	-0.053979694273329	5.07228925528125e-08
004025_tile_0110	1991	62.7542	59.5491	54.963	24.8366	-56.4606	51.0448	Boreal Shield	-0.016285127737225	0.00107608060352504
004025_tile_0110	2004	62.8773	60.4871	55.6873	24.5106	-56.4606	51.0448	Boreal Shield	-0.016285127737225	0.00107608060352504
004025_tile_0110	2007	62.8284	60.4364	55.9227	24.3947	-56.4606	51.0448	Boreal Shield	-0.016285127737225	0.00107608060352504
004025_tile_0110	1996	62.9009	60.5106	55.5545	24.7116	-56.4606	51.0448	Boreal Shield	-0.016285127737225	0.00107608060352504
004025_tile_0110	1990	63.1833	60.8293	54.6793	25.0629	-56.4606	51.0448	Boreal Shield	-0.016285127737225	0.00107608060352504
004025_tile_0110	1986	63.2413	60.8873	54.3172	25.3201	-56.4606	51.0448	Boreal Shield	-0.016285127737225	0.00107608060352504
004025_tile_0110	2000	62.8773	60.4871	55.6873	24.5106	-56.4606	51.0448	Boreal Shield	-0.016285127737225	0.00107608060352504
004025_tile_0110	2005	62.8773	60.4871	55.6873	24.5106	-56.4606	51.0448	Boreal Shield	-0.016285127737225	0.00107608060352504
004025_tile_0110	2008	62.7795	60.3875	56.14	24.2227	-56.4606	51.0448	Boreal Shield	-0.016285127737225	0.00107608060352504
004025_tile_0110	2006	62.8773	60.4871	55.6873	24.5106	-56.4606	51.0448	Boreal Shield	-0.016285127737225	0.00107608060352504
004025_tile_0110	1989	63.1833	60.8293	54.6793	25.0629	-56.4606	51.0448	Boreal Shield	-0.016285127737225	0.00107608060352504
004025_tile_0110	2001	62.8773	60.4871	55.6873	24.5106	-56.4606	51.0448	Boreal Shield	-0.016285127737225	0.00107608060352504
004025_tile_0110	1999	62.9009	60.5106	55.5545	24.7116	-56.4606	51.0448	Boreal Shield	-0.016285127737225	0.00107608060352504
004025_tile_0110	2003	62.8773	60.4871	55.6873	24.5106	-56.4606	51.0448	Boreal Shield	-0.016285127737225	0.00107608060352504
004025_tile_0110	1992	62.6184	59.4133	55.8382	24.5559	-56.4606	51.0448	Boreal Shield	-0.016285127737225	0.00107608060352504
004025_tile_0110	1988	63.2413	60.8873	54.3172	25.3201	-56.4606	51.0448	Boreal Shield	-0.016285127737225	0.00107608060352504
004025_tile_0110	1997	62.9009	60.5106	55.5545	24.7116	-56.4606	51.0448	Boreal Shield	-0.016285127737225	0.00107608060352504
004025_tile_0110	1993	62.6184	59.4133	55.8382	24.5559	-56.4606	51.0448	Boreal Shield	-0.016285127737225	0.00107608060352504
004025_tile_0110	1985	63.2413	60.8873	54.3172	25.3201	-56.4606	51.0448	Boreal Shield	-0.016285127737225	0.00107608060352504
004025_tile_0110	2002	62.8773	60.4871	55.6873	24.5106	-56.4606	51.0448	Boreal Shield	-0.016285127737225	0.00107608060352504
004025_tile_0110	2010	62.6709	60.2752	56.7195	23.8859	-56.4606	51.0448	Boreal Shield	-0.016285127737225	0.00107608060352504
004025_tile_0110	1995	62.8429	60.4527	55.8684	24.6483	-56.4606	51.0448	Boreal Shield	-0.016285127737225	0.00107608060352504
004025_tile_0110	1987	63.2413	60.8873	54.3172	25.3201	-56.4606	51.0448	Boreal Shield	-0.016285127737225	0.00107608060352504
004025_tile_0110	2009	62.6926	60.297	56.5625	24.0471	-56.4606	51.0448	Boreal Shield	-0.016285127737225	0.00107608060352504
004025_tile_0110	1998	62.9009	60.5106	55.5545	24.7116	-56.4606	51.0448	Boreal Shield	-0.016285127737225	0.00107608060352504
004025_tile_0110	1994	62.8429	60.4527	55.8684	24.6483	-56.4606	51.0448	Boreal Shield	-0.016285127737225	0.00107608060352504
004025_tile_0111	1993	69.2856	63.2666	53.4178	37.3201	-56.3601	51.0442	Boreal Shield	-0.0165011499288135	9.6222159129411e-09
004025_tile_0111	1994	69.3164	63.3101	53.3816	37.3617	-56.3601	51.0442	Boreal Shield	-0.0165011499288135	9.6222159129411e-09
004025_tile_0111	2006	69.034	63.0276	54.9691	35.8696	-56.3601	51.0442	Boreal Shield	-0.0165011499288135	9.6222159129411e-09
004025_tile_0111	2004	69.1643	63.158	54.1723	36.7153	-56.3601	51.0442	Boreal Shield	-0.0165011499288135	9.6222159129411e-09
004025_tile_0111	1987	69.3671	63.3608	53.1643	37.4341	-56.3601	51.0442	Boreal Shield	-0.0165011499288135	9.6222159129411e-09
004025_tile_0111	2009	68.9543	62.9479	55.9831	34.9425	-56.3601	51.0442	Boreal Shield	-0.0165011499288135	9.6222159129411e-09
004025_tile_0111	2005	69.1643	63.158	54.1723	36.7153	-56.3601	51.0442	Boreal Shield	-0.0165011499288135	9.6222159129411e-09
004025_tile_0111	1998	69.3273	63.321	53.3635	37.3925	-56.3601	51.0442	Boreal Shield	-0.0165011499288135	9.6222159129411e-09
004025_tile_0111	1996	69.3273	63.321	53.3635	37.3925	-56.3601	51.0442	Boreal Shield	-0.0165011499288135	9.6222159129411e-09
004025_tile_0111	1991	69.3327	63.3137	53.2247	37.3834	-56.3601	51.0442	Boreal Shield	-0.0165011499288135	9.6222159129411e-09
004025_tile_0111	1990	69.3671	63.3608	53.1643	37.4341	-56.3601	51.0442	Boreal Shield	-0.0165011499288135	9.6222159129411e-09
004025_tile_0111	1997	69.3273	63.321	53.3635	37.3925	-56.3601	51.0442	Boreal Shield	-0.0165011499288135	9.6222159129411e-09
004025_tile_0111	2007	68.9561	62.9498	55.5485	35.4061	-56.3601	51.0442	Boreal Shield	-0.0165011499288135	9.6222159129411e-09
004025_tile_0111	1989	69.3671	63.3608	53.1643	37.4341	-56.3601	51.0442	Boreal Shield	-0.0165011499288135	9.6222159129411e-09
004025_tile_0111	2000	69.1643	63.158	54.1723	36.7153	-56.3601	51.0442	Boreal Shield	-0.0165011499288135	9.6222159129411e-09
004025_tile_0111	1985	69.3671	63.3608	53.1643	37.4341	-56.3601	51.0442	Boreal Shield	-0.0165011499288135	9.6222159129411e-09
004025_tile_0111	1995	69.3273	63.321	53.3635	37.3925	-56.3601	51.0442	Boreal Shield	-0.0165011499288135	9.6222159129411e-09
004025_tile_0111	2008	68.9887	62.9823	55.7658	35.1815	-56.3601	51.0442	Boreal Shield	-0.0165011499288135	9.6222159129411e-09
004025_tile_0111	1992	69.2856	63.2666	53.4178	37.3201	-56.3601	51.0442	Boreal Shield	-0.0165011499288135	9.6222159129411e-09
004025_tile_0111	1988	69.3671	63.3608	53.1643	37.4341	-56.3601	51.0442	Boreal Shield	-0.0165011499288135	9.6222159129411e-09
004025_tile_0111	1986	69.3671	63.3608	53.1643	37.4341	-56.3601	51.0442	Boreal Shield	-0.0165011499288135	9.6222159129411e-09
004025_tile_0111	2003	69.1643	63.158	54.1723	36.7153	-56.3601	51.0442	Boreal Shield	-0.0165011499288135	9.6222159129411e-09
004025_tile_0111	1999	69.1933	63.187	53.8585	37.0104	-56.3601	51.0442	Boreal Shield	-0.0165011499288135	9.6222159129411e-09
004025_tile_0111	2002	69.1643	63.158	54.1723	36.7153	-56.3601	51.0442	Boreal Shield	-0.0165011499288135	9.6222159129411e-09
004025_tile_0111	2001	69.1643	63.158	54.1723	36.7153	-56.3601	51.0442	Boreal Shield	-0.0165011499288135	9.6222159129411e-09
004025_tile_0111	2010	68.9543	62.9479	55.9831	34.9425	-56.3601	51.0442	Boreal Shield	-0.0165011499288135	9.6222159129411e-09
004025_tile_0112	1990	74.3323	71.4097	48.9332	39.598	-56.2595	51.0436	Boreal Shield	-0.0253326488706368	1.0611625356205e-07
004025_tile_0112	1998	74.115	70.8483	49.7239	38.7632	-56.2595	51.0436	Boreal Shield	-0.0253326488706368	1.0611625356205e-07
004025_tile_0112	2003	73.8253	70.5586	51.0397	37.4414	-56.2595	51.0436	Boreal Shield	-0.0253326488706368	1.0611625356205e-07
004025_tile_0112	1985	74.3377	71.4151	48.8909	39.6161	-56.2595	51.0436	Boreal Shield	-0.0253326488706368	1.0611625356205e-07
004025_tile_0112	1988	74.3377	71.4151	48.8909	39.6161	-56.2595	51.0436	Boreal Shield	-0.0253326488706368	1.0611625356205e-07
004025_tile_0112	1991	74.3323	71.4097	48.9332	39.598	-56.2595	51.0436	Boreal Shield	-0.0253326488706368	1.0611625356205e-07
004025_tile_0112	2009	73.8307	70.5622	51.2992	37.3907	-56.2595	51.0436	Boreal Shield	-0.0253326488706368	1.0611625356205e-07
004025_tile_0112	2010	73.8307	70.5622	51.2992	37.3907	-56.2595	51.0436	Boreal Shield	-0.0253326488706368	1.0611625356205e-07
004025_tile_0112	2001	73.8253	70.5586	51.0397	37.4414	-56.2595	51.0436	Boreal Shield	-0.0253326488706368	1.0611625356205e-07
004025_tile_0112	1987	74.3377	71.4151	48.8909	39.6161	-56.2595	51.0436	Boreal Shield	-0.0253326488706368	1.0611625356205e-07
004025_tile_0112	2005	73.856	70.5894	50.8828	37.483	-56.2595	51.0436	Boreal Shield	-0.0253326488706368	1.0611625356205e-07
004025_tile_0112	1993	74.1295	70.8628	49.3919	39.1652	-56.2595	51.0436	Boreal Shield	-0.0253326488706368	1.0611625356205e-07
004025_tile_0112	1989	74.3323	71.4097	48.9332	39.598	-56.2595	51.0436	Boreal Shield	-0.0253326488706368	1.0611625356205e-07
004025_tile_0112	1986	74.3377	71.4151	48.8909	39.6161	-56.2595	51.0436	Boreal Shield	-0.0253326488706368	1.0611625356205e-07
004025_tile_0112	1992	74.1947	70.928	49.0961	39.502	-56.2595	51.0436	Boreal Shield	-0.0253326488706368	1.0611625356205e-07
004025_tile_0112	1997	74.115	70.8483	49.7239	38.7632	-56.2595	51.0436	Boreal Shield	-0.0253326488706368	1.0611625356205e-07
004025_tile_0112	2008	73.8307	70.5622	51.2992	37.3907	-56.2595	51.0436	Boreal Shield	-0.0253326488706368	1.0611625356205e-07
004025_tile_0112	1994	74.1856	70.919	49.3315	39.1888	-56.2595	51.0436	Boreal Shield	-0.0253326488706368	1.0611625356205e-07
004025_tile_0112	2007	73.7311	70.4627	51.3837	37.273	-56.2595	51.0436	Boreal Shield	-0.0253326488706368	1.0611625356205e-07
004025_tile_0112	1999	74.115	70.8483	49.7239	38.7632	-56.2595	51.0436	Boreal Shield	-0.0253326488706368	1.0611625356205e-07
004025_tile_0112	2000	73.8253	70.5586	50.919	37.6424	-56.2595	51.0436	Boreal Shield	-0.0253326488706368	1.0611625356205e-07
004025_tile_0112	2002	73.8253	70.5586	51.0397	37.4414	-56.2595	51.0436	Boreal Shield	-0.0253326488706368	1.0611625356205e-07
004025_tile_0112	1996	74.115	70.8483	49.7239	38.7632	-56.2595	51.0436	Boreal Shield	-0.0253326488706368	1.0611625356205e-07
004025_tile_0112	2004	73.856	70.5894	50.8828	37.483	-56.2595	51.0436	Boreal Shield	-0.0253326488706368	1.0611625356205e-07
004025_tile_0112	2006	73.856	70.5894	50.8828	37.483	-56.2595	51.0436	Boreal Shield	-0.0253326488706368	1.0611625356205e-07
004025_tile_0112	1995	74.1766	70.9099	49.3738	39.1797	-56.2595	51.0436	Boreal Shield	-0.0253326488706368	1.0611625356205e-07
004025_tile_0113	1990	80.8493	80.5668	18.156	53.2675	-56.159	51.043	Boreal Shield	-0.0150862226277364	0.00697470549494028
004025_tile_0113	1987	81.3074	81.0358	15.7718	55.1344	-56.159	51.043	Boreal Shield	-0.0150862226277364	0.00697470549494028
004025_tile_0113	2000	80.4907	80.2119	21.506	50.0299	-56.159	51.043	Boreal Shield	-0.0150862226277364	0.00697470549494028
004025_tile_0113	1985	81.3074	81.0358	15.7718	55.1344	-56.159	51.043	Boreal Shield	-0.0150862226277364	0.00697470549494028
004025_tile_0113	2001	80.4907	80.2119	21.506	50.0299	-56.159	51.043	Boreal Shield	-0.0150862226277364	0.00697470549494028
004025_tile_0113	2005	80.4907	80.2119	21.506	50.0299	-56.159	51.043	Boreal Shield	-0.0150862226277364	0.00697470549494028
004025_tile_0113	2006	80.4907	80.2119	21.506	50.0299	-56.159	51.043	Boreal Shield	-0.0150862226277364	0.00697470549494028
004025_tile_0113	1996	80.5813	80.3024	21.0231	50.6148	-56.159	51.043	Boreal Shield	-0.0150862226277364	0.00697470549494028
004025_tile_0113	1997	80.5813	80.3024	21.0231	50.6148	-56.159	51.043	Boreal Shield	-0.0150862226277364	0.00697470549494028
004025_tile_0113	2003	80.4907	80.2119	21.506	50.0299	-56.159	51.043	Boreal Shield	-0.0150862226277364	0.00697470549494028
004025_tile_0113	2002	80.4907	80.2119	21.506	50.0299	-56.159	51.043	Boreal Shield	-0.0150862226277364	0.00697470549494028
004025_tile_0113	2004	80.4907	80.2119	21.506	50.0299	-56.159	51.043	Boreal Shield	-0.0150862226277364	0.00697470549494028
004025_tile_0113	1988	81.3074	81.0358	15.7718	55.1344	-56.159	51.043	Boreal Shield	-0.0150862226277364	0.00697470549494028
004025_tile_0113	1992	79.7121	79.4206	24.373	49.1209	-56.159	51.043	Boreal Shield	-0.0150862226277364	0.00697470549494028
004025_tile_0113	1989	80.8981	80.6193	17.9689	53.2965	-56.159	51.043	Boreal Shield	-0.0150862226277364	0.00697470549494028
004025_tile_0113	1994	80.0326	79.7429	23.2926	49.6478	-56.159	51.043	Boreal Shield	-0.0150862226277364	0.00697470549494028
004025_tile_0113	2007	80.4907	80.2119	21.506	50.0299	-56.159	51.043	Boreal Shield	-0.0150862226277364	0.00697470549494028
004025_tile_0113	1998	80.5813	80.3024	21.0231	50.6148	-56.159	51.043	Boreal Shield	-0.0150862226277364	0.00697470549494028
004025_tile_0113	1993	79.6487	79.3572	24.705	48.9235	-56.159	51.043	Boreal Shield	-0.0150862226277364	0.00697470549494028
004025_tile_0113	1986	81.3074	81.0358	15.7718	55.1344	-56.159	51.043	Boreal Shield	-0.0150862226277364	0.00697470549494028
004025_tile_0113	2009	80.5161	80.2372	21.3611	50.2761	-56.159	51.043	Boreal Shield	-0.0150862226277364	0.00697470549494028
004025_tile_0113	2008	80.5161	80.2372	21.3611	50.2761	-56.159	51.043	Boreal Shield	-0.0150862226277364	0.00697470549494028
004025_tile_0113	1995	80.5813	80.3024	21.0231	50.6148	-56.159	51.043	Boreal Shield	-0.0150862226277364	0.00697470549494028
004025_tile_0113	2010	80.5161	80.2372	21.3611	50.2761	-56.159	51.043	Boreal Shield	-0.0150862226277364	0.00697470549494028
004025_tile_0113	1991	80.7678	80.4907	18.7053	52.6247	-56.159	51.043	Boreal Shield	-0.0150862226277364	0.00697470549494028
004025_tile_0113	1999	80.4907	80.2119	21.506	50.0299	-56.159	51.043	Boreal Shield	-0.0150862226277364	0.00697470549494028
004025_tile_0114	1998	78.2254	77.9701	23.3288	49.1498	-56.0584	51.0422	Boreal Shield	-0.00401855231143483	0.000142781209433451
004025_tile_0114	2007	78.1892	77.9339	23.5099	49.005	-56.0584	51.0422	Boreal Shield	-0.00401855231143483	0.000142781209433451
004025_tile_0114	1994	78.2254	77.9701	23.3288	49.1498	-56.0584	51.0422	Boreal Shield	-0.00401855231143483	0.000142781209433451
004025_tile_0114	2004	78.1892	77.9339	23.5099	49.005	-56.0584	51.0422	Boreal Shield	-0.00401855231143483	0.000142781209433451
004025_tile_0114	1988	78.4156	78.1603	22.025	50.4246	-56.0584	51.0422	Boreal Shield	-0.00401855231143483	0.000142781209433451
004025_tile_0114	2006	78.1892	77.9339	23.5099	49.005	-56.0584	51.0422	Boreal Shield	-0.00401855231143483	0.000142781209433451
004025_tile_0114	2005	78.1892	77.9339	23.5099	49.005	-56.0584	51.0422	Boreal Shield	-0.00401855231143483	0.000142781209433451
004025_tile_0114	2001	78.2254	77.9701	23.3288	49.1498	-56.0584	51.0422	Boreal Shield	-0.00401855231143483	0.000142781209433451
004025_tile_0114	1987	78.4156	78.1603	22.025	50.4246	-56.0584	51.0422	Boreal Shield	-0.00401855231143483	0.000142781209433451
004025_tile_0114	2002	78.2254	77.9701	23.3288	49.1498	-56.0584	51.0422	Boreal Shield	-0.00401855231143483	0.000142781209433451
004025_tile_0114	1997	78.2254	77.9701	23.3288	49.1498	-56.0584	51.0422	Boreal Shield	-0.00401855231143483	0.000142781209433451
004025_tile_0114	1990	78.2381	77.9828	22.9546	49.6243	-56.0584	51.0422	Boreal Shield	-0.00401855231143483	0.000142781209433451
004025_tile_0114	1999	78.2254	77.9701	23.3288	49.1498	-56.0584	51.0422	Boreal Shield	-0.00401855231143483	0.000142781209433451
004025_tile_0114	2010	78.1041	77.8488	23.9445	48.4527	-56.0584	51.0422	Boreal Shield	-0.00401855231143483	0.000142781209433451
004025_tile_0114	1985	78.4156	78.1603	22.025	50.4246	-56.0584	51.0422	Boreal Shield	-0.00401855231143483	0.000142781209433451
004025_tile_0114	1993	78.1603	77.9049	23.6789	49.0502	-56.0584	51.0422	Boreal Shield	-0.00401855231143483	0.000142781209433451
004025_tile_0114	2008	78.1892	77.9339	23.5099	49.005	-56.0584	51.0422	Boreal Shield	-0.00401855231143483	0.000142781209433451
004025_tile_0114	1996	78.2254	77.9701	23.3288	49.1498	-56.0584	51.0422	Boreal Shield	-0.00401855231143483	0.000142781209433451
004025_tile_0114	1992	78.1603	77.9049	23.6789	49.0502	-56.0584	51.0422	Boreal Shield	-0.00401855231143483	0.000142781209433451
004025_tile_0114	2000	78.2254	77.9701	23.3288	49.1498	-56.0584	51.0422	Boreal Shield	-0.00401855231143483	0.000142781209433451
004025_tile_0114	1986	78.4156	78.1603	22.025	50.4246	-56.0584	51.0422	Boreal Shield	-0.00401855231143483	0.000142781209433451
004025_tile_0114	2009	78.1041	77.8488	23.9445	48.4527	-56.0584	51.0422	Boreal Shield	-0.00401855231143483	0.000142781209433451
004025_tile_0114	2003	78.2254	77.9701	23.3288	49.1498	-56.0584	51.0422	Boreal Shield	-0.00401855231143483	0.000142781209433451
004025_tile_0114	1995	78.2254	77.9701	23.3288	49.1498	-56.0584	51.0422	Boreal Shield	-0.00401855231143483	0.000142781209433451
004025_tile_0114	1991	78.1096	77.8542	23.7513	49.0068	-56.0584	51.0422	Boreal Shield	-0.00401855231143483	0.000142781209433451
004025_tile_0114	1989	78.2381	77.9828	22.9546	49.6243	-56.0584	51.0422	Boreal Shield	-0.00401855231143483	0.000142781209433451
004025_tile_0115	2008	70.7325	69.2042	27.9523	36.2897	-55.9579	51.0413	Boreal Shield	-0.0202633451957292	2.17770434574049e-07
004025_tile_0115	1991	71.3409	69.8144	25.7009	38.6564	-55.9579	51.0413	Boreal Shield	-0.0202633451957292	2.17770434574049e-07
004025_tile_0115	1995	71.4242	69.8977	25.3508	38.6238	-55.9579	51.0413	Boreal Shield	-0.0202633451957292	2.17770434574049e-07
004025_tile_0115	2004	71.3952	69.8687	25.4897	38.5713	-55.9579	51.0413	Boreal Shield	-0.0202633451957292	2.17770434574049e-07
004025_tile_0115	2002	71.3952	69.8687	25.4897	38.5713	-55.9579	51.0413	Boreal Shield	-0.0202633451957292	2.17770434574049e-07
004025_tile_0115	2010	70.7325	69.2042	27.9523	36.2897	-55.9579	51.0413	Boreal Shield	-0.0202633451957292	2.17770434574049e-07
004025_tile_0115	1989	71.6215	70.0951	23.9324	39.6704	-55.9579	51.0413	Boreal Shield	-0.0202633451957292	2.17770434574049e-07
004025_tile_0115	1998	71.4187	69.8923	25.3991	38.6129	-55.9579	51.0413	Boreal Shield	-0.0202633451957292	2.17770434574049e-07
004025_tile_0115	2003	71.3952	69.8687	25.4897	38.5713	-55.9579	51.0413	Boreal Shield	-0.0202633451957292	2.17770434574049e-07
004025_tile_0115	1996	71.4187	69.8923	25.3991	38.6129	-55.9579	51.0413	Boreal Shield	-0.0202633451957292	2.17770434574049e-07
004025_tile_0115	1994	71.4242	69.8977	25.3508	38.6238	-55.9579	51.0413	Boreal Shield	-0.0202633451957292	2.17770434574049e-07
004025_tile_0115	2007	70.7325	69.2042	27.9523	36.2897	-55.9579	51.0413	Boreal Shield	-0.0202633451957292	2.17770434574049e-07
004025_tile_0115	2005	71.2395	69.713	26.383	37.608	-55.9579	51.0413	Boreal Shield	-0.0202633451957292	2.17770434574049e-07
004025_tile_0115	1986	71.6215	70.0951	23.9324	39.6704	-55.9579	51.0413	Boreal Shield	-0.0202633451957292	2.17770434574049e-07
004025_tile_0115	1987	71.6215	70.0951	23.9324	39.6704	-55.9579	51.0413	Boreal Shield	-0.0202633451957292	2.17770434574049e-07
004025_tile_0115	2000	71.3952	69.8687	25.4897	38.5713	-55.9579	51.0413	Boreal Shield	-0.0202633451957292	2.17770434574049e-07
004025_tile_0115	1992	71.4079	69.8814	25.375	38.6202	-55.9579	51.0413	Boreal Shield	-0.0202633451957292	2.17770434574049e-07
004025_tile_0115	2006	70.7325	69.2042	27.9523	36.2897	-55.9579	51.0413	Boreal Shield	-0.0202633451957292	2.17770434574049e-07
004025_tile_0115	2009	70.7325	69.2042	27.9523	36.2897	-55.9579	51.0413	Boreal Shield	-0.0202633451957292	2.17770434574049e-07
004025_tile_0115	1997	71.4187	69.8923	25.3991	38.6129	-55.9579	51.0413	Boreal Shield	-0.0202633451957292	2.17770434574049e-07
004025_tile_0115	2001	71.3952	69.8687	25.4897	38.5713	-55.9579	51.0413	Boreal Shield	-0.0202633451957292	2.17770434574049e-07
004025_tile_0115	1985	71.6215	70.0951	23.9324	39.6704	-55.9579	51.0413	Boreal Shield	-0.0202633451957292	2.17770434574049e-07
004025_tile_0115	1999	71.4187	69.8923	25.3991	38.6129	-55.9579	51.0413	Boreal Shield	-0.0202633451957292	2.17770434574049e-07
004025_tile_0115	1988	71.6215	70.0951	23.9324	39.6704	-55.9579	51.0413	Boreal Shield	-0.0202633451957292	2.17770434574049e-07
004025_tile_0115	1993	71.4079	69.8814	25.375	38.6202	-55.9579	51.0413	Boreal Shield	-0.0202633451957292	2.17770434574049e-07
004025_tile_0115	1990	71.6215	70.0951	23.9324	39.6704	-55.9579	51.0413	Boreal Shield	-0.0202633451957292	2.17770434574049e-07
004025_tile_0116	1994	76.8547	74.5876	18.2466	46.3087	-55.8573	51.0404	Boreal Shield	-0.0508601383484657	2.13743692256685e-06
004025_tile_0116	2004	75.6487	73.3762	23.4797	42.4174	-55.8573	51.0404	Boreal Shield	-0.0508601383484657	2.13743692256685e-06
004025_tile_0116	1999	76.2535	73.981	20.9265	44.5396	-55.8573	51.0404	Boreal Shield	-0.0508601383484657	2.13743692256685e-06
004025_tile_0116	1988	76.9706	76.7533	17.6068	46.45	-55.8573	51.0404	Boreal Shield	-0.0508601383484657	2.13743692256685e-06
004025_tile_0116	1993	76.8293	74.5622	18.3552	46.2816	-55.8573	51.0404	Boreal Shield	-0.0508601383484657	2.13743692256685e-06
004025_tile_0116	1989	76.9488	76.7316	17.7396	46.3739	-55.8573	51.0404	Boreal Shield	-0.0508601383484657	2.13743692256685e-06
004025_tile_0116	1985	76.9742	76.7569	17.5705	46.5315	-55.8573	51.0404	Boreal Shield	-0.0508601383484657	2.13743692256685e-06
004025_tile_0116	2007	75.9819	73.7148	23.1598	42.5152	-55.8573	51.0404	Boreal Shield	-0.0508601383484657	2.13743692256685e-06
004025_tile_0116	2000	75.8533	73.5808	22.3993	43.4894	-55.8573	51.0404	Boreal Shield	-0.0508601383484657	2.13743692256685e-06
004025_tile_0116	1991	76.7044	74.4663	18.9166	46.0335	-55.8573	51.0404	Boreal Shield	-0.0508601383484657	2.13743692256685e-06
004025_tile_0116	1997	76.7279	74.4608	18.8803	45.9937	-55.8573	51.0404	Boreal Shield	-0.0508601383484657	2.13743692256685e-06
004025_tile_0116	2008	75.9819	73.7148	23.1598	42.5152	-55.8573	51.0404	Boreal Shield	-0.0508601383484657	2.13743692256685e-06
004025_tile_0116	2002	75.77	73.4975	22.864	43.2014	-55.8573	51.0404	Boreal Shield	-0.0508601383484657	2.13743692256685e-06
004025_tile_0116	1990	76.9488	76.7316	17.7396	46.3739	-55.8573	51.0404	Boreal Shield	-0.0508601383484657	2.13743692256685e-06
004025_tile_0116	1992	76.833	74.5659	18.3311	46.2816	-55.8573	51.0404	Boreal Shield	-0.0508601383484657	2.13743692256685e-06
004025_tile_0116	1986	76.947	76.7297	17.7396	46.3305	-55.8573	51.0404	Boreal Shield	-0.0508601383484657	2.13743692256685e-06
004025_tile_0116	1995	76.8547	74.5876	18.2466	46.3087	-55.8573	51.0404	Boreal Shield	-0.0508601383484657	2.13743692256685e-06
004025_tile_0116	1987	76.947	76.7297	17.7396	46.3305	-55.8573	51.0404	Boreal Shield	-0.0508601383484657	2.13743692256685e-06
004025_tile_0116	1996	76.7279	74.4608	18.8803	45.9937	-55.8573	51.0404	Boreal Shield	-0.0508601383484657	2.13743692256685e-06
004025_tile_0116	2006	75.6487	73.3762	23.4797	42.4174	-55.8573	51.0404	Boreal Shield	-0.0508601383484657	2.13743692256685e-06
004025_tile_0116	2010	75.9819	73.7148	23.1598	42.5152	-55.8573	51.0404	Boreal Shield	-0.0508601383484657	2.13743692256685e-06
004025_tile_0116	1998	76.7279	74.4608	18.8803	45.9937	-55.8573	51.0404	Boreal Shield	-0.0508601383484657	2.13743692256685e-06
004025_tile_0116	2009	75.9819	73.7148	23.1598	42.5152	-55.8573	51.0404	Boreal Shield	-0.0508601383484657	2.13743692256685e-06
004025_tile_0116	2003	75.8099	73.5373	22.6588	43.3771	-55.8573	51.0404	Boreal Shield	-0.0508601383484657	2.13743692256685e-06
004025_tile_0116	2001	75.77	73.4975	22.864	43.2014	-55.8573	51.0404	Boreal Shield	-0.0508601383484657	2.13743692256685e-06
004025_tile_0116	2005	75.6487	73.3762	23.4797	42.4174	-55.8573	51.0404	Boreal Shield	-0.0508601383484657	2.13743692256685e-06
004025_tile_0117	2005	7.2902	3.7628	6.5731	1.5917	-55.7568	51.0394	Boreal Shield	0	1
004025_tile_0117	2010	7.2902	3.7628	6.5731	1.5917	-55.7568	51.0394	Boreal Shield	0	1
004025_tile_0117	1992	7.2902	3.7628	6.5731	1.5917	-55.7568	51.0394	Boreal Shield	0	1
004025_tile_0117	2007	7.2902	3.7628	6.5731	1.5917	-55.7568	51.0394	Boreal Shield	0	1
004025_tile_0117	1999	7.2902	3.7628	6.5731	1.5917	-55.7568	51.0394	Boreal Shield	0	1
004025_tile_0117	1985	7.2902	3.7628	6.5731	1.5917	-55.7568	51.0394	Boreal Shield	0	1
004025_tile_0117	1998	7.2902	3.7628	6.5731	1.5917	-55.7568	51.0394	Boreal Shield	0	1
004025_tile_0117	2009	7.2902	3.7628	6.5731	1.5917	-55.7568	51.0394	Boreal Shield	0	1
004025_tile_0117	2001	7.2902	3.7628	6.5731	1.5917	-55.7568	51.0394	Boreal Shield	0	1
004025_tile_0117	2003	7.2902	3.7628	6.5731	1.5917	-55.7568	51.0394	Boreal Shield	0	1
004025_tile_0117	2008	7.2902	3.7628	6.5731	1.5917	-55.7568	51.0394	Boreal Shield	0	1
004025_tile_0117	1986	7.2902	3.7628	6.5731	1.5917	-55.7568	51.0394	Boreal Shield	0	1
004025_tile_0117	1997	7.2902	3.7628	6.5731	1.5917	-55.7568	51.0394	Boreal Shield	0	1
004025_tile_0117	1996	7.2902	3.7628	6.5731	1.5917	-55.7568	51.0394	Boreal Shield	0	1
004025_tile_0117	1991	7.2902	3.7628	6.5731	1.5917	-55.7568	51.0394	Boreal Shield	0	1
004025_tile_0117	1990	7.2902	3.7628	6.5731	1.5917	-55.7568	51.0394	Boreal Shield	0	1
004025_tile_0117	1995	7.2902	3.7628	6.5731	1.5917	-55.7568	51.0394	Boreal Shield	0	1
004025_tile_0117	1994	7.2902	3.7628	6.5731	1.5917	-55.7568	51.0394	Boreal Shield	0	1
004025_tile_0117	1993	7.2902	3.7628	6.5731	1.5917	-55.7568	51.0394	Boreal Shield	0	1
004025_tile_0117	2000	7.2902	3.7628	6.5731	1.5917	-55.7568	51.0394	Boreal Shield	0	1
004025_tile_0117	1988	7.2902	3.7628	6.5731	1.5917	-55.7568	51.0394	Boreal Shield	0	1
004025_tile_0117	1987	7.2902	3.7628	6.5731	1.5917	-55.7568	51.0394	Boreal Shield	0	1
004025_tile_0117	2004	7.2902	3.7628	6.5731	1.5917	-55.7568	51.0394	Boreal Shield	0	1
004025_tile_0117	2002	7.2902	3.7628	6.5731	1.5917	-55.7568	51.0394	Boreal Shield	0	1
004025_tile_0117	1989	7.2902	3.7628	6.5731	1.5917	-55.7568	51.0394	Boreal Shield	0	1
004025_tile_0117	2006	7.2902	3.7628	6.5731	1.5917	-55.7568	51.0394	Boreal Shield	0	1
004025_tile_0140	1995	72.5269	69.847	66.9141	30.0226	-56.7627	50.9824	Boreal Shield	-0.0488553832116774	0.0469268374145031
004025_tile_0140	2008	74.2417	71.6469	65.9122	29.8343	-56.7627	50.9824	Boreal Shield	-0.0488553832116774	0.0469268374145031
004025_tile_0140	1996	72.0688	69.3762	68.3688	29.1987	-56.7627	50.9824	Boreal Shield	-0.0488553832116774	0.0469268374145031
004025_tile_0140	1990	74.1639	71.4694	61.1438	34.325	-56.7627	50.9824	Boreal Shield	-0.0488553832116774	0.0469268374145031
004025_tile_0140	1989	75.2069	72.5722	56.6652	36.2463	-56.7627	50.9824	Boreal Shield	-0.0488553832116774	0.0469268374145031
004025_tile_0140	1993	73.0756	70.3957	64.9464	31.3373	-56.7627	50.9824	Boreal Shield	-0.0488553832116774	0.0469268374145031
004025_tile_0140	1985	76.1684	73.6098	53.9309	37.9665	-56.7627	50.9824	Boreal Shield	-0.0488553832116774	0.0469268374145031
004025_tile_0140	2000	73.7039	71.0928	65.4655	29.78	-56.7627	50.9824	Boreal Shield	-0.0488553832116774	0.0469268374145031
004025_tile_0140	1992	73.0502	70.3703	64.9826	31.2847	-56.7627	50.9824	Boreal Shield	-0.0488553832116774	0.0469268374145031
004025_tile_0140	2003	73.9629	71.3608	65.3871	29.818	-56.7627	50.9824	Boreal Shield	-0.0488553832116774	0.0469268374145031
004025_tile_0140	1988	76.0942	73.4957	54.0878	37.9574	-56.7627	50.9824	Boreal Shield	-0.0488553832116774	0.0469268374145031
004025_tile_0140	2006	74.1403	71.4676	65.8035	29.8904	-56.7627	50.9824	Boreal Shield	-0.0488553832116774	0.0469268374145031
004025_tile_0140	1994	73.0756	70.3957	64.9464	31.3373	-56.7627	50.9824	Boreal Shield	-0.0488553832116774	0.0469268374145031
004025_tile_0140	1997	73.0575	70.4482	65.7613	30.4789	-56.7627	50.9824	Boreal Shield	-0.0488553832116774	0.0469268374145031
004025_tile_0140	2010	72.7225	70.1222	73.2881	25.6677	-56.7627	50.9824	Boreal Shield	-0.0488553832116774	0.0469268374145031
004025_tile_0140	1999	74.2544	71.6451	64.204	30.7759	-56.7627	50.9824	Boreal Shield	-0.0488553832116774	0.0469268374145031
004025_tile_0140	2001	74.0353	71.4368	65.2663	29.818	-56.7627	50.9824	Boreal Shield	-0.0488553832116774	0.0469268374145031
004025_tile_0140	1987	76.0942	73.4957	54.0878	37.9574	-56.7627	50.9824	Boreal Shield	-0.0488553832116774	0.0469268374145031
004025_tile_0140	2002	74.0607	71.464	65.2663	29.818	-56.7627	50.9824	Boreal Shield	-0.0488553832116774	0.0469268374145031
004025_tile_0140	1991	74.3612	71.7338	61.5844	33.809	-56.7627	50.9824	Boreal Shield	-0.0488553832116774	0.0469268374145031
004025_tile_0140	1998	74.182	71.5727	64.1799	30.9407	-56.7627	50.9824	Boreal Shield	-0.0488553832116774	0.0469268374145031
004025_tile_0140	2009	72.6971	70.0969	73.3122	25.6677	-56.7627	50.9824	Boreal Shield	-0.0488553832116774	0.0469268374145031
004025_tile_0140	2005	74.1403	71.4676	65.8035	29.8904	-56.7627	50.9824	Boreal Shield	-0.0488553832116774	0.0469268374145031
004025_tile_0140	2007	74.249	71.6541	65.8518	29.8904	-56.7627	50.9824	Boreal Shield	-0.0488553832116774	0.0469268374145031
004025_tile_0140	2004	74.1403	71.4676	65.8035	29.8904	-56.7627	50.9824	Boreal Shield	-0.0488553832116774	0.0469268374145031
004025_tile_0140	1986	76.1684	73.6098	53.9309	37.9665	-56.7627	50.9824	Boreal Shield	-0.0488553832116774	0.0469268374145031
004025_tile_0141	1992	77.0484	75.1489	31.2419	46.316	-56.6622	50.9821	Boreal Shield	-0.141573441778064	1.80055362980491e-11
004025_tile_0141	1991	77.1824	75.292	30.8194	46.6401	-56.6622	50.9821	Boreal Shield	-0.141573441778064	1.80055362980491e-11
004025_tile_0141	1990	77.2277	75.3373	30.6866	46.6455	-56.6622	50.9821	Boreal Shield	-0.141573441778064	1.80055362980491e-11
004025_tile_0141	2005	74.7777	72.7153	41.509	37.8832	-56.6622	50.9821	Boreal Shield	-0.141573441778064	1.80055362980491e-11
004025_tile_0141	2000	75.5708	73.6297	36.5897	41.7257	-56.6622	50.9821	Boreal Shield	-0.141573441778064	1.80055362980491e-11
004025_tile_0141	1988	77.2494	75.359	30.5297	46.7904	-56.6622	50.9821	Boreal Shield	-0.141573441778064	1.80055362980491e-11
004025_tile_0141	1996	76.7334	74.8049	32.938	45.1426	-56.6622	50.9821	Boreal Shield	-0.141573441778064	1.80055362980491e-11
004025_tile_0141	1989	77.2277	75.3373	30.6866	46.6455	-56.6622	50.9821	Boreal Shield	-0.141573441778064	1.80055362980491e-11
004025_tile_0141	1994	76.9869	75.0874	31.3868	46.0389	-56.6622	50.9821	Boreal Shield	-0.141573441778064	1.80055362980491e-11
004025_tile_0141	2002	75.2648	73.3237	38.1711	40.5179	-56.6622	50.9821	Boreal Shield	-0.141573441778064	1.80055362980491e-11
004025_tile_0141	1985	77.2494	75.359	30.5297	46.7904	-56.6622	50.9821	Boreal Shield	-0.141573441778064	1.80055362980491e-11
004025_tile_0141	1997	76.7334	74.8049	32.938	45.1426	-56.6622	50.9821	Boreal Shield	-0.141573441778064	1.80055362980491e-11
004025_tile_0141	2001	75.5853	73.6442	36.6682	41.5989	-56.6622	50.9821	Boreal Shield	-0.141573441778064	1.80055362980491e-11
004025_tile_0141	2006	74.6021	72.5396	42.6136	37.1643	-56.6622	50.9821	Boreal Shield	-0.141573441778064	1.80055362980491e-11
004025_tile_0141	1999	76.5831	74.6564	33.608	44.4364	-56.6622	50.9821	Boreal Shield	-0.141573441778064	1.80055362980491e-11
004025_tile_0141	2003	75.2648	73.3237	38.1711	40.5179	-56.6622	50.9821	Boreal Shield	-0.141573441778064	1.80055362980491e-11
004025_tile_0141	1986	77.2494	75.359	30.5297	46.7904	-56.6622	50.9821	Boreal Shield	-0.141573441778064	1.80055362980491e-11
004025_tile_0141	2008	74.7741	72.8547	42.022	37.2295	-56.6622	50.9821	Boreal Shield	-0.141573441778064	1.80055362980491e-11
004025_tile_0141	2007	74.5767	72.5143	42.5049	37.1643	-56.6622	50.9821	Boreal Shield	-0.141573441778064	1.80055362980491e-11
004025_tile_0141	2009	74.0806	72.1847	46.4765	34.4101	-56.6622	50.9821	Boreal Shield	-0.141573441778064	1.80055362980491e-11
004025_tile_0141	1995	76.871	74.9787	32.2076	45.4993	-56.6622	50.9821	Boreal Shield	-0.141573441778064	1.80055362980491e-11
004025_tile_0141	2010	73.9303	72.0308	46.9956	34.0009	-56.6622	50.9821	Boreal Shield	-0.141573441778064	1.80055362980491e-11
004025_tile_0141	1998	76.7026	74.7741	33.1553	44.9126	-56.6622	50.9821	Boreal Shield	-0.141573441778064	1.80055362980491e-11
004025_tile_0141	1993	76.9869	75.0874	31.3868	46.0389	-56.6622	50.9821	Boreal Shield	-0.141573441778064	1.80055362980491e-11
004025_tile_0141	2004	74.6781	72.6139	42.0643	37.6261	-56.6622	50.9821	Boreal Shield	-0.141573441778064	1.80055362980491e-11
004025_tile_0141	1987	77.2494	75.359	30.5297	46.7904	-56.6622	50.9821	Boreal Shield	-0.141573441778064	1.80055362980491e-11
004025_tile_0142	1992	81.9484	81.6913	33.7468	47.9801	-56.5618	50.9818	Boreal Shield	-0.0806423640042851	1.2247716085767e-07
004025_tile_0142	1993	81.8615	81.6043	33.9641	47.6415	-56.5618	50.9818	Boreal Shield	-0.0806423640042851	1.2247716085767e-07
004025_tile_0142	2002	81.8886	81.7293	35.636	45.617	-56.5618	50.9818	Boreal Shield	-0.0806423640042851	1.2247716085767e-07
004025_tile_0142	2000	82.057	81.8977	35.0687	45.9249	-56.5618	50.9818	Boreal Shield	-0.0806423640042851	1.2247716085767e-07
004025_tile_0142	2005	81.7836	81.617	36.4026	45.1317	-56.5618	50.9818	Boreal Shield	-0.0806423640042851	1.2247716085767e-07
004025_tile_0142	1997	82.5115	82.3631	32.8414	47.8189	-56.5618	50.9818	Boreal Shield	-0.0806423640042851	1.2247716085767e-07
004025_tile_0142	1991	83.263	83.1507	29.7933	49.818	-56.5618	50.9818	Boreal Shield	-0.0806423640042851	1.2247716085767e-07
004025_tile_0142	2006	81.7836	81.617	36.4026	45.1317	-56.5618	50.9818	Boreal Shield	-0.0806423640042851	1.2247716085767e-07
004025_tile_0142	1985	83.3753	83.2721	29.1052	50.2417	-56.5618	50.9818	Boreal Shield	-0.0806423640042851	1.2247716085767e-07
004025_tile_0142	2009	81.5192	81.3526	37.9176	43.9058	-56.5618	50.9818	Boreal Shield	-0.0806423640042851	1.2247716085767e-07
004025_tile_0142	1988	83.3753	83.2721	29.1052	50.2417	-56.5618	50.9818	Boreal Shield	-0.0806423640042851	1.2247716085767e-07
004025_tile_0142	1990	83.3753	83.2721	29.1052	50.2417	-56.5618	50.9818	Boreal Shield	-0.0806423640042851	1.2247716085767e-07
004025_tile_0142	1987	83.3753	83.2721	29.1052	50.2417	-56.5618	50.9818	Boreal Shield	-0.0806423640042851	1.2247716085767e-07
004025_tile_0142	1986	83.3753	83.2721	29.1052	50.2417	-56.5618	50.9818	Boreal Shield	-0.0806423640042851	1.2247716085767e-07
004025_tile_0142	1994	81.9321	81.684	33.6502	47.8298	-56.5618	50.9818	Boreal Shield	-0.0806423640042851	1.2247716085767e-07
004025_tile_0142	2003	81.8886	81.7293	35.636	45.617	-56.5618	50.9818	Boreal Shield	-0.0806423640042851	1.2247716085767e-07
004025_tile_0142	2001	81.9249	81.7655	35.4489	45.6478	-56.5618	50.9818	Boreal Shield	-0.0806423640042851	1.2247716085767e-07
004025_tile_0142	2004	81.6913	81.5229	36.9217	44.813	-56.5618	50.9818	Boreal Shield	-0.0806423640042851	1.2247716085767e-07
004025_tile_0142	2007	81.7565	81.5899	36.5957	44.967	-56.5618	50.9818	Boreal Shield	-0.0806423640042851	1.2247716085767e-07
004025_tile_0142	2008	81.8216	81.655	36.4871	45.0629	-56.5618	50.9818	Boreal Shield	-0.0806423640042851	1.2247716085767e-07
004025_tile_0142	1996	82.5115	82.3631	32.8414	47.8189	-56.5618	50.9818	Boreal Shield	-0.0806423640042851	1.2247716085767e-07
004025_tile_0142	1999	82.4952	82.3468	33.7287	46.9823	-56.5618	50.9818	Boreal Shield	-0.0806423640042851	1.2247716085767e-07
004025_tile_0142	1998	82.5115	82.3631	32.8414	47.8189	-56.5618	50.9818	Boreal Shield	-0.0806423640042851	1.2247716085767e-07
004025_tile_0142	1989	83.3753	83.2721	29.1052	50.2417	-56.5618	50.9818	Boreal Shield	-0.0806423640042851	1.2247716085767e-07
004025_tile_0142	2010	81.3581	81.1915	38.4971	43.4912	-56.5618	50.9818	Boreal Shield	-0.0806423640042851	1.2247716085767e-07
004025_tile_0142	1995	82.3775	82.2291	32.9863	47.9457	-56.5618	50.9818	Boreal Shield	-0.0806423640042851	1.2247716085767e-07
004025_tile_0143	2006	82.3069	82.0136	38.0866	46.4844	-56.4614	50.9814	Boreal Shield	-0.0269615331964412	6.57420750940219e-05
004025_tile_0143	1991	82.8357	82.5514	34.966	48.3477	-56.4614	50.9814	Boreal Shield	-0.0269615331964412	6.57420750940219e-05
004025_tile_0143	1985	82.8357	82.5514	34.966	48.3477	-56.4614	50.9814	Boreal Shield	-0.0269615331964412	6.57420750940219e-05
004025_tile_0143	2005	82.3069	82.0136	38.0866	46.4844	-56.4614	50.9814	Boreal Shield	-0.0269615331964412	6.57420750940219e-05
004025_tile_0143	1996	82.4138	82.1277	37.5736	46.7759	-56.4614	50.9814	Boreal Shield	-0.0269615331964412	6.57420750940219e-05
004025_tile_0143	2001	82.3757	82.0896	37.7969	46.6166	-56.4614	50.9814	Boreal Shield	-0.0269615331964412	6.57420750940219e-05
004025_tile_0143	1995	82.4138	82.1277	37.5736	46.7759	-56.4614	50.9814	Boreal Shield	-0.0269615331964412	6.57420750940219e-05
004025_tile_0143	1992	81.655	81.2694	40.169	45.9448	-56.4614	50.9814	Boreal Shield	-0.0269615331964412	6.57420750940219e-05
004025_tile_0143	1988	82.8357	82.5514	34.966	48.3477	-56.4614	50.9814	Boreal Shield	-0.0269615331964412	6.57420750940219e-05
004025_tile_0143	1989	82.8357	82.5514	34.966	48.3477	-56.4614	50.9814	Boreal Shield	-0.0269615331964412	6.57420750940219e-05
004025_tile_0143	1994	81.7727	81.3834	39.1972	46.5496	-56.4614	50.9814	Boreal Shield	-0.0269615331964412	6.57420750940219e-05
004025_tile_0143	1999	82.4138	82.1277	37.5736	46.7759	-56.4614	50.9814	Boreal Shield	-0.0269615331964412	6.57420750940219e-05
004025_tile_0143	2000	82.3757	82.0896	37.7969	46.6166	-56.4614	50.9814	Boreal Shield	-0.0269615331964412	6.57420750940219e-05
004025_tile_0143	1986	82.8357	82.5514	34.966	48.3477	-56.4614	50.9814	Boreal Shield	-0.0269615331964412	6.57420750940219e-05
004025_tile_0143	1993	81.684	81.2947	39.7405	46.0733	-56.4614	50.9814	Boreal Shield	-0.0269615331964412	6.57420750940219e-05
004025_tile_0143	2002	82.3757	82.0896	37.7969	46.6166	-56.4614	50.9814	Boreal Shield	-0.0269615331964412	6.57420750940219e-05
004025_tile_0143	1997	82.4138	82.1277	37.5736	46.7759	-56.4614	50.9814	Boreal Shield	-0.0269615331964412	6.57420750940219e-05
004025_tile_0143	1998	82.4138	82.1277	37.5736	46.7759	-56.4614	50.9814	Boreal Shield	-0.0269615331964412	6.57420750940219e-05
004025_tile_0143	2003	82.3504	82.0643	37.9297	46.5188	-56.4614	50.9814	Boreal Shield	-0.0269615331964412	6.57420750940219e-05
004025_tile_0143	2009	82.0933	81.7945	38.6962	46.1367	-56.4614	50.9814	Boreal Shield	-0.0269615331964412	6.57420750940219e-05
004025_tile_0143	2004	82.249	81.9212	37.8693	46.4844	-56.4614	50.9814	Boreal Shield	-0.0269615331964412	6.57420750940219e-05
004025_tile_0143	1990	82.8357	82.5514	34.966	48.3477	-56.4614	50.9814	Boreal Shield	-0.0269615331964412	6.57420750940219e-05
004025_tile_0143	2010	82.0933	81.7945	38.6962	46.1367	-56.4614	50.9814	Boreal Shield	-0.0269615331964412	6.57420750940219e-05
004025_tile_0143	2007	82.2961	82.0027	38.147	46.459	-56.4614	50.9814	Boreal Shield	-0.0269615331964412	6.57420750940219e-05
004025_tile_0143	1987	82.8357	82.5514	34.966	48.3477	-56.4614	50.9814	Boreal Shield	-0.0269615331964412	6.57420750940219e-05
004025_tile_0143	2008	82.0933	81.7945	38.6962	46.1367	-56.4614	50.9814	Boreal Shield	-0.0269615331964412	6.57420750940219e-05
004025_tile_0144	2002	83.3101	82.6836	37.5192	49.6007	-56.361	50.9809	Boreal Shield	-0.025090179968702	0.0916669741272926
004025_tile_0144	1991	83.8823	83.2594	34.3926	52.1195	-56.361	50.9809	Boreal Shield	-0.025090179968702	0.0916669741272926
004025_tile_0144	2008	83.1344	82.5079	38.5997	48.7225	-56.361	50.9809	Boreal Shield	-0.025090179968702	0.0916669741272926
004025_tile_0144	2000	83.024	82.3938	37.2054	49.5573	-56.361	50.9809	Boreal Shield	-0.025090179968702	0.0916669741272926
004025_tile_0144	1994	82.5876	81.9212	38.3884	49.4848	-56.361	50.9809	Boreal Shield	-0.025090179968702	0.0916669741272926
004025_tile_0144	2004	83.3409	82.7144	37.5555	49.5953	-56.361	50.9809	Boreal Shield	-0.025090179968702	0.0916669741272926
004025_tile_0144	1996	83.024	82.3902	36.9277	49.6587	-56.361	50.9809	Boreal Shield	-0.025090179968702	0.0916669741272926
004025_tile_0144	1986	83.9366	83.3137	34.1814	52.2028	-56.361	50.9809	Boreal Shield	-0.025090179968702	0.0916669741272926
004025_tile_0144	1987	83.9366	83.3137	34.1814	52.2028	-56.361	50.9809	Boreal Shield	-0.025090179968702	0.0916669741272926
004025_tile_0144	2009	83.1344	82.5079	38.5997	48.7225	-56.361	50.9809	Boreal Shield	-0.025090179968702	0.0916669741272926
004025_tile_0144	2001	83.3101	82.6836	37.5192	49.6007	-56.361	50.9809	Boreal Shield	-0.025090179968702	0.0916669741272926
004025_tile_0144	1993	82.5586	81.8923	38.5091	49.4287	-56.361	50.9809	Boreal Shield	-0.025090179968702	0.0916669741272926
004025_tile_0144	1999	83.0566	82.4264	37.0605	49.6587	-56.361	50.9809	Boreal Shield	-0.025090179968702	0.0916669741272926
004025_tile_0144	1998	83.0566	82.4264	37.0605	49.6587	-56.361	50.9809	Boreal Shield	-0.025090179968702	0.0916669741272926
004025_tile_0144	1992	83.1707	82.5115	37.2778	50.4482	-56.361	50.9809	Boreal Shield	-0.025090179968702	0.0916669741272926
004025_tile_0144	1990	83.8823	83.2594	34.3926	52.1195	-56.361	50.9809	Boreal Shield	-0.025090179968702	0.0916669741272926
004025_tile_0144	2005	83.3409	82.7144	37.5555	49.5953	-56.361	50.9809	Boreal Shield	-0.025090179968702	0.0916669741272926
004025_tile_0144	1997	83.024	82.3902	36.9277	49.6587	-56.361	50.9809	Boreal Shield	-0.025090179968702	0.0916669741272926
004025_tile_0144	1995	83.1326	82.4989	36.2155	50.4862	-56.361	50.9809	Boreal Shield	-0.025090179968702	0.0916669741272926
004025_tile_0144	1985	83.9366	83.3137	34.1814	52.2028	-56.361	50.9809	Boreal Shield	-0.025090179968702	0.0916669741272926
004025_tile_0144	2003	83.3101	82.6836	37.5192	49.6007	-56.361	50.9809	Boreal Shield	-0.025090179968702	0.0916669741272926
004025_tile_0144	1989	83.8823	83.2594	34.3926	52.1195	-56.361	50.9809	Boreal Shield	-0.025090179968702	0.0916669741272926
004025_tile_0144	2010	83.1344	82.5079	38.5997	48.7225	-56.361	50.9809	Boreal Shield	-0.025090179968702	0.0916669741272926
004025_tile_0144	1988	83.9366	83.3137	34.1814	52.2028	-56.361	50.9809	Boreal Shield	-0.025090179968702	0.0916669741272926
004025_tile_0144	2006	83.3409	82.7144	37.5555	49.5953	-56.361	50.9809	Boreal Shield	-0.025090179968702	0.0916669741272926
004025_tile_0144	2007	83.2503	82.6238	38.0383	49.215	-56.361	50.9809	Boreal Shield	-0.025090179968702	0.0916669741272926
004025_tile_0145	1997	89.876	89.4341	33.113	55.3934	-56.2605	50.9803	Boreal Shield	-0.00195220046325579	0.580162107944489
004025_tile_0145	2002	89.6858	89.244	33.783	54.2707	-56.2605	50.9803	Boreal Shield	-0.00195220046325579	0.580162107944489
004025_tile_0145	1989	89.3943	88.9181	31.8334	58.1367	-56.2605	50.9803	Boreal Shield	-0.00195220046325579	0.580162107944489
004025_tile_0145	2007	89.7528	89.311	33.7951	54.2834	-56.2605	50.9803	Boreal Shield	-0.00195220046325579	0.580162107944489
004025_tile_0145	1986	91.0512	90.6202	25.1275	63.1381	-56.2605	50.9803	Boreal Shield	-0.00195220046325579	0.580162107944489
004025_tile_0145	2010	89.8506	89.4088	33.7709	54.3468	-56.2605	50.9803	Boreal Shield	-0.00195220046325579	0.580162107944489
004025_tile_0145	1999	89.8651	89.4233	33.1191	55.1145	-56.2605	50.9803	Boreal Shield	-0.00195220046325579	0.580162107944489
004025_tile_0145	1992	88.2336	87.5835	35.8654	55.0421	-56.2605	50.9803	Boreal Shield	-0.00195220046325579	0.580162107944489
004025_tile_0145	2004	89.7601	89.3182	33.7589	54.2852	-56.2605	50.9803	Boreal Shield	-0.00195220046325579	0.580162107944489
004025_tile_0145	1995	89.876	89.4341	33.113	55.3934	-56.2605	50.9803	Boreal Shield	-0.00195220046325579	0.580162107944489
004025_tile_0145	1998	89.9249	89.483	32.8776	55.4242	-56.2605	50.9803	Boreal Shield	-0.00195220046325579	0.580162107944489
004025_tile_0145	2003	89.6858	89.244	33.783	54.2707	-56.2605	50.9803	Boreal Shield	-0.00195220046325579	0.580162107944489
004025_tile_0145	1987	91.0512	90.6202	25.1275	63.1381	-56.2605	50.9803	Boreal Shield	-0.00195220046325579	0.580162107944489
004025_tile_0145	1985	91.1055	90.6745	24.8136	63.321	-56.2605	50.9803	Boreal Shield	-0.00195220046325579	0.580162107944489
004025_tile_0145	2008	89.8506	89.4088	33.7709	54.3468	-56.2605	50.9803	Boreal Shield	-0.00195220046325579	0.580162107944489
004025_tile_0145	1990	89.2476	88.7696	32.3887	57.5573	-56.2605	50.9803	Boreal Shield	-0.00195220046325579	0.580162107944489
004025_tile_0145	2009	89.8506	89.4088	33.7709	54.3468	-56.2605	50.9803	Boreal Shield	-0.00195220046325579	0.580162107944489
004025_tile_0145	2006	89.7601	89.3182	33.7589	54.2852	-56.2605	50.9803	Boreal Shield	-0.00195220046325579	0.580162107944489
004025_tile_0145	2000	89.7257	89.2838	33.7226	54.5677	-56.2605	50.9803	Boreal Shield	-0.00195220046325579	0.580162107944489
004025_tile_0145	2005	89.7601	89.3182	33.7589	54.2852	-56.2605	50.9803	Boreal Shield	-0.00195220046325579	0.580162107944489
004025_tile_0145	1993	88.2481	87.598	35.7809	55.1906	-56.2605	50.9803	Boreal Shield	-0.00195220046325579	0.580162107944489
004025_tile_0145	1988	91.0005	90.5622	25.3931	62.8574	-56.2605	50.9803	Boreal Shield	-0.00195220046325579	0.580162107944489
004025_tile_0145	1991	88.3785	87.8769	36.8251	55.2467	-56.2605	50.9803	Boreal Shield	-0.00195220046325579	0.580162107944489
004025_tile_0145	1994	88.737	88.0869	34.3443	55.77	-56.2605	50.9803	Boreal Shield	-0.00195220046325579	0.580162107944489
004025_tile_0145	2001	89.6858	89.244	33.783	54.2707	-56.2605	50.9803	Boreal Shield	-0.00195220046325579	0.580162107944489
004025_tile_0145	1996	89.876	89.4341	33.113	55.3934	-56.2605	50.9803	Boreal Shield	-0.00195220046325579	0.580162107944489
004025_tile_0146	1998	77.3237	76.5233	48.2511	34.4174	-56.1601	50.9796	Boreal Shield	-0.00814330687106542	0.0979593694210052
004025_tile_0146	1997	77.3237	76.5233	48.2511	34.4174	-56.1601	50.9796	Boreal Shield	-0.00814330687106542	0.0979593694210052
004025_tile_0146	2006	77.2422	76.4364	48.5227	34.2544	-56.1601	50.9796	Boreal Shield	-0.00814330687106542	0.0979593694210052
004025_tile_0146	1995	77.3237	76.5233	48.2511	34.4174	-56.1601	50.9796	Boreal Shield	-0.00814330687106542	0.0979593694210052
004025_tile_0146	1987	78.412	77.6333	40.67	40.9579	-56.1601	50.9796	Boreal Shield	-0.00814330687106542	0.0979593694210052
004025_tile_0146	1985	78.6854	77.9086	39.336	42.1675	-56.1601	50.9796	Boreal Shield	-0.00814330687106542	0.0979593694210052
004025_tile_0146	2003	77.2422	76.4364	48.5227	34.2544	-56.1601	50.9796	Boreal Shield	-0.00814330687106542	0.0979593694210052
004025_tile_0146	1991	76.5849	75.7773	48.2209	35.6505	-56.1601	50.9796	Boreal Shield	-0.00814330687106542	0.0979593694210052
004025_tile_0146	1986	78.4681	77.6913	40.3199	41.0901	-56.1601	50.9796	Boreal Shield	-0.00814330687106542	0.0979593694210052
004025_tile_0146	1994	76.6519	75.8443	50.424	33.5373	-56.1601	50.9796	Boreal Shield	-0.00814330687106542	0.0979593694210052
004025_tile_0146	1993	76.1123	75.2974	51.1664	33.1317	-56.1601	50.9796	Boreal Shield	-0.00814330687106542	0.0979593694210052
004025_tile_0146	2008	77.3092	76.5088	48.4261	34.287	-56.1601	50.9796	Boreal Shield	-0.00814330687106542	0.0979593694210052
004025_tile_0146	2007	77.2422	76.4364	48.5227	34.2544	-56.1601	50.9796	Boreal Shield	-0.00814330687106542	0.0979593694210052
004025_tile_0146	1990	77.3798	76.5686	43.9837	39.1055	-56.1601	50.9796	Boreal Shield	-0.00814330687106542	0.0979593694210052
004025_tile_0146	2009	77.3092	76.5088	48.4261	34.287	-56.1601	50.9796	Boreal Shield	-0.00814330687106542	0.0979593694210052
004025_tile_0146	2005	77.2422	76.4364	48.5227	34.2544	-56.1601	50.9796	Boreal Shield	-0.00814330687106542	0.0979593694210052
004025_tile_0146	2010	77.3092	76.5088	48.4261	34.287	-56.1601	50.9796	Boreal Shield	-0.00814330687106542	0.0979593694210052
004025_tile_0146	1999	77.2205	76.4147	48.6434	34.1385	-56.1601	50.9796	Boreal Shield	-0.00814330687106542	0.0979593694210052
004025_tile_0146	1992	75.9276	75.1109	52.1805	32.7641	-56.1601	50.9796	Boreal Shield	-0.00814330687106542	0.0979593694210052
004025_tile_0146	2002	77.2422	76.4364	48.5227	34.2544	-56.1601	50.9796	Boreal Shield	-0.00814330687106542	0.0979593694210052
004025_tile_0146	1996	77.3237	76.5233	48.2511	34.4174	-56.1601	50.9796	Boreal Shield	-0.00814330687106542	0.0979593694210052
004025_tile_0146	2001	77.2422	76.4364	48.5227	34.2544	-56.1601	50.9796	Boreal Shield	-0.00814330687106542	0.0979593694210052
004025_tile_0146	2000	77.2205	76.4147	48.6434	34.1385	-56.1601	50.9796	Boreal Shield	-0.00814330687106542	0.0979593694210052
004025_tile_0146	1989	77.5337	76.7316	43.6276	39.1779	-56.1601	50.9796	Boreal Shield	-0.00814330687106542	0.0979593694210052
004025_tile_0146	2004	77.2422	76.4364	48.5227	34.2544	-56.1601	50.9796	Boreal Shield	-0.00814330687106542	0.0979593694210052
004025_tile_0146	1988	78.412	77.6333	40.67	40.9579	-56.1601	50.9796	Boreal Shield	-0.00814330687106542	0.0979593694210052
004025_tile_0147	1986	72.411	72.1449	14.6552	46.7813	-56.0597	50.9788	Boreal Shield	-0.0108629253030891	0.00652446411550045
004025_tile_0147	1991	67.1815	66.5604	34.5435	36.9488	-56.0597	50.9788	Boreal Shield	-0.0108629253030891	0.00652446411550045
004025_tile_0147	1998	71.2105	70.9443	24.1738	39.1779	-56.0597	50.9788	Boreal Shield	-0.0108629253030891	0.00652446411550045
004025_tile_0147	2003	71.1815	70.9153	24.4273	39.0421	-56.0597	50.9788	Boreal Shield	-0.0108629253030891	0.00652446411550045
004025_tile_0147	2004	71.1815	70.9153	24.4273	39.0421	-56.0597	50.9788	Boreal Shield	-0.0108629253030891	0.00652446411550045
004025_tile_0147	1999	71.2105	70.9443	24.1738	39.1779	-56.0597	50.9788	Boreal Shield	-0.0108629253030891	0.00652446411550045
004025_tile_0147	2006	71.1815	70.9153	24.4273	39.0421	-56.0597	50.9788	Boreal Shield	-0.0108629253030891	0.00652446411550045
004025_tile_0147	1993	69.2875	68.9181	30.1796	37.9484	-56.0597	50.9788	Boreal Shield	-0.0108629253030891	0.00652446411550045
004025_tile_0147	2005	71.1815	70.9153	24.4273	39.0421	-56.0597	50.9788	Boreal Shield	-0.0108629253030891	0.00652446411550045
004025_tile_0147	2008	70.995	70.7288	25.0068	38.4409	-56.0597	50.9788	Boreal Shield	-0.0108629253030891	0.00652446411550045
004025_tile_0147	2010	70.995	70.7288	25.0068	38.4409	-56.0597	50.9788	Boreal Shield	-0.0108629253030891	0.00652446411550045
004025_tile_0147	2002	71.1815	70.9153	24.4273	39.0421	-56.0597	50.9788	Boreal Shield	-0.0108629253030891	0.00652446411550045
004025_tile_0147	1996	71.2576	70.9914	24.0048	39.2684	-56.0597	50.9788	Boreal Shield	-0.0108629253030891	0.00652446411550045
004025_tile_0147	1989	71.1725	70.8357	19.3149	44.0362	-56.0597	50.9788	Boreal Shield	-0.0108629253030891	0.00652446411550045
004025_tile_0147	2001	71.1815	70.9153	24.4273	39.0421	-56.0597	50.9788	Boreal Shield	-0.0108629253030891	0.00652446411550045
004025_tile_0147	2000	71.1815	70.9153	24.4273	39.0421	-56.0597	50.9788	Boreal Shield	-0.0108629253030891	0.00652446411550045
004025_tile_0147	1987	72.3929	72.1268	14.7216	46.7813	-56.0597	50.9788	Boreal Shield	-0.0108629253030891	0.00652446411550045
004025_tile_0147	1997	71.2576	70.9914	24.0048	39.2684	-56.0597	50.9788	Boreal Shield	-0.0108629253030891	0.00652446411550045
004025_tile_0147	2007	71.1815	70.9153	24.4273	39.0421	-56.0597	50.9788	Boreal Shield	-0.0108629253030891	0.00652446411550045
004025_tile_0147	1990	71.1507	70.8139	19.4598	43.9402	-56.0597	50.9788	Boreal Shield	-0.0108629253030891	0.00652446411550045
004025_tile_0147	1992	68.0779	67.5654	32.7931	37.2875	-56.0597	50.9788	Boreal Shield	-0.0108629253030891	0.00652446411550045
004025_tile_0147	1995	71.2576	70.9914	24.0048	39.2684	-56.0597	50.9788	Boreal Shield	-0.0108629253030891	0.00652446411550045
004025_tile_0147	2009	70.995	70.7288	25.0068	38.4409	-56.0597	50.9788	Boreal Shield	-0.0108629253030891	0.00652446411550045
004025_tile_0147	1985	72.4346	72.1684	14.4258	46.8972	-56.0597	50.9788	Boreal Shield	-0.0108629253030891	0.00652446411550045
004025_tile_0147	1988	72.3929	72.1268	14.7216	46.7813	-56.0597	50.9788	Boreal Shield	-0.0108629253030891	0.00652446411550045
004025_tile_0147	1994	71.2576	70.9914	24.0048	39.2684	-56.0597	50.9788	Boreal Shield	-0.0108629253030891	0.00652446411550045
004025_tile_0148	2007	77.2042	77.1227	29.8234	40.0543	-55.9593	50.978	Boreal Shield	-0.0989286583510802	7.34964771709201e-07
004025_tile_0148	2004	77.1028	77.0177	29.5217	40.0453	-55.9593	50.978	Boreal Shield	-0.0989286583510802	7.34964771709201e-07
004025_tile_0148	1997	77.7872	77.6876	26.727	42.9896	-55.9593	50.978	Boreal Shield	-0.0989286583510802	7.34964771709201e-07
004025_tile_0148	2002	77.1028	77.0177	29.5217	40.0453	-55.9593	50.978	Boreal Shield	-0.0989286583510802	7.34964771709201e-07
004025_tile_0148	1987	78.8828	78.8121	18.6027	49.6369	-55.9593	50.978	Boreal Shield	-0.0989286583510802	7.34964771709201e-07
004025_tile_0148	1999	77.6949	77.5953	27.0892	42.5297	-55.9593	50.978	Boreal Shield	-0.0989286583510802	7.34964771709201e-07
004025_tile_0148	1985	79.531	79.4785	15.7658	51.3499	-55.9593	50.978	Boreal Shield	-0.0989286583510802	7.34964771709201e-07
004025_tile_0148	2005	77.1028	77.0177	29.5217	40.0453	-55.9593	50.978	Boreal Shield	-0.0989286583510802	7.34964771709201e-07
004025_tile_0148	2006	77.1028	77.0177	29.5217	40.0453	-55.9593	50.978	Boreal Shield	-0.0989286583510802	7.34964771709201e-07
004025_tile_0148	1993	77.4504	77.3599	27.4393	43.5455	-55.9593	50.978	Boreal Shield	-0.0989286583510802	7.34964771709201e-07
004025_tile_0148	2009	76.699	76.5939	31.3204	38.9099	-55.9593	50.978	Boreal Shield	-0.0989286583510802	7.34964771709201e-07
004025_tile_0148	2003	77.1028	77.0177	29.5217	40.0453	-55.9593	50.978	Boreal Shield	-0.0989286583510802	7.34964771709201e-07
004025_tile_0148	1996	77.9919	77.8941	26.0872	43.6505	-55.9593	50.978	Boreal Shield	-0.0989286583510802	7.34964771709201e-07
004025_tile_0148	1994	78.0208	77.943	25.9363	43.6759	-55.9593	50.978	Boreal Shield	-0.0989286583510802	7.34964771709201e-07
004025_tile_0148	1989	78.7506	78.6799	19.7857	48.6935	-55.9593	50.978	Boreal Shield	-0.0989286583510802	7.34964771709201e-07
004025_tile_0148	1990	78.7017	78.6383	20.4195	48.2843	-55.9593	50.978	Boreal Shield	-0.0989286583510802	7.34964771709201e-07
004025_tile_0148	2000	76.9398	76.8511	29.7691	40.0489	-55.9593	50.978	Boreal Shield	-0.0989286583510802	7.34964771709201e-07
004025_tile_0148	2010	76.7279	76.6229	31.3686	38.9099	-55.9593	50.978	Boreal Shield	-0.0989286583510802	7.34964771709201e-07
004025_tile_0148	1998	77.7872	77.6876	26.727	42.9896	-55.9593	50.978	Boreal Shield	-0.0989286583510802	7.34964771709201e-07
004025_tile_0148	2001	77.1028	77.0177	29.5217	40.0453	-55.9593	50.978	Boreal Shield	-0.0989286583510802	7.34964771709201e-07
004025_tile_0148	1991	76.9706	76.88	28.5801	43.2938	-55.9593	50.978	Boreal Shield	-0.0989286583510802	7.34964771709201e-07
004025_tile_0148	1995	77.9919	77.8941	26.0872	43.6505	-55.9593	50.978	Boreal Shield	-0.0989286583510802	7.34964771709201e-07
004025_tile_0148	2008	76.7316	76.6338	31.1755	38.9099	-55.9593	50.978	Boreal Shield	-0.0989286583510802	7.34964771709201e-07
004025_tile_0148	1988	79.129	79.062	17.7335	49.8904	-55.9593	50.978	Boreal Shield	-0.0989286583510802	7.34964771709201e-07
004025_tile_0148	1992	77.5591	77.4921	26.727	43.904	-55.9593	50.978	Boreal Shield	-0.0989286583510802	7.34964771709201e-07
004025_tile_0148	1986	79.301	79.2395	16.6833	50.7832	-55.9593	50.978	Boreal Shield	-0.0989286583510802	7.34964771709201e-07
004025_tile_0149	1997	58.8809	58.861	15.9529	28.7207	-55.8589	50.977	Boreal Shield	-0.0412560908842048	1.184527960163e-07
004025_tile_0149	2006	58.3957	58.3124	16.7919	28.0272	-55.8589	50.977	Boreal Shield	-0.0412560908842048	1.184527960163e-07
004025_tile_0149	2005	58.3957	58.3124	16.7919	28.0272	-55.8589	50.977	Boreal Shield	-0.0412560908842048	1.184527960163e-07
004025_tile_0149	1986	59.2938	59.2739	13.4359	30.4717	-55.8589	50.977	Boreal Shield	-0.0412560908842048	1.184527960163e-07
004025_tile_0149	1993	59.1852	59.1652	14.1421	30.1168	-55.8589	50.977	Boreal Shield	-0.0412560908842048	1.184527960163e-07
004025_tile_0149	1988	59.2938	59.2739	13.4359	30.4717	-55.8589	50.977	Boreal Shield	-0.0412560908842048	1.184527960163e-07
004025_tile_0149	1990	59.2938	59.2739	13.4359	30.4717	-55.8589	50.977	Boreal Shield	-0.0412560908842048	1.184527960163e-07
004025_tile_0149	1987	59.2938	59.2739	13.4359	30.4717	-55.8589	50.977	Boreal Shield	-0.0412560908842048	1.184527960163e-07
004025_tile_0149	1996	59.0186	58.9986	15.47	29.2132	-55.8589	50.977	Boreal Shield	-0.0412560908842048	1.184527960163e-07
004025_tile_0149	2009	58.4717	58.4391	16.9549	28.0815	-55.8589	50.977	Boreal Shield	-0.0412560908842048	1.184527960163e-07
004025_tile_0149	1991	59.234	59.2051	13.786	30.4047	-55.8589	50.977	Boreal Shield	-0.0412560908842048	1.184527960163e-07
004025_tile_0149	2001	58.4464	58.3631	16.3815	28.3966	-55.8589	50.977	Boreal Shield	-0.0412560908842048	1.184527960163e-07
004025_tile_0149	1995	59.1616	59.1417	14.281	30.0733	-55.8589	50.977	Boreal Shield	-0.0412560908842048	1.184527960163e-07
004025_tile_0149	2004	58.3957	58.3124	16.7919	28.0272	-55.8589	50.977	Boreal Shield	-0.0412560908842048	1.184527960163e-07
004025_tile_0149	1994	59.1852	59.1652	14.1421	30.1168	-55.8589	50.977	Boreal Shield	-0.0412560908842048	1.184527960163e-07
004025_tile_0149	2003	58.4464	58.3631	16.3815	28.3966	-55.8589	50.977	Boreal Shield	-0.0412560908842048	1.184527960163e-07
004025_tile_0149	1992	59.2141	59.1942	13.9671	30.1784	-55.8589	50.977	Boreal Shield	-0.0412560908842048	1.184527960163e-07
004025_tile_0149	2008	58.4699	58.4373	16.8583	28.1177	-55.8589	50.977	Boreal Shield	-0.0412560908842048	1.184527960163e-07
004025_tile_0149	1985	59.2938	59.2739	13.4359	30.4717	-55.8589	50.977	Boreal Shield	-0.0412560908842048	1.184527960163e-07
004025_tile_0149	1999	58.9878	58.9679	14.9932	29.2748	-55.8589	50.977	Boreal Shield	-0.0412560908842048	1.184527960163e-07
004025_tile_0149	2007	58.4627	58.3794	16.7497	28.1159	-55.8589	50.977	Boreal Shield	-0.0412560908842048	1.184527960163e-07
004025_tile_0149	1998	58.9878	58.9679	14.9932	29.2748	-55.8589	50.977	Boreal Shield	-0.0412560908842048	1.184527960163e-07
004025_tile_0149	2002	58.4464	58.3631	16.3815	28.3966	-55.8589	50.977	Boreal Shield	-0.0412560908842048	1.184527960163e-07
004025_tile_0149	2000	58.4808	58.4482	16.3875	28.4002	-55.8589	50.977	Boreal Shield	-0.0412560908842048	1.184527960163e-07
004025_tile_0149	1989	59.2938	59.2739	13.4359	30.4717	-55.8589	50.977	Boreal Shield	-0.0412560908842048	1.184527960163e-07
004025_tile_0149	2010	58.4717	58.4391	16.9549	28.0815	-55.8589	50.977	Boreal Shield	-0.0412560908842048	1.184527960163e-07
004025_tile_0151	2005	8.5813	8.5342	0.8692	6.0118	-55.6581	50.9749	Boreal Shield	0	0.296788930892944
004025_tile_0151	1991	8.5813	8.5342	0.8692	6.0118	-55.6581	50.9749	Boreal Shield	0	0.296788930892944
004025_tile_0151	2004	8.5813	8.5342	0.8692	6.0118	-55.6581	50.9749	Boreal Shield	0	0.296788930892944
004025_tile_0151	2010	8.5813	8.5342	0.8692	6.0118	-55.6581	50.9749	Boreal Shield	0	0.296788930892944
004025_tile_0151	1985	8.5813	8.5342	0.8692	6.0118	-55.6581	50.9749	Boreal Shield	0	0.296788930892944
004025_tile_0151	1993	8.5595	8.5124	0.9416	5.9665	-55.6581	50.9749	Boreal Shield	0	0.296788930892944
004025_tile_0151	1995	8.5813	8.5342	0.8692	6.0118	-55.6581	50.9749	Boreal Shield	0	0.296788930892944
004025_tile_0151	1989	8.5813	8.5342	0.8692	6.0118	-55.6581	50.9749	Boreal Shield	0	0.296788930892944
004025_tile_0151	1994	8.5595	8.5124	0.9416	5.9665	-55.6581	50.9749	Boreal Shield	0	0.296788930892944
004025_tile_0151	1997	8.5813	8.5342	0.8692	6.0118	-55.6581	50.9749	Boreal Shield	0	0.296788930892944
004025_tile_0151	2006	8.5813	8.5342	0.8692	6.0118	-55.6581	50.9749	Boreal Shield	0	0.296788930892944
004025_tile_0151	2001	8.5813	8.5342	0.8692	6.0118	-55.6581	50.9749	Boreal Shield	0	0.296788930892944
004025_tile_0151	2003	8.5813	8.5342	0.8692	6.0118	-55.6581	50.9749	Boreal Shield	0	0.296788930892944
004025_tile_0151	1986	8.5813	8.5342	0.8692	6.0118	-55.6581	50.9749	Boreal Shield	0	0.296788930892944
004025_tile_0151	1992	8.5595	8.5124	0.9416	5.9665	-55.6581	50.9749	Boreal Shield	0	0.296788930892944
004025_tile_0151	1998	8.5813	8.5342	0.8692	6.0118	-55.6581	50.9749	Boreal Shield	0	0.296788930892944
004025_tile_0151	1999	8.5813	8.5342	0.8692	6.0118	-55.6581	50.9749	Boreal Shield	0	0.296788930892944
004025_tile_0151	2007	8.5813	8.5342	0.8692	6.0118	-55.6581	50.9749	Boreal Shield	0	0.296788930892944
004025_tile_0151	1987	8.5813	8.5342	0.8692	6.0118	-55.6581	50.9749	Boreal Shield	0	0.296788930892944
004025_tile_0151	1990	8.5813	8.5342	0.8692	6.0118	-55.6581	50.9749	Boreal Shield	0	0.296788930892944
004025_tile_0151	2008	8.5813	8.5342	0.8692	6.0118	-55.6581	50.9749	Boreal Shield	0	0.296788930892944
004025_tile_0151	2002	8.5813	8.5342	0.8692	6.0118	-55.6581	50.9749	Boreal Shield	0	0.296788930892944
004025_tile_0151	1988	8.5813	8.5342	0.8692	6.0118	-55.6581	50.9749	Boreal Shield	0	0.296788930892944
004025_tile_0151	2009	8.5813	8.5342	0.8692	6.0118	-55.6581	50.9749	Boreal Shield	0	0.296788930892944
004025_tile_0151	2000	8.5813	8.5342	0.8692	6.0118	-55.6581	50.9749	Boreal Shield	0	0.296788930892944
004025_tile_0151	1996	8.5813	8.5342	0.8692	6.0118	-55.6581	50.9749	Boreal Shield	0	0.296788930892944
004025_tile_0152	2001	24.6247	22.9914	26.2985	9.8234	-55.5577	50.9737	Boreal Shield	0	1
004025_tile_0152	1992	24.6247	22.9914	26.2985	9.8234	-55.5577	50.9737	Boreal Shield	0	1
004025_tile_0152	1989	24.6247	22.9914	26.2985	9.8234	-55.5577	50.9737	Boreal Shield	0	1
004025_tile_0152	1988	24.6247	22.9914	26.2985	9.8234	-55.5577	50.9737	Boreal Shield	0	1
004025_tile_0152	1986	24.6247	22.9914	26.2985	9.8234	-55.5577	50.9737	Boreal Shield	0	1
004025_tile_0152	1998	24.6247	22.9914	26.2985	9.8234	-55.5577	50.9737	Boreal Shield	0	1
004025_tile_0152	2002	24.6247	22.9914	26.2985	9.8234	-55.5577	50.9737	Boreal Shield	0	1
004025_tile_0152	1990	24.6247	22.9914	26.2985	9.8234	-55.5577	50.9737	Boreal Shield	0	1
004025_tile_0152	1987	24.6247	22.9914	26.2985	9.8234	-55.5577	50.9737	Boreal Shield	0	1
004025_tile_0152	2007	24.6247	22.9914	26.2985	9.8234	-55.5577	50.9737	Boreal Shield	0	1
004025_tile_0152	2004	24.6247	22.9914	26.2985	9.8234	-55.5577	50.9737	Boreal Shield	0	1
004025_tile_0152	2010	24.6247	22.9914	26.2985	9.8234	-55.5577	50.9737	Boreal Shield	0	1
004025_tile_0152	1991	24.6247	22.9914	26.2985	9.8234	-55.5577	50.9737	Boreal Shield	0	1
004025_tile_0152	1996	24.6247	22.9914	26.2985	9.8234	-55.5577	50.9737	Boreal Shield	0	1
004025_tile_0152	2009	24.6247	22.9914	26.2985	9.8234	-55.5577	50.9737	Boreal Shield	0	1
004025_tile_0152	2003	24.6247	22.9914	26.2985	9.8234	-55.5577	50.9737	Boreal Shield	0	1
004025_tile_0152	1997	24.6247	22.9914	26.2985	9.8234	-55.5577	50.9737	Boreal Shield	0	1
004025_tile_0152	1993	24.6247	22.9914	26.2985	9.8234	-55.5577	50.9737	Boreal Shield	0	1
004025_tile_0152	1985	24.6247	22.9914	26.2985	9.8234	-55.5577	50.9737	Boreal Shield	0	1
004025_tile_0152	1999	24.6247	22.9914	26.2985	9.8234	-55.5577	50.9737	Boreal Shield	0	1
004025_tile_0152	2000	24.6247	22.9914	26.2985	9.8234	-55.5577	50.9737	Boreal Shield	0	1
004025_tile_0152	2008	24.6247	22.9914	26.2985	9.8234	-55.5577	50.9737	Boreal Shield	0	1
004025_tile_0152	2005	24.6247	22.9914	26.2985	9.8234	-55.5577	50.9737	Boreal Shield	0	1
004025_tile_0152	1995	24.6247	22.9914	26.2985	9.8234	-55.5577	50.9737	Boreal Shield	0	1
004025_tile_0152	2006	24.6247	22.9914	26.2985	9.8234	-55.5577	50.9737	Boreal Shield	0	1
004025_tile_0152	1994	24.6247	22.9914	26.2985	9.8234	-55.5577	50.9737	Boreal Shield	0	1
004025_tile_0173	1998	68.4129	67.7501	25.0008	34.6075	-56.763	50.919	Boreal Shield	-0.166310560625815	1.48022891721666e-07
004025_tile_0173	2005	64.8565	63.9855	37.3744	27.0656	-56.763	50.919	Boreal Shield	-0.166310560625815	1.48022891721666e-07
004025_tile_0173	1997	68.4129	67.7501	25.0008	34.6075	-56.763	50.919	Boreal Shield	-0.166310560625815	1.48022891721666e-07
004025_tile_0173	1989	68.5306	67.8678	24.1255	35.2177	-56.763	50.919	Boreal Shield	-0.166310560625815	1.48022891721666e-07
004025_tile_0173	1992	68.0543	67.359	25.9122	34.2852	-56.763	50.919	Boreal Shield	-0.166310560625815	1.48022891721666e-07
004025_tile_0173	2010	64.9706	64.239	38.2254	26.3105	-56.763	50.919	Boreal Shield	-0.166310560625815	1.48022891721666e-07
004025_tile_0173	2008	65.0358	64.23	37.2537	27.0747	-56.763	50.919	Boreal Shield	-0.166310560625815	1.48022891721666e-07
004025_tile_0173	1991	68.5088	67.8461	24.2221	35.2087	-56.763	50.919	Boreal Shield	-0.166310560625815	1.48022891721666e-07
004025_tile_0173	1994	68.0543	67.359	25.9122	34.2852	-56.763	50.919	Boreal Shield	-0.166310560625815	1.48022891721666e-07
004025_tile_0173	2006	64.8565	63.9855	37.3744	27.0656	-56.763	50.919	Boreal Shield	-0.166310560625815	1.48022891721666e-07
004025_tile_0173	2007	64.9905	64.1322	37.1571	27.1109	-56.763	50.919	Boreal Shield	-0.166310560625815	1.48022891721666e-07
004025_tile_0173	1993	68.0543	67.359	25.9122	34.2852	-56.763	50.919	Boreal Shield	-0.166310560625815	1.48022891721666e-07
004025_tile_0173	2009	64.8619	64.0525	38.3824	26.258	-56.763	50.919	Boreal Shield	-0.166310560625815	1.48022891721666e-07
004025_tile_0173	1996	68.3803	67.7175	25.1939	34.6003	-56.763	50.919	Boreal Shield	-0.166310560625815	1.48022891721666e-07
004025_tile_0173	1986	68.5306	67.8678	24.1255	35.2177	-56.763	50.919	Boreal Shield	-0.166310560625815	1.48022891721666e-07
004025_tile_0173	2001	66.6799	65.9049	29.3466	31.9312	-56.763	50.919	Boreal Shield	-0.166310560625815	1.48022891721666e-07
004025_tile_0173	2002	66.459	65.6822	30.6443	31.234	-56.763	50.919	Boreal Shield	-0.166310560625815	1.48022891721666e-07
004025_tile_0173	1985	68.5306	67.8678	24.1255	35.2177	-56.763	50.919	Boreal Shield	-0.166310560625815	1.48022891721666e-07
004025_tile_0173	1999	68.2517	67.589	25.9424	33.9448	-56.763	50.919	Boreal Shield	-0.166310560625815	1.48022891721666e-07
004025_tile_0173	1988	68.5306	67.8678	24.1255	35.2177	-56.763	50.919	Boreal Shield	-0.166310560625815	1.48022891721666e-07
004025_tile_0173	1987	68.5306	67.8678	24.1255	35.2177	-56.763	50.919	Boreal Shield	-0.166310560625815	1.48022891721666e-07
004025_tile_0173	2000	66.7107	65.9411	29.2983	31.9819	-56.763	50.919	Boreal Shield	-0.166310560625815	1.48022891721666e-07
004025_tile_0173	1995	68.3803	67.7175	25.1939	34.6003	-56.763	50.919	Boreal Shield	-0.166310560625815	1.48022891721666e-07
004025_tile_0173	2004	64.7786	63.8968	37.6279	27.0656	-56.763	50.919	Boreal Shield	-0.166310560625815	1.48022891721666e-07
004025_tile_0173	1990	68.5088	67.8461	24.2221	35.2087	-56.763	50.919	Boreal Shield	-0.166310560625815	1.48022891721666e-07
004025_tile_0173	2003	66.4464	65.7076	30.59	31.2612	-56.763	50.919	Boreal Shield	-0.166310560625815	1.48022891721666e-07
004025_tile_0174	1985	79.694	79.3191	21.9526	43.7157	-56.6627	50.9187	Boreal Shield	-0.0223818273526444	6.09014705332811e-06
004025_tile_0174	1990	79.6487	79.2739	22.182	43.5437	-56.6627	50.9187	Boreal Shield	-0.0223818273526444	6.09014705332811e-06
004025_tile_0174	2003	79.2286	78.852	25.1034	41.0394	-56.6627	50.9187	Boreal Shield	-0.0223818273526444	6.09014705332811e-06
004025_tile_0174	2001	79.522	79.1453	23.2322	42.3721	-56.6627	50.9187	Boreal Shield	-0.0223818273526444	6.09014705332811e-06
004025_tile_0174	1986	79.694	79.3191	21.9526	43.7157	-56.6627	50.9187	Boreal Shield	-0.0223818273526444	6.09014705332811e-06
004025_tile_0174	1997	79.522	79.1453	23.2322	42.3721	-56.6627	50.9187	Boreal Shield	-0.0223818273526444	6.09014705332811e-06
004025_tile_0174	2006	79.2232	78.8411	25.3327	40.1431	-56.6627	50.9187	Boreal Shield	-0.0223818273526444	6.09014705332811e-06
004025_tile_0174	1988	79.694	79.3191	21.9526	43.7157	-56.6627	50.9187	Boreal Shield	-0.0223818273526444	6.09014705332811e-06
004025_tile_0174	1998	79.522	79.1453	23.2322	42.3721	-56.6627	50.9187	Boreal Shield	-0.0223818273526444	6.09014705332811e-06
004025_tile_0174	1987	79.694	79.3191	21.9526	43.7157	-56.6627	50.9187	Boreal Shield	-0.0223818273526444	6.09014705332811e-06
004025_tile_0174	1992	79.2703	78.8882	23.9746	42.01	-56.6627	50.9187	Boreal Shield	-0.0223818273526444	6.09014705332811e-06
004025_tile_0174	2007	79.2232	78.8411	25.3327	40.1431	-56.6627	50.9187	Boreal Shield	-0.0223818273526444	6.09014705332811e-06
004025_tile_0174	2009	78.8085	78.4246	27.6988	38.2888	-56.6627	50.9187	Boreal Shield	-0.0223818273526444	6.09014705332811e-06
004025_tile_0174	2004	78.5351	78.1458	29.1172	38.2309	-56.6627	50.9187	Boreal Shield	-0.0223818273526444	6.09014705332811e-06
004025_tile_0174	2005	79.2232	78.8411	25.3327	40.1431	-56.6627	50.9187	Boreal Shield	-0.0223818273526444	6.09014705332811e-06
004025_tile_0174	1989	79.6487	79.2739	22.182	43.5437	-56.6627	50.9187	Boreal Shield	-0.0223818273526444	6.09014705332811e-06
004025_tile_0174	1994	79.3843	79.0077	23.4012	42.2834	-56.6627	50.9187	Boreal Shield	-0.0223818273526444	6.09014705332811e-06
004025_tile_0174	1991	79.4206	79.0294	23.2443	43.1924	-56.6627	50.9187	Boreal Shield	-0.0223818273526444	6.09014705332811e-06
004025_tile_0174	1995	79.522	79.1453	23.2322	42.3721	-56.6627	50.9187	Boreal Shield	-0.0223818273526444	6.09014705332811e-06
004025_tile_0174	1999	79.522	79.1453	23.2322	42.3721	-56.6627	50.9187	Boreal Shield	-0.0223818273526444	6.09014705332811e-06
004025_tile_0174	1996	79.522	79.1453	23.2322	42.3721	-56.6627	50.9187	Boreal Shield	-0.0223818273526444	6.09014705332811e-06
004025_tile_0174	2010	78.7868	78.4029	27.8195	38.0788	-56.6627	50.9187	Boreal Shield	-0.0223818273526444	6.09014705332811e-06
004025_tile_0174	2008	79.2232	78.8411	25.3327	40.1431	-56.6627	50.9187	Boreal Shield	-0.0223818273526444	6.09014705332811e-06
004025_tile_0174	2002	79.522	79.1453	23.2322	42.3721	-56.6627	50.9187	Boreal Shield	-0.0223818273526444	6.09014705332811e-06
004025_tile_0174	1993	79.2938	78.9117	23.8781	42.01	-56.6627	50.9187	Boreal Shield	-0.0223818273526444	6.09014705332811e-06
004025_tile_0174	2000	79.522	79.1453	23.2322	42.3721	-56.6627	50.9187	Boreal Shield	-0.0223818273526444	6.09014705332811e-06
004025_tile_0175	2004	65.5935	64.8456	50.6353	22.9262	-56.5624	50.9184	Boreal Shield	-0.0136120104749434	0.000493723142426461
004025_tile_0175	1994	65.579	64.8311	50.6594	22.9316	-56.5624	50.9184	Boreal Shield	-0.0136120104749434	0.000493723142426461
004025_tile_0175	1989	65.8271	65.0792	49.0901	23.7157	-56.5624	50.9184	Boreal Shield	-0.0136120104749434	0.000493723142426461
004025_tile_0175	2002	65.6351	64.8873	50.4301	22.9389	-56.5624	50.9184	Boreal Shield	-0.0136120104749434	0.000493723142426461
004025_tile_0175	1998	65.6351	64.8873	50.4301	22.9389	-56.5624	50.9184	Boreal Shield	-0.0136120104749434	0.000493723142426461
004025_tile_0175	1992	65.3545	64.5994	51.4018	22.4445	-56.5624	50.9184	Boreal Shield	-0.0136120104749434	0.000493723142426461
004025_tile_0175	2006	65.1372	64.3314	52.8806	21.9466	-56.5624	50.9184	Boreal Shield	-0.0136120104749434	0.000493723142426461
004025_tile_0175	2000	65.6351	64.8873	50.4301	22.9389	-56.5624	50.9184	Boreal Shield	-0.0136120104749434	0.000493723142426461
004025_tile_0175	2003	65.6351	64.8873	50.4301	22.9389	-56.5624	50.9184	Boreal Shield	-0.0136120104749434	0.000493723142426461
004025_tile_0175	1991	65.4903	64.737	50.3456	23.0041	-56.5624	50.9184	Boreal Shield	-0.0136120104749434	0.000493723142426461
004025_tile_0175	2005	65.5935	64.8456	50.6353	22.9262	-56.5624	50.9184	Boreal Shield	-0.0136120104749434	0.000493723142426461
004025_tile_0175	1985	65.8506	65.1028	48.8849	23.7284	-56.5624	50.9184	Boreal Shield	-0.0136120104749434	0.000493723142426461
004025_tile_0175	1988	65.8506	65.1028	48.8849	23.7284	-56.5624	50.9184	Boreal Shield	-0.0136120104749434	0.000493723142426461
004025_tile_0175	1987	65.8506	65.1028	48.8849	23.7284	-56.5624	50.9184	Boreal Shield	-0.0136120104749434	0.000493723142426461
004025_tile_0175	2010	65.5373	64.7895	51.1061	22.4482	-56.5624	50.9184	Boreal Shield	-0.0136120104749434	0.000493723142426461
004025_tile_0175	1997	65.6351	64.8873	50.4301	22.9389	-56.5624	50.9184	Boreal Shield	-0.0136120104749434	0.000493723142426461
004025_tile_0175	1995	65.6351	64.8873	50.4301	22.9389	-56.5624	50.9184	Boreal Shield	-0.0136120104749434	0.000493723142426461
004025_tile_0175	2001	65.6351	64.8873	50.4301	22.9389	-56.5624	50.9184	Boreal Shield	-0.0136120104749434	0.000493723142426461
004025_tile_0175	1996	65.6351	64.8873	50.4301	22.9389	-56.5624	50.9184	Boreal Shield	-0.0136120104749434	0.000493723142426461
004025_tile_0175	1990	65.8271	65.0792	49.0901	23.7157	-56.5624	50.9184	Boreal Shield	-0.0136120104749434	0.000493723142426461
004025_tile_0175	2009	65.5373	64.7895	51.1061	22.4482	-56.5624	50.9184	Boreal Shield	-0.0136120104749434	0.000493723142426461
004025_tile_0175	2008	65.2531	64.4636	52.4098	22.1639	-56.5624	50.9184	Boreal Shield	-0.0136120104749434	0.000493723142426461
004025_tile_0175	1999	65.6351	64.8873	50.4301	22.9389	-56.5624	50.9184	Boreal Shield	-0.0136120104749434	0.000493723142426461
004025_tile_0175	1993	65.4541	64.7026	51.1061	22.6455	-56.5624	50.9184	Boreal Shield	-0.0136120104749434	0.000493723142426461
004025_tile_0175	1986	65.8506	65.1028	48.8849	23.7284	-56.5624	50.9184	Boreal Shield	-0.0136120104749434	0.000493723142426461
004025_tile_0175	2007	65.1372	64.3314	52.8806	21.9466	-56.5624	50.9184	Boreal Shield	-0.0136120104749434	0.000493723142426461
004025_tile_0176	2002	51.3373	33.5971	61.8681	18.077	-56.4621	50.918	Boreal Shield	-0.0153999999999996	3.90022942156065e-05
004025_tile_0176	1991	51.301	33.5174	61.856	18.4391	-56.4621	50.918	Boreal Shield	-0.0153999999999996	3.90022942156065e-05
004025_tile_0176	2004	51.1888	33.5029	62.6105	17.8597	-56.4621	50.918	Boreal Shield	-0.0153999999999996	3.90022942156065e-05
004025_tile_0176	1988	51.493	33.6768	60.9627	18.8846	-56.4621	50.918	Boreal Shield	-0.0153999999999996	3.90022942156065e-05
004025_tile_0176	2003	51.3373	33.5971	61.8681	18.077	-56.4621	50.918	Boreal Shield	-0.0153999999999996	3.90022942156065e-05
004025_tile_0176	2001	51.3373	33.5971	61.8681	18.077	-56.4621	50.918	Boreal Shield	-0.0153999999999996	3.90022942156065e-05
004025_tile_0176	1999	51.3065	33.5971	61.9345	18.077	-56.4621	50.918	Boreal Shield	-0.0153999999999996	3.90022942156065e-05
004025_tile_0176	1993	51.1	33.416	63.2684	17.4559	-56.4621	50.918	Boreal Shield	-0.0153999999999996	3.90022942156065e-05
004025_tile_0176	1998	51.3373	33.5971	61.8681	18.077	-56.4621	50.918	Boreal Shield	-0.0153999999999996	3.90022942156065e-05
004025_tile_0176	2006	51.0186	33.3237	63.4556	17.4577	-56.4621	50.918	Boreal Shield	-0.0153999999999996	3.90022942156065e-05
004025_tile_0176	2007	51.0186	33.3237	63.4556	17.4577	-56.4621	50.918	Boreal Shield	-0.0153999999999996	3.90022942156065e-05
004025_tile_0176	1985	51.493	33.6768	60.9627	18.8846	-56.4621	50.918	Boreal Shield	-0.0153999999999996	3.90022942156065e-05
004025_tile_0176	2010	51.1218	33.4359	63.0512	17.6351	-56.4621	50.918	Boreal Shield	-0.0153999999999996	3.90022942156065e-05
004025_tile_0176	1989	51.4296	33.6768	61.1921	18.8737	-56.4621	50.918	Boreal Shield	-0.0153999999999996	3.90022942156065e-05
004025_tile_0176	1987	51.493	33.6768	60.9627	18.8846	-56.4621	50.918	Boreal Shield	-0.0153999999999996	3.90022942156065e-05
004025_tile_0176	1990	51.4296	33.6768	61.1921	18.8737	-56.4621	50.918	Boreal Shield	-0.0153999999999996	3.90022942156065e-05
004025_tile_0176	1995	51.3373	33.5971	61.8681	18.077	-56.4621	50.918	Boreal Shield	-0.0153999999999996	3.90022942156065e-05
004025_tile_0176	1994	51.3373	33.5971	61.8681	18.077	-56.4621	50.918	Boreal Shield	-0.0153999999999996	3.90022942156065e-05
004025_tile_0176	1986	51.493	33.6768	60.9627	18.8846	-56.4621	50.918	Boreal Shield	-0.0153999999999996	3.90022942156065e-05
004025_tile_0176	1992	51.0783	33.3708	63.3288	17.4559	-56.4621	50.918	Boreal Shield	-0.0153999999999996	3.90022942156065e-05
004025_tile_0176	2000	51.3065	33.5971	61.9345	18.077	-56.4621	50.918	Boreal Shield	-0.0153999999999996	3.90022942156065e-05
004025_tile_0176	1997	51.3373	33.5971	61.8681	18.077	-56.4621	50.918	Boreal Shield	-0.0153999999999996	3.90022942156065e-05
004025_tile_0176	2008	50.9968	33.3237	63.6366	17.3726	-56.4621	50.918	Boreal Shield	-0.0153999999999996	3.90022942156065e-05
004025_tile_0176	1996	51.3373	33.5971	61.8681	18.077	-56.4621	50.918	Boreal Shield	-0.0153999999999996	3.90022942156065e-05
004025_tile_0176	2009	51.1	33.4142	63.1477	17.5989	-56.4621	50.918	Boreal Shield	-0.0153999999999996	3.90022942156065e-05
004025_tile_0176	2005	51.1888	33.5029	62.6105	17.8597	-56.4621	50.918	Boreal Shield	-0.0153999999999996	3.90022942156065e-05
004025_tile_0177	2009	80.6736	80.3459	28.4292	52.2463	-56.3618	50.9175	Boreal Shield	-0.0181001026694045	1.52272823470412e-05
004025_tile_0177	2000	80.7352	80.4056	27.7109	52.6102	-56.3618	50.9175	Boreal Shield	-0.0181001026694045	1.52272823470412e-05
004025_tile_0177	1987	81.0919	80.804	25.8941	54.2816	-56.3618	50.9175	Boreal Shield	-0.0181001026694045	1.52272823470412e-05
004025_tile_0177	1996	80.7804	80.4509	27.5177	52.8311	-56.3618	50.9175	Boreal Shield	-0.0181001026694045	1.52272823470412e-05
004025_tile_0177	1999	80.7804	80.4509	27.5177	52.8311	-56.3618	50.9175	Boreal Shield	-0.0181001026694045	1.52272823470412e-05
004025_tile_0177	1992	80.507	80.1775	28.8577	52.0652	-56.3618	50.9175	Boreal Shield	-0.0181001026694045	1.52272823470412e-05
004025_tile_0177	1989	81.0919	80.804	25.8941	54.2816	-56.3618	50.9175	Boreal Shield	-0.0181001026694045	1.52272823470412e-05
004025_tile_0177	2004	80.7134	80.3857	28.0127	52.4219	-56.3618	50.9175	Boreal Shield	-0.0181001026694045	1.52272823470412e-05
004025_tile_0177	1988	81.0919	80.804	25.8941	54.2816	-56.3618	50.9175	Boreal Shield	-0.0181001026694045	1.52272823470412e-05
004025_tile_0177	1985	81.0919	80.804	25.8941	54.2816	-56.3618	50.9175	Boreal Shield	-0.0181001026694045	1.52272823470412e-05
004025_tile_0177	1998	80.7804	80.4509	27.5177	52.8311	-56.3618	50.9175	Boreal Shield	-0.0181001026694045	1.52272823470412e-05
004025_tile_0177	1997	80.7804	80.4509	27.5177	52.8311	-56.3618	50.9175	Boreal Shield	-0.0181001026694045	1.52272823470412e-05
004025_tile_0177	2003	80.7134	80.3857	28.0127	52.4219	-56.3618	50.9175	Boreal Shield	-0.0181001026694045	1.52272823470412e-05
004025_tile_0177	1994	80.7207	80.3911	27.904	52.603	-56.3618	50.9175	Boreal Shield	-0.0181001026694045	1.52272823470412e-05
004025_tile_0177	2007	80.4436	80.1032	28.9362	52.1177	-56.3618	50.9175	Boreal Shield	-0.0181001026694045	1.52272823470412e-05
004025_tile_0177	2005	80.7134	80.3857	28.0127	52.4219	-56.3618	50.9175	Boreal Shield	-0.0181001026694045	1.52272823470412e-05
004025_tile_0177	2010	80.6736	80.3459	28.4292	52.2463	-56.3618	50.9175	Boreal Shield	-0.0181001026694045	1.52272823470412e-05
004025_tile_0177	2006	80.4436	80.1032	28.9362	52.1177	-56.3618	50.9175	Boreal Shield	-0.0181001026694045	1.52272823470412e-05
004025_tile_0177	2001	80.7623	80.4346	27.7048	52.6102	-56.3618	50.9175	Boreal Shield	-0.0181001026694045	1.52272823470412e-05
004025_tile_0177	1993	80.5541	80.2245	28.7853	52.0272	-56.3618	50.9175	Boreal Shield	-0.0181001026694045	1.52272823470412e-05
004025_tile_0177	2002	80.7134	80.3857	28.0127	52.4219	-56.3618	50.9175	Boreal Shield	-0.0181001026694045	1.52272823470412e-05
004025_tile_0177	2008	80.4436	80.1032	28.9362	52.1177	-56.3618	50.9175	Boreal Shield	-0.0181001026694045	1.52272823470412e-05
004025_tile_0177	1990	81.0665	80.7786	26.0389	54.2019	-56.3618	50.9175	Boreal Shield	-0.0181001026694045	1.52272823470412e-05
004025_tile_0177	1991	80.7334	80.4038	27.2763	53.3472	-56.3618	50.9175	Boreal Shield	-0.0181001026694045	1.52272823470412e-05
004025_tile_0177	1995	80.7804	80.4509	27.5177	52.8311	-56.3618	50.9175	Boreal Shield	-0.0181001026694045	1.52272823470412e-05
004025_tile_0177	1986	81.0919	80.804	25.8941	54.2816	-56.3618	50.9175	Boreal Shield	-0.0181001026694045	1.52272823470412e-05
004025_tile_0178	1986	82.077	81.6025	35.461	50.0679	-56.2615	50.9169	Boreal Shield	-0.013752464403066	0.478027939796448
004025_tile_0178	1985	82.1639	81.6913	34.8936	50.5025	-56.2615	50.9169	Boreal Shield	-0.013752464403066	0.478027939796448
004025_tile_0178	1989	82.077	81.6025	35.461	50.0679	-56.2615	50.9169	Boreal Shield	-0.013752464403066	0.478027939796448
004025_tile_0178	2003	80.9235	80.4491	42.348	44.5885	-56.2615	50.9169	Boreal Shield	-0.013752464403066	0.478027939796448
004025_tile_0178	2005	80.9525	80.478	42.2755	44.5921	-56.2615	50.9169	Boreal Shield	-0.013752464403066	0.478027939796448
004025_tile_0178	2000	80.7171	80.2318	41.847	44.9217	-56.2615	50.9169	Boreal Shield	-0.013752464403066	0.478027939796448
004025_tile_0178	1998	80.7823	80.297	41.4728	45.3436	-56.2615	50.9169	Boreal Shield	-0.013752464403066	0.478027939796448
004025_tile_0178	1999	80.6646	80.1793	41.9798	44.8746	-56.2615	50.9169	Boreal Shield	-0.013752464403066	0.478027939796448
004025_tile_0178	2001	81.0213	80.5469	41.9013	44.9688	-56.2615	50.9169	Boreal Shield	-0.013752464403066	0.478027939796448
004025_tile_0178	1994	80.6754	80.1901	41.9858	45.3327	-56.2615	50.9169	Boreal Shield	-0.013752464403066	0.478027939796448
004025_tile_0178	1993	80.6175	80.0978	42.0703	45.3327	-56.2615	50.9169	Boreal Shield	-0.013752464403066	0.478027939796448
004025_tile_0178	2007	80.9525	80.478	42.2755	44.5921	-56.2615	50.9169	Boreal Shield	-0.013752464403066	0.478027939796448
004025_tile_0178	1988	82.077	81.6025	35.461	50.0679	-56.2615	50.9169	Boreal Shield	-0.013752464403066	0.478027939796448
004025_tile_0178	2008	81.0231	80.5487	42.6498	44.3803	-56.2615	50.9169	Boreal Shield	-0.013752464403066	0.478027939796448
004025_tile_0178	1992	80.7153	80.1956	41.7021	45.588	-56.2615	50.9169	Boreal Shield	-0.013752464403066	0.478027939796448
004025_tile_0178	2002	80.9235	80.4491	42.348	44.5885	-56.2615	50.9169	Boreal Shield	-0.013752464403066	0.478027939796448
004025_tile_0178	1990	81.9086	81.4287	36.2396	49.2567	-56.2615	50.9169	Boreal Shield	-0.013752464403066	0.478027939796448
004025_tile_0178	2006	80.9525	80.478	42.2755	44.5921	-56.2615	50.9169	Boreal Shield	-0.013752464403066	0.478027939796448
004025_tile_0178	1996	80.7913	80.306	41.4245	45.3617	-56.2615	50.9169	Boreal Shield	-0.013752464403066	0.478027939796448
004025_tile_0178	2004	80.9525	80.478	42.2755	44.5921	-56.2615	50.9169	Boreal Shield	-0.013752464403066	0.478027939796448
004025_tile_0178	1995	80.7913	80.306	41.4245	45.3617	-56.2615	50.9169	Boreal Shield	-0.013752464403066	0.478027939796448
004025_tile_0178	1987	82.077	81.6025	35.461	50.0679	-56.2615	50.9169	Boreal Shield	-0.013752464403066	0.478027939796448
004025_tile_0178	1991	81.3472	80.8547	39.0886	47.1326	-56.2615	50.9169	Boreal Shield	-0.013752464403066	0.478027939796448
004025_tile_0178	2009	81.0231	80.5487	42.6498	44.3803	-56.2615	50.9169	Boreal Shield	-0.013752464403066	0.478027939796448
004025_tile_0178	2010	81.0231	80.5487	42.6498	44.3803	-56.2615	50.9169	Boreal Shield	-0.013752464403066	0.478027939796448
004025_tile_0178	1997	80.7823	80.297	41.4728	45.3436	-56.2615	50.9169	Boreal Shield	-0.013752464403066	0.478027939796448
004025_tile_0179	2001	75.225	73.5862	26.4977	43.56	-56.1613	50.9162	Boreal Shield	-0.10676200036503	0.000897648162208498
004025_tile_0179	2007	75.0783	72.4092	26.9986	43.1254	-56.1613	50.9162	Boreal Shield	-0.10676200036503	0.000897648162208498
004025_tile_0179	2010	76.0398	73.5011	28.1817	42.852	-56.1613	50.9162	Boreal Shield	-0.10676200036503	0.000897648162208498
004025_tile_0179	2002	75.225	73.5862	26.4977	43.56	-56.1613	50.9162	Boreal Shield	-0.10676200036503	0.000897648162208498
004025_tile_0179	1986	78.1856	76.6809	15.8141	54.4301	-56.1613	50.9162	Boreal Shield	-0.10676200036503	0.000897648162208498
004025_tile_0179	1995	75.1471	73.5627	25.9122	44.8348	-56.1613	50.9162	Boreal Shield	-0.10676200036503	0.000897648162208498
004025_tile_0179	1987	78.1856	76.6809	15.8141	54.4301	-56.1613	50.9162	Boreal Shield	-0.10676200036503	0.000897648162208498
004025_tile_0179	2000	74.8248	73.1842	27.4876	43.1399	-56.1613	50.9162	Boreal Shield	-0.10676200036503	0.000897648162208498
004025_tile_0179	2006	75.0783	72.4092	26.9986	43.1254	-56.1613	50.9162	Boreal Shield	-0.10676200036503	0.000897648162208498
004025_tile_0179	2009	75.9891	73.4269	28.1213	42.8411	-56.1613	50.9162	Boreal Shield	-0.10676200036503	0.000897648162208498
004025_tile_0179	1999	74.9208	73.2802	27.0167	43.7845	-56.1613	50.9162	Boreal Shield	-0.10676200036503	0.000897648162208498
004025_tile_0179	1992	76.6809	75.12	22.1518	49.3092	-56.1613	50.9162	Boreal Shield	-0.10676200036503	0.000897648162208498
004025_tile_0179	1985	78.3105	76.8058	15.132	55.0312	-56.1613	50.9162	Boreal Shield	-0.10676200036503	0.000897648162208498
004025_tile_0179	1993	76.1412	74.5785	24.0652	47.703	-56.1613	50.9162	Boreal Shield	-0.10676200036503	0.000897648162208498
004025_tile_0179	2005	75.0783	72.4092	26.9986	43.1254	-56.1613	50.9162	Boreal Shield	-0.10676200036503	0.000897648162208498
004025_tile_0179	2008	75.9312	73.3689	28.1817	42.8212	-56.1613	50.9162	Boreal Shield	-0.10676200036503	0.000897648162208498
004025_tile_0179	1990	78.2128	76.708	15.7296	54.4572	-56.1613	50.9162	Boreal Shield	-0.10676200036503	0.000897648162208498
004025_tile_0179	1998	75.1326	73.5482	26.0208	44.7949	-56.1613	50.9162	Boreal Shield	-0.10676200036503	0.000897648162208498
004025_tile_0179	2004	75.2413	73.6025	26.6365	43.4894	-56.1613	50.9162	Boreal Shield	-0.10676200036503	0.000897648162208498
004025_tile_0179	1989	78.1856	76.6809	15.8141	54.4301	-56.1613	50.9162	Boreal Shield	-0.10676200036503	0.000897648162208498
004025_tile_0179	2003	75.225	73.5862	26.4977	43.56	-56.1613	50.9162	Boreal Shield	-0.10676200036503	0.000897648162208498
004025_tile_0179	1996	75.1471	73.5627	25.9122	44.8348	-56.1613	50.9162	Boreal Shield	-0.10676200036503	0.000897648162208498
004025_tile_0179	1994	76.3857	74.8737	23.8238	47.7248	-56.1613	50.9162	Boreal Shield	-0.10676200036503	0.000897648162208498
004025_tile_0179	1997	75.1326	73.5482	26.0208	44.7949	-56.1613	50.9162	Boreal Shield	-0.10676200036503	0.000897648162208498
004025_tile_0179	1991	77.3164	75.7592	19.158	52.1123	-56.1613	50.9162	Boreal Shield	-0.10676200036503	0.000897648162208498
004025_tile_0179	1988	78.1856	76.6809	15.8141	54.4301	-56.1613	50.9162	Boreal Shield	-0.10676200036503	0.000897648162208498
004025_tile_0180	1999	87.3699	87.3083	16.6229	59.2884	-56.061	50.9154	Boreal Shield	-0.0712814125376396	5.51681239358004e-07
004025_tile_0180	2009	86.5242	86.4627	20.1418	55.9837	-56.061	50.9154	Boreal Shield	-0.0712814125376396	5.51681239358004e-07
004025_tile_0180	2008	86.5242	86.4627	20.1418	55.9837	-56.061	50.9154	Boreal Shield	-0.0712814125376396	5.51681239358004e-07
004025_tile_0180	2005	87.3572	87.2956	17.1722	58.6999	-56.061	50.9154	Boreal Shield	-0.0712814125376396	5.51681239358004e-07
004025_tile_0180	1995	87.6578	87.5962	15.1139	60.5867	-56.061	50.9154	Boreal Shield	-0.0712814125376396	5.51681239358004e-07
004025_tile_0180	1989	88.2445	88.1775	11.2147	64.2807	-56.061	50.9154	Boreal Shield	-0.0712814125376396	5.51681239358004e-07
004025_tile_0180	2003	87.3789	87.3173	17.0454	58.7651	-56.061	50.9154	Boreal Shield	-0.0712814125376396	5.51681239358004e-07
004025_tile_0180	2004	87.3572	87.2956	17.1722	58.6999	-56.061	50.9154	Boreal Shield	-0.0712814125376396	5.51681239358004e-07
004025_tile_0180	1990	88.2445	88.1775	11.2147	64.2807	-56.061	50.9154	Boreal Shield	-0.0712814125376396	5.51681239358004e-07
004025_tile_0180	2010	86.584	86.5224	20.2867	55.9837	-56.061	50.9154	Boreal Shield	-0.0712814125376396	5.51681239358004e-07
004025_tile_0180	2000	87.2974	87.2359	17.0454	58.8918	-56.061	50.9154	Boreal Shield	-0.0712814125376396	5.51681239358004e-07
004025_tile_0180	1997	87.6578	87.5962	15.1139	60.5867	-56.061	50.9154	Boreal Shield	-0.0712814125376396	5.51681239358004e-07
004025_tile_0180	2002	87.3789	87.3173	17.0454	58.7651	-56.061	50.9154	Boreal Shield	-0.0712814125376396	5.51681239358004e-07
004025_tile_0180	2001	87.4006	87.3391	16.8764	58.957	-56.061	50.9154	Boreal Shield	-0.0712814125376396	5.51681239358004e-07
004025_tile_0180	1985	88.3857	88.3241	10.4542	64.7316	-56.061	50.9154	Boreal Shield	-0.0712814125376396	5.51681239358004e-07
004025_tile_0180	1988	88.3857	88.3241	10.4542	64.7316	-56.061	50.9154	Boreal Shield	-0.0712814125376396	5.51681239358004e-07
004025_tile_0180	1987	88.3857	88.3241	10.4542	64.7316	-56.061	50.9154	Boreal Shield	-0.0712814125376396	5.51681239358004e-07
004025_tile_0180	1998	87.4314	87.3699	16.3332	59.6016	-56.061	50.9154	Boreal Shield	-0.0712814125376396	5.51681239358004e-07
004025_tile_0180	1992	86.9986	86.8828	18.15	60.105	-56.061	50.9154	Boreal Shield	-0.0712814125376396	5.51681239358004e-07
004025_tile_0180	2006	86.7306	86.6691	19.1278	57.0195	-56.061	50.9154	Boreal Shield	-0.0712814125376396	5.51681239358004e-07
004025_tile_0180	1991	87.0294	86.9262	18.3009	60.1086	-56.061	50.9154	Boreal Shield	-0.0712814125376396	5.51681239358004e-07
004025_tile_0180	1994	87.6578	87.5962	15.1139	60.5867	-56.061	50.9154	Boreal Shield	-0.0712814125376396	5.51681239358004e-07
004025_tile_0180	1996	87.6578	87.5962	15.1139	60.5867	-56.061	50.9154	Boreal Shield	-0.0712814125376396	5.51681239358004e-07
004025_tile_0180	2007	86.6691	86.6075	19.4417	56.7786	-56.061	50.9154	Boreal Shield	-0.0712814125376396	5.51681239358004e-07
004025_tile_0180	1986	88.3857	88.3241	10.4542	64.7316	-56.061	50.9154	Boreal Shield	-0.0712814125376396	5.51681239358004e-07
004025_tile_0180	1993	87.4187	87.3445	16.1219	60.4219	-56.061	50.9154	Boreal Shield	-0.0712814125376396	5.51681239358004e-07
004025_tile_0181	1991	73.6587	73.5971	19.4719	36.3603	-55.9607	50.9146	Boreal Shield	-0.0102619808306707	7.47044339277636e-07
004025_tile_0181	2008	73.5645	73.5084	20.16	35.6686	-55.9607	50.9146	Boreal Shield	-0.0102619808306707	7.47044339277636e-07
004025_tile_0181	1992	73.6677	73.6134	19.5624	36.1376	-55.9607	50.9146	Boreal Shield	-0.0102619808306707	7.47044339277636e-07
004025_tile_0181	2009	73.5645	73.5084	20.16	35.6686	-55.9607	50.9146	Boreal Shield	-0.0102619808306707	7.47044339277636e-07
004025_tile_0181	2002	73.6713	73.6152	19.6167	36.1974	-55.9607	50.9146	Boreal Shield	-0.0102619808306707	7.47044339277636e-07
004025_tile_0181	1995	73.7383	73.684	19.1821	36.4092	-55.9607	50.9146	Boreal Shield	-0.0102619808306707	7.47044339277636e-07
004025_tile_0181	2000	73.6713	73.6152	19.6167	36.1974	-55.9607	50.9146	Boreal Shield	-0.0102619808306707	7.47044339277636e-07
004025_tile_0181	2004	73.5899	73.5337	19.9789	35.7863	-55.9607	50.9146	Boreal Shield	-0.0102619808306707	7.47044339277636e-07
004025_tile_0181	1989	73.7999	73.7456	18.7958	36.7116	-55.9607	50.9146	Boreal Shield	-0.0102619808306707	7.47044339277636e-07
004025_tile_0181	2010	73.5428	73.4866	20.2807	35.5763	-55.9607	50.9146	Boreal Shield	-0.0102619808306707	7.47044339277636e-07
004025_tile_0181	1998	73.7383	73.684	19.1821	36.4092	-55.9607	50.9146	Boreal Shield	-0.0102619808306707	7.47044339277636e-07
004025_tile_0181	1988	73.7999	73.7456	18.7958	36.7116	-55.9607	50.9146	Boreal Shield	-0.0102619808306707	7.47044339277636e-07
004025_tile_0181	2003	73.6713	73.6152	19.6167	36.1974	-55.9607	50.9146	Boreal Shield	-0.0102619808306707	7.47044339277636e-07
004025_tile_0181	1987	73.7999	73.7456	18.7958	36.7116	-55.9607	50.9146	Boreal Shield	-0.0102619808306707	7.47044339277636e-07
004025_tile_0181	1994	73.7383	73.684	19.1821	36.4092	-55.9607	50.9146	Boreal Shield	-0.0102619808306707	7.47044339277636e-07
004025_tile_0181	1990	73.7999	73.7456	18.7958	36.7116	-55.9607	50.9146	Boreal Shield	-0.0102619808306707	7.47044339277636e-07
004025_tile_0181	2001	73.6713	73.6152	19.6167	36.1974	-55.9607	50.9146	Boreal Shield	-0.0102619808306707	7.47044339277636e-07
004025_tile_0181	1997	73.7383	73.684	19.1821	36.4092	-55.9607	50.9146	Boreal Shield	-0.0102619808306707	7.47044339277636e-07
004025_tile_0181	1986	73.7999	73.7456	18.7958	36.7116	-55.9607	50.9146	Boreal Shield	-0.0102619808306707	7.47044339277636e-07
004025_tile_0181	1993	73.7112	73.6569	19.3753	36.1811	-55.9607	50.9146	Boreal Shield	-0.0102619808306707	7.47044339277636e-07
004025_tile_0181	2007	73.5645	73.5084	20.16	35.6686	-55.9607	50.9146	Boreal Shield	-0.0102619808306707	7.47044339277636e-07
004025_tile_0181	1985	73.7999	73.7456	18.7958	36.7116	-55.9607	50.9146	Boreal Shield	-0.0102619808306707	7.47044339277636e-07
004025_tile_0181	1996	73.7383	73.684	19.1821	36.4092	-55.9607	50.9146	Boreal Shield	-0.0102619808306707	7.47044339277636e-07
004025_tile_0181	2006	73.5645	73.5084	20.16	35.6686	-55.9607	50.9146	Boreal Shield	-0.0102619808306707	7.47044339277636e-07
004025_tile_0181	1999	73.7383	73.684	19.1821	36.4092	-55.9607	50.9146	Boreal Shield	-0.0102619808306707	7.47044339277636e-07
004025_tile_0181	2005	73.5645	73.5084	20.16	35.6686	-55.9607	50.9146	Boreal Shield	-0.0102619808306707	7.47044339277636e-07
004025_tile_0182	1992	32.4038	14.4065	10.3093	17.2078	-55.8604	50.9136	Boreal Shield	-0.00280940066930348	2.52270092460094e-05
004025_tile_0182	1998	32.3893	14.3993	10.3637	17.1172	-55.8604	50.9136	Boreal Shield	-0.00280940066930348	2.52270092460094e-05
004025_tile_0182	1990	32.4038	14.4065	10.3093	17.2078	-55.8604	50.9136	Boreal Shield	-0.00280940066930348	2.52270092460094e-05
004025_tile_0182	2004	32.3893	14.3993	10.3637	17.1172	-55.8604	50.9136	Boreal Shield	-0.00280940066930348	2.52270092460094e-05
004025_tile_0182	1999	32.3893	14.3993	10.3637	17.1172	-55.8604	50.9136	Boreal Shield	-0.00280940066930348	2.52270092460094e-05
004025_tile_0182	1988	32.4617	14.4645	9.917	17.3201	-55.8604	50.9136	Boreal Shield	-0.00280940066930348	2.52270092460094e-05
004025_tile_0182	2001	32.3893	14.3993	10.3637	17.1172	-55.8604	50.9136	Boreal Shield	-0.00280940066930348	2.52270092460094e-05
004025_tile_0182	1985	32.4617	14.4645	9.917	17.3201	-55.8604	50.9136	Boreal Shield	-0.00280940066930348	2.52270092460094e-05
004025_tile_0182	1996	32.3024	14.3993	10.8586	16.9036	-55.8604	50.9136	Boreal Shield	-0.00280940066930348	2.52270092460094e-05
004025_tile_0182	1995	32.4364	14.4391	10.1102	17.2223	-55.8604	50.9136	Boreal Shield	-0.00280940066930348	2.52270092460094e-05
004025_tile_0182	1997	32.3024	14.3993	10.8586	16.9036	-55.8604	50.9136	Boreal Shield	-0.00280940066930348	2.52270092460094e-05
004025_tile_0182	2006	32.3893	14.3993	10.3637	17.1172	-55.8604	50.9136	Boreal Shield	-0.00280940066930348	2.52270092460094e-05
004025_tile_0182	1986	32.4617	14.4645	9.917	17.3201	-55.8604	50.9136	Boreal Shield	-0.00280940066930348	2.52270092460094e-05
004025_tile_0182	2009	32.364	14.3703	10.4602	17.0684	-55.8604	50.9136	Boreal Shield	-0.00280940066930348	2.52270092460094e-05
004025_tile_0182	1994	32.4364	14.4391	10.1102	17.2223	-55.8604	50.9136	Boreal Shield	-0.00280940066930348	2.52270092460094e-05
004025_tile_0182	1989	32.4038	14.4065	10.3093	17.2078	-55.8604	50.9136	Boreal Shield	-0.00280940066930348	2.52270092460094e-05
004025_tile_0182	1987	32.4617	14.4645	9.917	17.3201	-55.8604	50.9136	Boreal Shield	-0.00280940066930348	2.52270092460094e-05
004025_tile_0182	1991	32.4038	14.4065	10.3093	17.2078	-55.8604	50.9136	Boreal Shield	-0.00280940066930348	2.52270092460094e-05
004025_tile_0182	2002	32.3893	14.3993	10.3637	17.1172	-55.8604	50.9136	Boreal Shield	-0.00280940066930348	2.52270092460094e-05
004025_tile_0182	1993	32.4364	14.4391	10.1102	17.2223	-55.8604	50.9136	Boreal Shield	-0.00280940066930348	2.52270092460094e-05
004025_tile_0182	2003	32.3893	14.3993	10.3637	17.1172	-55.8604	50.9136	Boreal Shield	-0.00280940066930348	2.52270092460094e-05
004025_tile_0182	2008	32.364	14.3703	10.4602	17.0684	-55.8604	50.9136	Boreal Shield	-0.00280940066930348	2.52270092460094e-05
004025_tile_0182	2007	32.3893	14.3993	10.3637	17.1172	-55.8604	50.9136	Boreal Shield	-0.00280940066930348	2.52270092460094e-05
004025_tile_0182	2010	32.364	14.3703	10.4602	17.0684	-55.8604	50.9136	Boreal Shield	-0.00280940066930348	2.52270092460094e-05
004025_tile_0182	2000	32.3893	14.3993	10.3637	17.1172	-55.8604	50.9136	Boreal Shield	-0.00280940066930348	2.52270092460094e-05
004025_tile_0182	2005	32.3893	14.3993	10.3637	17.1172	-55.8604	50.9136	Boreal Shield	-0.00280940066930348	2.52270092460094e-05
004025_tile_0184	2000	7.2666	6.9769	7.9131	2.2381	-55.6599	50.9115	Boreal Shield	0	1
004025_tile_0184	2009	7.2666	6.9769	7.9131	2.2381	-55.6599	50.9115	Boreal Shield	0	1
004025_tile_0184	1989	7.2666	6.9769	7.9131	2.2381	-55.6599	50.9115	Boreal Shield	0	1
004025_tile_0184	1987	7.2666	6.9769	7.9131	2.2381	-55.6599	50.9115	Boreal Shield	0	1
004025_tile_0184	1996	7.2666	6.9769	7.9131	2.2381	-55.6599	50.9115	Boreal Shield	0	1
004025_tile_0184	1991	7.2666	6.9769	7.9131	2.2381	-55.6599	50.9115	Boreal Shield	0	1
004025_tile_0184	1985	7.2666	6.9769	7.9131	2.2381	-55.6599	50.9115	Boreal Shield	0	1
004025_tile_0184	1998	7.2666	6.9769	7.9131	2.2381	-55.6599	50.9115	Boreal Shield	0	1
004025_tile_0184	1997	7.2666	6.9769	7.9131	2.2381	-55.6599	50.9115	Boreal Shield	0	1
004025_tile_0184	2007	7.2666	6.9769	7.9131	2.2381	-55.6599	50.9115	Boreal Shield	0	1
004025_tile_0184	2002	7.2666	6.9769	7.9131	2.2381	-55.6599	50.9115	Boreal Shield	0	1
004025_tile_0184	2010	7.2666	6.9769	7.9131	2.2381	-55.6599	50.9115	Boreal Shield	0	1
004025_tile_0184	2005	7.2666	6.9769	7.9131	2.2381	-55.6599	50.9115	Boreal Shield	0	1
004025_tile_0184	1990	7.2666	6.9769	7.9131	2.2381	-55.6599	50.9115	Boreal Shield	0	1
004025_tile_0184	1986	7.2666	6.9769	7.9131	2.2381	-55.6599	50.9115	Boreal Shield	0	1
004025_tile_0184	2006	7.2666	6.9769	7.9131	2.2381	-55.6599	50.9115	Boreal Shield	0	1
004025_tile_0184	1992	7.2666	6.9769	7.9131	2.2381	-55.6599	50.9115	Boreal Shield	0	1
004025_tile_0184	2003	7.2666	6.9769	7.9131	2.2381	-55.6599	50.9115	Boreal Shield	0	1
004025_tile_0184	2008	7.2666	6.9769	7.9131	2.2381	-55.6599	50.9115	Boreal Shield	0	1
004025_tile_0184	2004	7.2666	6.9769	7.9131	2.2381	-55.6599	50.9115	Boreal Shield	0	1
004025_tile_0184	1988	7.2666	6.9769	7.9131	2.2381	-55.6599	50.9115	Boreal Shield	0	1
004025_tile_0184	2001	7.2666	6.9769	7.9131	2.2381	-55.6599	50.9115	Boreal Shield	0	1
004025_tile_0184	1995	7.2666	6.9769	7.9131	2.2381	-55.6599	50.9115	Boreal Shield	0	1
004025_tile_0184	1999	7.2666	6.9769	7.9131	2.2381	-55.6599	50.9115	Boreal Shield	0	1
004025_tile_0184	1993	7.2666	6.9769	7.9131	2.2381	-55.6599	50.9115	Boreal Shield	0	1
004025_tile_0184	1994	7.2666	6.9769	7.9131	2.2381	-55.6599	50.9115	Boreal Shield	0	1
004025_tile_0185	2005	14.5043	13.8597	20.4678	3.1037	-55.5597	50.9103	Boreal Shield	-0.00103490418459132	5.02799739479087e-05
004025_tile_0185	2010	14.5043	13.8597	20.4678	3.1037	-55.5597	50.9103	Boreal Shield	-0.00103490418459132	5.02799739479087e-05
004025_tile_0185	2001	14.5043	13.8597	20.4678	3.1037	-55.5597	50.9103	Boreal Shield	-0.00103490418459132	5.02799739479087e-05
004025_tile_0185	1985	14.5478	13.9067	20.2867	3.1725	-55.5597	50.9103	Boreal Shield	-0.00103490418459132	5.02799739479087e-05
004025_tile_0185	1995	14.5478	13.9067	20.2867	3.1725	-55.5597	50.9103	Boreal Shield	-0.00103490418459132	5.02799739479087e-05
004025_tile_0185	1990	14.5478	13.9067	20.2867	3.1725	-55.5597	50.9103	Boreal Shield	-0.00103490418459132	5.02799739479087e-05
004025_tile_0185	2000	14.5043	13.8597	20.4678	3.1037	-55.5597	50.9103	Boreal Shield	-0.00103490418459132	5.02799739479087e-05
004025_tile_0185	2002	14.5043	13.8597	20.4678	3.1037	-55.5597	50.9103	Boreal Shield	-0.00103490418459132	5.02799739479087e-05
004025_tile_0185	1991	14.5061	13.8651	20.4919	3.1055	-55.5597	50.9103	Boreal Shield	-0.00103490418459132	5.02799739479087e-05
004025_tile_0185	1994	14.5478	13.9067	20.2867	3.1725	-55.5597	50.9103	Boreal Shield	-0.00103490418459132	5.02799739479087e-05
004025_tile_0185	1996	14.5188	13.8705	20.4195	3.1725	-55.5597	50.9103	Boreal Shield	-0.00103490418459132	5.02799739479087e-05
004025_tile_0185	1989	14.5478	13.9067	20.2867	3.1725	-55.5597	50.9103	Boreal Shield	-0.00103490418459132	5.02799739479087e-05
004025_tile_0185	1986	14.5478	13.9067	20.2867	3.1725	-55.5597	50.9103	Boreal Shield	-0.00103490418459132	5.02799739479087e-05
004025_tile_0185	2003	14.5043	13.8597	20.4678	3.1037	-55.5597	50.9103	Boreal Shield	-0.00103490418459132	5.02799739479087e-05
004025_tile_0185	2006	14.5043	13.8597	20.4678	3.1037	-55.5597	50.9103	Boreal Shield	-0.00103490418459132	5.02799739479087e-05
004025_tile_0185	1999	14.5043	13.8597	20.4678	3.1037	-55.5597	50.9103	Boreal Shield	-0.00103490418459132	5.02799739479087e-05
004025_tile_0185	2009	14.5043	13.8597	20.4678	3.1037	-55.5597	50.9103	Boreal Shield	-0.00103490418459132	5.02799739479087e-05
004025_tile_0185	2007	14.5043	13.8597	20.4678	3.1037	-55.5597	50.9103	Boreal Shield	-0.00103490418459132	5.02799739479087e-05
004025_tile_0185	1998	14.5043	13.8597	20.4678	3.1037	-55.5597	50.9103	Boreal Shield	-0.00103490418459132	5.02799739479087e-05
004025_tile_0185	2004	14.5043	13.8597	20.4678	3.1037	-55.5597	50.9103	Boreal Shield	-0.00103490418459132	5.02799739479087e-05
004025_tile_0185	1988	14.5478	13.9067	20.2867	3.1725	-55.5597	50.9103	Boreal Shield	-0.00103490418459132	5.02799739479087e-05
004025_tile_0185	1987	14.5478	13.9067	20.2867	3.1725	-55.5597	50.9103	Boreal Shield	-0.00103490418459132	5.02799739479087e-05
004025_tile_0185	1993	14.5478	13.9067	20.2867	3.1725	-55.5597	50.9103	Boreal Shield	-0.00103490418459132	5.02799739479087e-05
004025_tile_0185	1997	14.4753	13.8234	20.6006	3.1037	-55.5597	50.9103	Boreal Shield	-0.00103490418459132	5.02799739479087e-05
004025_tile_0185	2008	14.5043	13.8597	20.4678	3.1037	-55.5597	50.9103	Boreal Shield	-0.00103490418459132	5.02799739479087e-05
004025_tile_0185	1992	14.5061	13.8651	20.4919	3.1055	-55.5597	50.9103	Boreal Shield	-0.00103490418459132	5.02799739479087e-05
004025_tile_0206	1990	81.0702	80.6139	17.2325	53.3762	-56.7633	50.8556	Boreal Shield	-0.147111048478016	1.5376018680513e-08
004025_tile_0206	1991	81.0702	80.6139	17.2325	53.3762	-56.7633	50.8556	Boreal Shield	-0.147111048478016	1.5376018680513e-08
004025_tile_0206	2004	78.1204	77.55	28.3929	44.4889	-56.7633	50.8556	Boreal Shield	-0.147111048478016	1.5376018680513e-08
004025_tile_0206	2003	78.1621	77.5917	28.236	44.6446	-56.7633	50.8556	Boreal Shield	-0.147111048478016	1.5376018680513e-08
004025_tile_0206	1997	80.9615	80.5052	17.7758	53.1136	-56.7633	50.8556	Boreal Shield	-0.147111048478016	1.5376018680513e-08
004025_tile_0206	1998	81.0122	80.5559	17.6973	53.1734	-56.7633	50.8556	Boreal Shield	-0.147111048478016	1.5376018680513e-08
004025_tile_0206	2009	78.4427	77.9466	30.9944	43.0294	-56.7633	50.8556	Boreal Shield	-0.147111048478016	1.5376018680513e-08
004025_tile_0206	2000	80.1883	79.6777	20.9144	50.2327	-56.7633	50.8556	Boreal Shield	-0.147111048478016	1.5376018680513e-08
004025_tile_0206	1989	81.177	80.7207	16.6531	54.115	-56.7633	50.8556	Boreal Shield	-0.147111048478016	1.5376018680513e-08
004025_tile_0206	1987	81.3255	80.8692	15.796	55.0638	-56.7633	50.8556	Boreal Shield	-0.147111048478016	1.5376018680513e-08
004025_tile_0206	2005	75.6885	75.0041	36.3603	39.9258	-56.7633	50.8556	Boreal Shield	-0.147111048478016	1.5376018680513e-08
004025_tile_0206	1986	81.3255	80.8692	15.796	55.0638	-56.7633	50.8556	Boreal Shield	-0.147111048478016	1.5376018680513e-08
004025_tile_0206	2010	78.4771	77.981	31.0668	43.0294	-56.7633	50.8556	Boreal Shield	-0.147111048478016	1.5376018680513e-08
004025_tile_0206	1999	80.9887	80.5324	17.8422	52.9688	-56.7633	50.8556	Boreal Shield	-0.147111048478016	1.5376018680513e-08
004025_tile_0206	1985	81.3255	80.8692	15.796	55.0638	-56.7633	50.8556	Boreal Shield	-0.147111048478016	1.5376018680513e-08
004025_tile_0206	2006	75.6686	74.9461	36.5052	39.8515	-56.7633	50.8556	Boreal Shield	-0.147111048478016	1.5376018680513e-08
004025_tile_0206	1993	80.9796	80.5233	17.6852	53.2531	-56.7633	50.8556	Boreal Shield	-0.147111048478016	1.5376018680513e-08
004025_tile_0206	1992	81.0249	80.5686	17.3834	53.2929	-56.7633	50.8556	Boreal Shield	-0.147111048478016	1.5376018680513e-08
004025_tile_0206	2002	78.5532	78.019	27.5721	45.5138	-56.7633	50.8556	Boreal Shield	-0.147111048478016	1.5376018680513e-08
004025_tile_0206	1996	80.7841	80.3241	18.5725	52.7189	-56.7633	50.8556	Boreal Shield	-0.147111048478016	1.5376018680513e-08
004025_tile_0206	2007	76.6247	76.0127	34.3564	41.1752	-56.7633	50.8556	Boreal Shield	-0.147111048478016	1.5376018680513e-08
004025_tile_0206	1988	81.3255	80.8692	15.796	55.0638	-56.7633	50.8556	Boreal Shield	-0.147111048478016	1.5376018680513e-08
004025_tile_0206	2001	78.7596	78.2273	27.4694	45.8289	-56.7633	50.8556	Boreal Shield	-0.147111048478016	1.5376018680513e-08
004025_tile_0206	2008	78.6546	78.1494	30.0287	43.627	-56.7633	50.8556	Boreal Shield	-0.147111048478016	1.5376018680513e-08
004025_tile_0206	1995	81.0086	80.5523	17.649	53.2603	-56.7633	50.8556	Boreal Shield	-0.147111048478016	1.5376018680513e-08
004025_tile_0206	1994	81.0086	80.5523	17.649	53.2603	-56.7633	50.8556	Boreal Shield	-0.147111048478016	1.5376018680513e-08
004025_tile_0208	1994	29.8017	16.9742	67.6686	3.5618	-56.563	50.855	Boreal Shield	-0.00286470454026905	3.43506144417915e-05
004025_tile_0208	2001	29.8017	16.9742	67.6686	3.5618	-56.563	50.855	Boreal Shield	-0.00286470454026905	3.43506144417915e-05
004025_tile_0208	1991	29.7691	16.9742	67.7048	3.5618	-56.563	50.855	Boreal Shield	-0.00286470454026905	3.43506144417915e-05
004025_tile_0208	2002	29.8017	16.9742	67.6686	3.5618	-56.563	50.855	Boreal Shield	-0.00286470454026905	3.43506144417915e-05
004025_tile_0208	1998	29.8017	16.9742	67.6686	3.5618	-56.563	50.855	Boreal Shield	-0.00286470454026905	3.43506144417915e-05
004025_tile_0208	1999	29.8017	16.9742	67.6686	3.5618	-56.563	50.855	Boreal Shield	-0.00286470454026905	3.43506144417915e-05
004025_tile_0208	1996	29.8017	16.9742	67.6686	3.5618	-56.563	50.855	Boreal Shield	-0.00286470454026905	3.43506144417915e-05
004025_tile_0208	2010	29.7293	16.7497	68.1274	3.4459	-56.563	50.855	Boreal Shield	-0.00286470454026905	3.43506144417915e-05
004025_tile_0208	1986	29.8361	16.9742	67.7411	3.5636	-56.563	50.855	Boreal Shield	-0.00286470454026905	3.43506144417915e-05
004025_tile_0208	1995	29.8017	16.9742	67.6686	3.5618	-56.563	50.855	Boreal Shield	-0.00286470454026905	3.43506144417915e-05
004025_tile_0208	1990	29.8361	16.9742	67.7411	3.5636	-56.563	50.855	Boreal Shield	-0.00286470454026905	3.43506144417915e-05
004025_tile_0208	2003	29.8017	16.9742	67.6686	3.5618	-56.563	50.855	Boreal Shield	-0.00286470454026905	3.43506144417915e-05
004025_tile_0208	1989	29.8361	16.9742	67.7411	3.5636	-56.563	50.855	Boreal Shield	-0.00286470454026905	3.43506144417915e-05
004025_tile_0208	1992	29.7691	16.9742	67.7048	3.5618	-56.563	50.855	Boreal Shield	-0.00286470454026905	3.43506144417915e-05
004025_tile_0208	2006	29.7746	16.947	67.8618	3.4785	-56.563	50.855	Boreal Shield	-0.00286470454026905	3.43506144417915e-05
004025_tile_0208	2004	29.7746	16.947	67.8618	3.4785	-56.563	50.855	Boreal Shield	-0.00286470454026905	3.43506144417915e-05
004025_tile_0208	2009	29.7293	16.7497	68.1274	3.4459	-56.563	50.855	Boreal Shield	-0.00286470454026905	3.43506144417915e-05
004025_tile_0208	1985	29.8361	16.9742	67.7411	3.5636	-56.563	50.855	Boreal Shield	-0.00286470454026905	3.43506144417915e-05
004025_tile_0208	2005	29.7746	16.947	67.8618	3.4785	-56.563	50.855	Boreal Shield	-0.00286470454026905	3.43506144417915e-05
004025_tile_0208	1997	29.8017	16.9742	67.6686	3.5618	-56.563	50.855	Boreal Shield	-0.00286470454026905	3.43506144417915e-05
004025_tile_0208	2000	29.8017	16.9742	67.6686	3.5618	-56.563	50.855	Boreal Shield	-0.00286470454026905	3.43506144417915e-05
004025_tile_0208	1993	29.8017	16.9742	67.6686	3.5618	-56.563	50.855	Boreal Shield	-0.00286470454026905	3.43506144417915e-05
004025_tile_0208	2007	29.7746	16.947	67.8618	3.4785	-56.563	50.855	Boreal Shield	-0.00286470454026905	3.43506144417915e-05
004025_tile_0208	2008	29.7746	16.947	67.8618	3.4785	-56.563	50.855	Boreal Shield	-0.00286470454026905	3.43506144417915e-05
004025_tile_0208	1988	29.8361	16.9742	67.7411	3.5636	-56.563	50.855	Boreal Shield	-0.00286470454026905	3.43506144417915e-05
004025_tile_0208	1987	29.8361	16.9742	67.7411	3.5636	-56.563	50.855	Boreal Shield	-0.00286470454026905	3.43506144417915e-05
004025_tile_0209	1989	66.0914	62.8701	55.2045	28.9561	-56.4628	50.8546	Boreal Shield	-0.00814362534219742	1.81805819465808e-06
004025_tile_0209	2010	65.416	62.1005	58.3673	27.3717	-56.4628	50.8546	Boreal Shield	-0.00814362534219742	1.81805819465808e-06
004025_tile_0209	2006	65.8615	62.555	56.2547	28.201	-56.4628	50.8546	Boreal Shield	-0.00814362534219742	1.81805819465808e-06
004025_tile_0209	1996	66.0661	62.794	55.126	28.9561	-56.4628	50.8546	Boreal Shield	-0.00814362534219742	1.81805819465808e-06
004025_tile_0209	1986	66.0914	62.8701	55.2045	28.9561	-56.4628	50.8546	Boreal Shield	-0.00814362534219742	1.81805819465808e-06
004025_tile_0209	1990	66.0914	62.8701	55.2045	28.9561	-56.4628	50.8546	Boreal Shield	-0.00814362534219742	1.81805819465808e-06
004025_tile_0209	1998	66.0661	62.794	55.126	28.9561	-56.4628	50.8546	Boreal Shield	-0.00814362534219742	1.81805819465808e-06
004025_tile_0209	2001	66.0661	62.794	55.126	28.9561	-56.4628	50.8546	Boreal Shield	-0.00814362534219742	1.81805819465808e-06
004025_tile_0209	1993	66.0661	62.794	55.126	28.9561	-56.4628	50.8546	Boreal Shield	-0.00814362534219742	1.81805819465808e-06
004025_tile_0209	2005	65.8832	62.5767	56.1099	28.2028	-56.4628	50.8546	Boreal Shield	-0.00814362534219742	1.81805819465808e-06
004025_tile_0209	2008	65.7945	62.4952	56.7014	27.8895	-56.4628	50.8546	Boreal Shield	-0.00814362534219742	1.81805819465808e-06
004025_tile_0209	1988	66.0914	62.8701	55.2045	28.9561	-56.4628	50.8546	Boreal Shield	-0.00814362534219742	1.81805819465808e-06
004025_tile_0209	2000	66.0661	62.794	55.126	28.9561	-56.4628	50.8546	Boreal Shield	-0.00814362534219742	1.81805819465808e-06
004025_tile_0209	2007	65.7347	62.4355	57.0032	27.7284	-56.4628	50.8546	Boreal Shield	-0.00814362534219742	1.81805819465808e-06
004025_tile_0209	2003	66.0661	62.794	55.126	28.9561	-56.4628	50.8546	Boreal Shield	-0.00814362534219742	1.81805819465808e-06
004025_tile_0209	1994	66.0661	62.794	55.126	28.9561	-56.4628	50.8546	Boreal Shield	-0.00814362534219742	1.81805819465808e-06
004025_tile_0209	1991	65.9973	62.7053	55.1501	28.9561	-56.4628	50.8546	Boreal Shield	-0.00814362534219742	1.81805819465808e-06
004025_tile_0209	1985	66.0914	62.8701	55.2045	28.9561	-56.4628	50.8546	Boreal Shield	-0.00814362534219742	1.81805819465808e-06
004025_tile_0209	2009	65.416	62.1005	58.3673	27.3717	-56.4628	50.8546	Boreal Shield	-0.00814362534219742	1.81805819465808e-06
004025_tile_0209	1987	66.0914	62.8701	55.2045	28.9561	-56.4628	50.8546	Boreal Shield	-0.00814362534219742	1.81805819465808e-06
004025_tile_0209	1995	66.0661	62.794	55.126	28.9561	-56.4628	50.8546	Boreal Shield	-0.00814362534219742	1.81805819465808e-06
004025_tile_0209	2002	66.0661	62.794	55.126	28.9561	-56.4628	50.8546	Boreal Shield	-0.00814362534219742	1.81805819465808e-06
004025_tile_0209	1999	66.0661	62.794	55.126	28.9561	-56.4628	50.8546	Boreal Shield	-0.00814362534219742	1.81805819465808e-06
004025_tile_0209	1997	66.0661	62.794	55.126	28.9561	-56.4628	50.8546	Boreal Shield	-0.00814362534219742	1.81805819465808e-06
004025_tile_0209	1992	65.9973	62.7053	55.1501	28.9561	-56.4628	50.8546	Boreal Shield	-0.00814362534219742	1.81805819465808e-06
004025_tile_0209	2004	65.9086	62.6021	56.134	28.297	-56.4628	50.8546	Boreal Shield	-0.00814362534219742	1.81805819465808e-06
004025_tile_0210	1990	67.33	64.5432	54.8725	30.7071	-56.3627	50.8541	Boreal Shield	-0.00168439577630048	1.95010889001423e-05
004025_tile_0210	1986	67.33	64.5432	54.8725	30.7071	-56.3627	50.8541	Boreal Shield	-0.00168439577630048	1.95010889001423e-05
004025_tile_0210	1992	67.2703	64.4835	55.1019	30.4572	-56.3627	50.8541	Boreal Shield	-0.00168439577630048	1.95010889001423e-05
004025_tile_0210	1995	67.3264	64.5396	54.9208	30.6437	-56.3627	50.8541	Boreal Shield	-0.00168439577630048	1.95010889001423e-05
004025_tile_0210	2005	67.2467	64.4599	55.289	30.45	-56.3627	50.8541	Boreal Shield	-0.00168439577630048	1.95010889001423e-05
004025_tile_0210	1987	67.33	64.5432	54.8725	30.7071	-56.3627	50.8541	Boreal Shield	-0.00168439577630048	1.95010889001423e-05
004025_tile_0210	2006	67.2467	64.4599	55.289	30.45	-56.3627	50.8541	Boreal Shield	-0.00168439577630048	1.95010889001423e-05
004025_tile_0210	2003	67.2884	64.5016	55.0234	30.6039	-56.3627	50.8541	Boreal Shield	-0.00168439577630048	1.95010889001423e-05
004025_tile_0210	1993	67.2703	64.4835	55.1019	30.4572	-56.3627	50.8541	Boreal Shield	-0.00168439577630048	1.95010889001423e-05
004025_tile_0210	2002	67.3191	64.5324	54.9872	30.6184	-56.3627	50.8541	Boreal Shield	-0.00168439577630048	1.95010889001423e-05
004025_tile_0210	2010	67.2684	64.4817	55.2165	30.4536	-56.3627	50.8541	Boreal Shield	-0.00168439577630048	1.95010889001423e-05
004025_tile_0210	1988	67.33	64.5432	54.8725	30.7071	-56.3627	50.8541	Boreal Shield	-0.00168439577630048	1.95010889001423e-05
004025_tile_0210	1985	67.33	64.5432	54.8725	30.7071	-56.3627	50.8541	Boreal Shield	-0.00168439577630048	1.95010889001423e-05
004025_tile_0210	2009	67.2684	64.4817	55.2165	30.4536	-56.3627	50.8541	Boreal Shield	-0.00168439577630048	1.95010889001423e-05
004025_tile_0210	2004	67.2214	64.4346	55.4459	30.4301	-56.3627	50.8541	Boreal Shield	-0.00168439577630048	1.95010889001423e-05
004025_tile_0210	2001	67.3264	64.5396	54.9208	30.6437	-56.3627	50.8541	Boreal Shield	-0.00168439577630048	1.95010889001423e-05
004025_tile_0210	1991	67.33	64.5432	54.8725	30.7071	-56.3627	50.8541	Boreal Shield	-0.00168439577630048	1.95010889001423e-05
004025_tile_0210	2007	67.2467	64.4599	55.289	30.45	-56.3627	50.8541	Boreal Shield	-0.00168439577630048	1.95010889001423e-05
004025_tile_0210	1997	67.3264	64.5396	54.9208	30.6437	-56.3627	50.8541	Boreal Shield	-0.00168439577630048	1.95010889001423e-05
004025_tile_0210	1994	67.2703	64.4835	55.1019	30.4572	-56.3627	50.8541	Boreal Shield	-0.00168439577630048	1.95010889001423e-05
004025_tile_0210	1999	67.3264	64.5396	54.9208	30.6437	-56.3627	50.8541	Boreal Shield	-0.00168439577630048	1.95010889001423e-05
004025_tile_0210	2008	67.2684	64.4817	55.2165	30.4536	-56.3627	50.8541	Boreal Shield	-0.00168439577630048	1.95010889001423e-05
004025_tile_0210	2000	67.3264	64.5396	54.9208	30.6437	-56.3627	50.8541	Boreal Shield	-0.00168439577630048	1.95010889001423e-05
004025_tile_0210	1989	67.33	64.5432	54.8725	30.7071	-56.3627	50.8541	Boreal Shield	-0.00168439577630048	1.95010889001423e-05
004025_tile_0210	1996	67.3264	64.5396	54.9208	30.6437	-56.3627	50.8541	Boreal Shield	-0.00168439577630048	1.95010889001423e-05
004025_tile_0210	1998	67.3264	64.5396	54.9208	30.6437	-56.3627	50.8541	Boreal Shield	-0.00168439577630048	1.95010889001423e-05
004025_tile_0211	2003	70.5876	67.0294	30.5176	40.9833	-56.2625	50.8535	Boreal Shield	0	1
004025_tile_0211	2001	70.5876	67.0294	30.5176	40.9833	-56.2625	50.8535	Boreal Shield	0	1
004025_tile_0211	1990	70.5876	67.0294	30.5176	40.9833	-56.2625	50.8535	Boreal Shield	0	1
004025_tile_0211	1993	70.5876	67.0294	30.5176	40.9833	-56.2625	50.8535	Boreal Shield	0	1
004025_tile_0211	2008	70.5876	67.0294	30.5176	40.9833	-56.2625	50.8535	Boreal Shield	0	1
004025_tile_0211	1989	70.5876	67.0294	30.5176	40.9833	-56.2625	50.8535	Boreal Shield	0	1
004025_tile_0211	1991	70.5876	67.0294	30.5176	40.9833	-56.2625	50.8535	Boreal Shield	0	1
004025_tile_0211	2000	70.5876	67.0294	30.5176	40.9833	-56.2625	50.8535	Boreal Shield	0	1
004025_tile_0211	2010	70.5876	67.0294	30.5176	40.9833	-56.2625	50.8535	Boreal Shield	0	1
004025_tile_0211	1998	70.5876	67.0294	30.5176	40.9833	-56.2625	50.8535	Boreal Shield	0	1
004025_tile_0211	2006	70.5876	67.0294	30.5176	40.9833	-56.2625	50.8535	Boreal Shield	0	1
004025_tile_0211	2004	70.5876	67.0294	30.5176	40.9833	-56.2625	50.8535	Boreal Shield	0	1
004025_tile_0211	2002	70.5876	67.0294	30.5176	40.9833	-56.2625	50.8535	Boreal Shield	0	1
004025_tile_0211	1995	70.5876	67.0294	30.5176	40.9833	-56.2625	50.8535	Boreal Shield	0	1
004025_tile_0211	1997	70.5876	67.0294	30.5176	40.9833	-56.2625	50.8535	Boreal Shield	0	1
004025_tile_0211	2005	70.5876	67.0294	30.5176	40.9833	-56.2625	50.8535	Boreal Shield	0	1
004025_tile_0211	1992	70.5876	67.0294	30.5176	40.9833	-56.2625	50.8535	Boreal Shield	0	1
004025_tile_0211	1996	70.5876	67.0294	30.5176	40.9833	-56.2625	50.8535	Boreal Shield	0	1
004025_tile_0211	2009	70.5876	67.0294	30.5176	40.9833	-56.2625	50.8535	Boreal Shield	0	1
004025_tile_0211	1999	70.5876	67.0294	30.5176	40.9833	-56.2625	50.8535	Boreal Shield	0	1
004025_tile_0211	1985	70.5876	67.0294	30.5176	40.9833	-56.2625	50.8535	Boreal Shield	0	1
004025_tile_0211	1986	70.5876	67.0294	30.5176	40.9833	-56.2625	50.8535	Boreal Shield	0	1
004025_tile_0211	1988	70.5876	67.0294	30.5176	40.9833	-56.2625	50.8535	Boreal Shield	0	1
004025_tile_0211	1987	70.5876	67.0294	30.5176	40.9833	-56.2625	50.8535	Boreal Shield	0	1
004025_tile_0211	2007	70.5876	67.0294	30.5176	40.9833	-56.2625	50.8535	Boreal Shield	0	1
004025_tile_0211	1994	70.5876	67.0294	30.5176	40.9833	-56.2625	50.8535	Boreal Shield	0	1
004025_tile_0212	1993	40.239	19.5147	12.772	18.2725	-56.1624	50.8528	Boreal Shield	0	0.644733786582947
004025_tile_0212	1998	40.239	19.5147	12.772	18.2725	-56.1624	50.8528	Boreal Shield	0	0.644733786582947
004025_tile_0212	2008	40.239	19.5147	12.772	18.2725	-56.1624	50.8528	Boreal Shield	0	0.644733786582947
004025_tile_0212	1985	40.3694	19.5998	11.6976	19.0711	-56.1624	50.8528	Boreal Shield	0	0.644733786582947
004025_tile_0212	1992	40.2209	19.4966	12.941	18.2363	-56.1624	50.8528	Boreal Shield	0	0.644733786582947
004025_tile_0212	2002	40.239	19.5147	12.772	18.2725	-56.1624	50.8528	Boreal Shield	0	0.644733786582947
004025_tile_0212	2003	40.239	19.5147	12.772	18.2725	-56.1624	50.8528	Boreal Shield	0	0.644733786582947
004025_tile_0212	2007	40.239	19.5147	12.772	18.2725	-56.1624	50.8528	Boreal Shield	0	0.644733786582947
004025_tile_0212	1996	40.239	19.5147	12.772	18.2725	-56.1624	50.8528	Boreal Shield	0	0.644733786582947
004025_tile_0212	1994	40.239	19.5147	12.772	18.2725	-56.1624	50.8528	Boreal Shield	0	0.644733786582947
004025_tile_0212	1987	40.335	19.5998	11.9692	19.0711	-56.1624	50.8528	Boreal Shield	0	0.644733786582947
004025_tile_0212	2006	40.239	19.5147	12.772	18.2725	-56.1624	50.8528	Boreal Shield	0	0.644733786582947
004025_tile_0212	1991	40.1431	19.4713	13.1824	18.1222	-56.1624	50.8528	Boreal Shield	0	0.644733786582947
004025_tile_0212	2001	40.239	19.5147	12.772	18.2725	-56.1624	50.8528	Boreal Shield	0	0.644733786582947
004025_tile_0212	1989	40.1901	19.5998	12.6875	18.9262	-56.1624	50.8528	Boreal Shield	0	0.644733786582947
004025_tile_0212	1995	40.239	19.5147	12.772	18.2725	-56.1624	50.8528	Boreal Shield	0	0.644733786582947
004025_tile_0212	2009	40.239	19.5147	12.772	18.2725	-56.1624	50.8528	Boreal Shield	0	0.644733786582947
004025_tile_0212	2010	40.239	19.5147	12.772	18.2725	-56.1624	50.8528	Boreal Shield	0	0.644733786582947
004025_tile_0212	1990	40.0308	19.4713	13.7438	17.9792	-56.1624	50.8528	Boreal Shield	0	0.644733786582947
004025_tile_0212	2005	40.239	19.5147	12.772	18.2725	-56.1624	50.8528	Boreal Shield	0	0.644733786582947
004025_tile_0212	1997	40.239	19.5147	12.772	18.2725	-56.1624	50.8528	Boreal Shield	0	0.644733786582947
004025_tile_0212	1999	40.239	19.5147	12.772	18.2725	-56.1624	50.8528	Boreal Shield	0	0.644733786582947
004025_tile_0212	1986	40.3694	19.5998	11.6976	19.0711	-56.1624	50.8528	Boreal Shield	0	0.644733786582947
004025_tile_0212	2004	40.239	19.5147	12.772	18.2725	-56.1624	50.8528	Boreal Shield	0	0.644733786582947
004025_tile_0212	2000	40.239	19.5147	12.772	18.2725	-56.1624	50.8528	Boreal Shield	0	0.644733786582947
004025_tile_0212	1988	40.335	19.5998	11.9692	19.0711	-56.1624	50.8528	Boreal Shield	0	0.644733786582947
004025_tile_0213	2005	70.622	70.517	21.2706	35.6759	-56.0622	50.852	Boreal Shield	-0.0764805357142855	0.000205749427550472
004025_tile_0213	1987	72.7931	72.7134	11.7821	42.1458	-56.0622	50.852	Boreal Shield	-0.0764805357142855	0.000205749427550472
004025_tile_0213	1990	71.5908	71.4894	19.2002	39.3517	-56.0622	50.852	Boreal Shield	-0.0764805357142855	0.000205749427550472
004025_tile_0213	1997	72.2481	72.1684	15.8926	39.7555	-56.0622	50.852	Boreal Shield	-0.0764805357142855	0.000205749427550472
004025_tile_0213	2008	71.033	70.9534	21.7957	35.0982	-56.0622	50.852	Boreal Shield	-0.0764805357142855	0.000205749427550472
004025_tile_0213	1998	72.2481	72.1684	15.8926	39.7555	-56.0622	50.852	Boreal Shield	-0.0764805357142855	0.000205749427550472
004025_tile_0213	1996	72.2481	72.1684	15.8926	39.7555	-56.0622	50.852	Boreal Shield	-0.0764805357142855	0.000205749427550472
004025_tile_0213	1988	72.7931	72.7134	11.7821	42.1458	-56.0622	50.852	Boreal Shield	-0.0764805357142855	0.000205749427550472
004025_tile_0213	2007	70.4681	70.3631	22.6467	34.7976	-56.0622	50.852	Boreal Shield	-0.0764805357142855	0.000205749427550472
004025_tile_0213	2010	71.1417	71.062	21.337	35.3825	-56.0622	50.852	Boreal Shield	-0.0764805357142855	0.000205749427550472
004025_tile_0213	2002	70.622	70.517	21.2706	35.6759	-56.0622	50.852	Boreal Shield	-0.0764805357142855	0.000205749427550472
004025_tile_0213	1993	72.2481	72.1684	15.8926	39.7555	-56.0622	50.852	Boreal Shield	-0.0764805357142855	0.000205749427550472
004025_tile_0213	2004	70.622	70.517	21.2706	35.6759	-56.0622	50.852	Boreal Shield	-0.0764805357142855	0.000205749427550472
004025_tile_0213	2006	70.622	70.517	21.2706	35.6759	-56.0622	50.852	Boreal Shield	-0.0764805357142855	0.000205749427550472
004025_tile_0213	1989	71.79	71.6994	17.8723	39.9656	-56.0622	50.852	Boreal Shield	-0.0764805357142855	0.000205749427550472
004025_tile_0213	1999	71.8606	71.7791	17.1963	38.5985	-56.0622	50.852	Boreal Shield	-0.0764805357142855	0.000205749427550472
004025_tile_0213	2003	70.622	70.517	21.2706	35.6759	-56.0622	50.852	Boreal Shield	-0.0764805357142855	0.000205749427550472
004025_tile_0213	2009	71.1417	71.062	21.337	35.3825	-56.0622	50.852	Boreal Shield	-0.0764805357142855	0.000205749427550472
004025_tile_0213	2000	70.622	70.517	21.2706	35.6759	-56.0622	50.852	Boreal Shield	-0.0764805357142855	0.000205749427550472
004025_tile_0213	1986	72.7931	72.7134	11.7821	42.1458	-56.0622	50.852	Boreal Shield	-0.0764805357142855	0.000205749427550472
004025_tile_0213	1991	71.8135	71.7121	18.0534	39.4767	-56.0622	50.852	Boreal Shield	-0.0764805357142855	0.000205749427550472
004025_tile_0213	1995	72.2481	72.1684	15.8926	39.7555	-56.0622	50.852	Boreal Shield	-0.0764805357142855	0.000205749427550472
004025_tile_0213	1985	72.7931	72.7134	11.7821	42.1458	-56.0622	50.852	Boreal Shield	-0.0764805357142855	0.000205749427550472
004025_tile_0213	1994	72.2481	72.1684	15.8926	39.7555	-56.0622	50.852	Boreal Shield	-0.0764805357142855	0.000205749427550472
004025_tile_0213	1992	72.0652	71.9746	16.7798	39.6849	-56.0622	50.852	Boreal Shield	-0.0764805357142855	0.000205749427550472
004025_tile_0213	2001	70.622	70.517	21.2706	35.6759	-56.0622	50.852	Boreal Shield	-0.0764805357142855	0.000205749427550472
004025_tile_0214	2001	33.2096	32.6772	17.8542	11.9511	-55.9621	50.8512	Boreal Shield	0	0.0563494376838207
004025_tile_0214	1989	33.1281	32.5432	18.0293	12.029	-55.9621	50.8512	Boreal Shield	0	0.0563494376838207
004025_tile_0214	1992	33.2096	32.6772	17.8542	11.9511	-55.9621	50.8512	Boreal Shield	0	0.0563494376838207
004025_tile_0214	2007	33.2096	32.6772	17.8542	11.9511	-55.9621	50.8512	Boreal Shield	0	0.0563494376838207
004025_tile_0214	2005	33.2096	32.6772	17.8542	11.9511	-55.9621	50.8512	Boreal Shield	0	0.0563494376838207
004025_tile_0214	1988	33.2802	32.7478	17.3351	12.268	-55.9621	50.8512	Boreal Shield	0	0.0563494376838207
004025_tile_0214	1986	33.2802	32.7478	17.3351	12.268	-55.9621	50.8512	Boreal Shield	0	0.0563494376838207
004025_tile_0214	2003	33.2096	32.6772	17.8542	11.9511	-55.9621	50.8512	Boreal Shield	0	0.0563494376838207
004025_tile_0214	1999	33.2096	32.6772	17.8542	11.9511	-55.9621	50.8512	Boreal Shield	0	0.0563494376838207
004025_tile_0214	1991	33.215	32.6827	17.7577	12.0634	-55.9621	50.8512	Boreal Shield	0	0.0563494376838207
004025_tile_0214	1990	33.1064	32.5215	18.1983	11.9529	-55.9621	50.8512	Boreal Shield	0	0.0563494376838207
004025_tile_0214	1998	33.2096	32.6772	17.8542	11.9511	-55.9621	50.8512	Boreal Shield	0	0.0563494376838207
004025_tile_0214	1993	33.2096	32.6772	17.8542	11.9511	-55.9621	50.8512	Boreal Shield	0	0.0563494376838207
004025_tile_0214	2004	33.2096	32.6772	17.8542	11.9511	-55.9621	50.8512	Boreal Shield	0	0.0563494376838207
004025_tile_0214	1994	33.2096	32.6772	17.8542	11.9511	-55.9621	50.8512	Boreal Shield	0	0.0563494376838207
004025_tile_0214	1985	33.2802	32.7478	17.3351	12.268	-55.9621	50.8512	Boreal Shield	0	0.0563494376838207
004025_tile_0214	2009	33.2096	32.6772	17.8542	11.9511	-55.9621	50.8512	Boreal Shield	0	0.0563494376838207
004025_tile_0214	1996	33.2096	32.6772	17.8542	11.9511	-55.9621	50.8512	Boreal Shield	0	0.0563494376838207
004025_tile_0214	2006	33.2096	32.6772	17.8542	11.9511	-55.9621	50.8512	Boreal Shield	0	0.0563494376838207
004025_tile_0214	2008	33.2096	32.6772	17.8542	11.9511	-55.9621	50.8512	Boreal Shield	0	0.0563494376838207
004025_tile_0214	1995	33.2096	32.6772	17.8542	11.9511	-55.9621	50.8512	Boreal Shield	0	0.0563494376838207
004025_tile_0214	1987	33.2802	32.7478	17.3351	12.268	-55.9621	50.8512	Boreal Shield	0	0.0563494376838207
004025_tile_0214	2010	33.2096	32.6772	17.8542	11.9511	-55.9621	50.8512	Boreal Shield	0	0.0563494376838207
004025_tile_0214	2000	33.2096	32.6772	17.8542	11.9511	-55.9621	50.8512	Boreal Shield	0	0.0563494376838207
004025_tile_0214	2002	33.2096	32.6772	17.8542	11.9511	-55.9621	50.8512	Boreal Shield	0	0.0563494376838207
004025_tile_0214	1997	33.2096	32.6772	17.8542	11.9511	-55.9621	50.8512	Boreal Shield	0	0.0563494376838207
004025_tile_0240	1999	57.9484	55.6016	48.2149	19.7121	-56.6636	50.7919	Boreal Shield	-0.0171360122402963	0.000316769088385627
004025_tile_0240	2004	57.8977	55.5745	48.2752	19.6342	-56.6636	50.7919	Boreal Shield	-0.0171360122402963	0.000316769088385627
004025_tile_0240	1992	57.3671	55.0186	50.2973	19.2286	-56.6636	50.7919	Boreal Shield	-0.0171360122402963	0.000316769088385627
004025_tile_0240	2002	57.9484	55.6016	48.2149	19.7121	-56.6636	50.7919	Boreal Shield	-0.0171360122402963	0.000316769088385627
004025_tile_0240	2006	57.9249	55.6016	48.2028	19.7121	-56.6636	50.7919	Boreal Shield	-0.0171360122402963	0.000316769088385627
004025_tile_0240	2009	57.244	54.9208	52.3434	17.4088	-56.6636	50.7919	Boreal Shield	-0.0171360122402963	0.000316769088385627
004025_tile_0240	2003	57.8977	55.5745	48.2752	19.6342	-56.6636	50.7919	Boreal Shield	-0.0171360122402963	0.000316769088385627
004025_tile_0240	1991	58.0244	55.6813	47.3155	20.6609	-56.6636	50.7919	Boreal Shield	-0.0171360122402963	0.000316769088385627
004025_tile_0240	2007	57.5355	55.2123	50.4965	18.4065	-56.6636	50.7919	Boreal Shield	-0.0171360122402963	0.000316769088385627
004025_tile_0240	1995	57.8452	55.4912	48.8547	19.656	-56.6636	50.7919	Boreal Shield	-0.0171360122402963	0.000316769088385627
004025_tile_0240	1989	58.1512	55.7954	46.7542	20.9995	-56.6636	50.7919	Boreal Shield	-0.0171360122402963	0.000316769088385627
004025_tile_0240	1994	57.4975	55.1399	49.7601	19.3173	-56.6636	50.7919	Boreal Shield	-0.0171360122402963	0.000316769088385627
004025_tile_0240	1988	58.1892	55.8225	46.4524	20.9995	-56.6636	50.7919	Boreal Shield	-0.0171360122402963	0.000316769088385627
004025_tile_0240	2001	57.9484	55.6016	48.2149	19.7121	-56.6636	50.7919	Boreal Shield	-0.0171360122402963	0.000316769088385627
004025_tile_0240	2010	57.244	54.9208	52.3434	17.4088	-56.6636	50.7919	Boreal Shield	-0.0171360122402963	0.000316769088385627
004025_tile_0240	2008	57.3961	55.0729	51.4199	17.7076	-56.6636	50.7919	Boreal Shield	-0.0171360122402963	0.000316769088385627
004025_tile_0240	2000	57.9484	55.6016	48.2149	19.7121	-56.6636	50.7919	Boreal Shield	-0.0171360122402963	0.000316769088385627
004025_tile_0240	1993	57.1227	54.7614	51.1604	18.9733	-56.6636	50.7919	Boreal Shield	-0.0171360122402963	0.000316769088385627
004025_tile_0240	1985	58.1892	55.8225	46.4524	20.9995	-56.6636	50.7919	Boreal Shield	-0.0171360122402963	0.000316769088385627
004025_tile_0240	1996	57.9249	55.569	48.2692	19.7085	-56.6636	50.7919	Boreal Shield	-0.0171360122402963	0.000316769088385627
004025_tile_0240	2005	57.8977	55.5745	48.2752	19.6342	-56.6636	50.7919	Boreal Shield	-0.0171360122402963	0.000316769088385627
004025_tile_0240	1997	57.9249	55.569	48.2692	19.7085	-56.6636	50.7919	Boreal Shield	-0.0171360122402963	0.000316769088385627
004025_tile_0240	1998	57.9484	55.6016	48.2149	19.7121	-56.6636	50.7919	Boreal Shield	-0.0171360122402963	0.000316769088385627
004025_tile_0240	1990	58.1512	55.7954	46.7542	20.9995	-56.6636	50.7919	Boreal Shield	-0.0171360122402963	0.000316769088385627
004025_tile_0240	1987	58.1892	55.8225	46.4524	20.9995	-56.6636	50.7919	Boreal Shield	-0.0171360122402963	0.000316769088385627
004025_tile_0240	1986	58.1892	55.8225	46.4524	20.9995	-56.6636	50.7919	Boreal Shield	-0.0171360122402963	0.000316769088385627
004025_tile_0241	1985	60.8438	56.335	61.0834	28.1394	-56.5636	50.7916	Boreal Shield	-0.0266688283614356	0.00402311328798532
004025_tile_0241	1988	60.8438	56.335	61.0834	28.1394	-56.5636	50.7916	Boreal Shield	-0.0266688283614356	0.00402311328798532
004025_tile_0241	1990	60.3513	55.7954	63.027	27.6505	-56.5636	50.7916	Boreal Shield	-0.0266688283614356	0.00402311328798532
004025_tile_0241	1987	60.8438	56.335	61.0834	28.1394	-56.5636	50.7916	Boreal Shield	-0.0266688283614356	0.00402311328798532
004025_tile_0241	2010	59.1435	54.6184	69.9925	22.8284	-56.5636	50.7916	Boreal Shield	-0.0266688283614356	0.00402311328798532
004025_tile_0241	1997	60.4219	55.9077	63.7332	27.4006	-56.5636	50.7916	Boreal Shield	-0.0266688283614356	0.00402311328798532
004025_tile_0241	1993	60.1956	55.4984	64.0229	27.321	-56.5636	50.7916	Boreal Shield	-0.0266688283614356	0.00402311328798532
004025_tile_0241	2006	60.3676	55.8443	63.9143	27.3119	-56.5636	50.7916	Boreal Shield	-0.0266688283614356	0.00402311328798532
004025_tile_0241	2001	60.4219	55.9077	63.7332	27.4006	-56.5636	50.7916	Boreal Shield	-0.0266688283614356	0.00402311328798532
004025_tile_0241	1986	60.8438	56.335	61.0834	28.1394	-56.5636	50.7916	Boreal Shield	-0.0266688283614356	0.00402311328798532
004025_tile_0241	2004	60.3368	55.8135	64.0712	27.2703	-56.5636	50.7916	Boreal Shield	-0.0266688283614356	0.00402311328798532
004025_tile_0241	2003	60.3368	55.8135	64.0712	27.2703	-56.5636	50.7916	Boreal Shield	-0.0266688283614356	0.00402311328798532
004025_tile_0241	1994	60.2626	55.5437	64.029	27.3753	-56.5636	50.7916	Boreal Shield	-0.0266688283614356	0.00402311328798532
004025_tile_0241	1995	60.4219	55.9077	63.7332	27.4006	-56.5636	50.7916	Boreal Shield	-0.0266688283614356	0.00402311328798532
004025_tile_0241	1992	60.0797	55.4368	64.3187	27.3409	-56.5636	50.7916	Boreal Shield	-0.0266688283614356	0.00402311328798532
004025_tile_0241	1999	60.4219	55.9077	63.7332	27.4006	-56.5636	50.7916	Boreal Shield	-0.0266688283614356	0.00402311328798532
004025_tile_0241	1996	60.4219	55.9077	63.7332	27.4006	-56.5636	50.7916	Boreal Shield	-0.0266688283614356	0.00402311328798532
004025_tile_0241	2009	59.1707	54.6474	69.8597	22.8556	-56.5636	50.7916	Boreal Shield	-0.0266688283614356	0.00402311328798532
004025_tile_0241	1991	60.3531	55.8895	63.0451	27.6469	-56.5636	50.7916	Boreal Shield	-0.0266688283614356	0.00402311328798532
004025_tile_0241	2005	60.3676	55.8443	63.9143	27.3119	-56.5636	50.7916	Boreal Shield	-0.0266688283614356	0.00402311328798532
004025_tile_0241	1989	60.3513	55.7954	63.027	27.6505	-56.5636	50.7916	Boreal Shield	-0.0266688283614356	0.00402311328798532
004025_tile_0241	2000	60.4219	55.9077	63.7332	27.4006	-56.5636	50.7916	Boreal Shield	-0.0266688283614356	0.00402311328798532
004025_tile_0241	2007	58.0353	53.4305	73.1855	21.6152	-56.5636	50.7916	Boreal Shield	-0.0266688283614356	0.00402311328798532
004025_tile_0241	2008	58.0353	53.4305	73.1855	21.6152	-56.5636	50.7916	Boreal Shield	-0.0266688283614356	0.00402311328798532
004025_tile_0241	2002	60.4219	55.9077	63.7332	27.4006	-56.5636	50.7916	Boreal Shield	-0.0266688283614356	0.00402311328798532
004025_tile_0241	1998	60.4219	55.9077	63.7332	27.4006	-56.5636	50.7916	Boreal Shield	-0.0266688283614356	0.00402311328798532
004025_tile_0242	1990	85.2512	85.0883	23.5401	57.617	-56.4636	50.7912	Boreal Shield	0	3.2687221391825e-05
004025_tile_0242	1985	85.2512	85.0883	23.5401	57.617	-56.4636	50.7912	Boreal Shield	0	3.2687221391825e-05
004025_tile_0242	2002	85.2512	85.0883	23.5401	57.617	-56.4636	50.7912	Boreal Shield	0	3.2687221391825e-05
004025_tile_0242	1996	85.2512	85.0883	23.5401	57.617	-56.4636	50.7912	Boreal Shield	0	3.2687221391825e-05
004025_tile_0242	1999	85.2512	85.0883	23.5401	57.617	-56.4636	50.7912	Boreal Shield	0	3.2687221391825e-05
004025_tile_0242	2007	83.0675	82.5134	31.0005	53.5573	-56.4636	50.7912	Boreal Shield	0	3.2687221391825e-05
004025_tile_0242	2003	85.2223	85.0593	23.5401	57.617	-56.4636	50.7912	Boreal Shield	0	3.2687221391825e-05
004025_tile_0242	1988	85.2512	85.0883	23.5401	57.617	-56.4636	50.7912	Boreal Shield	0	3.2687221391825e-05
004025_tile_0242	2005	85.2223	85.0593	23.5401	57.617	-56.4636	50.7912	Boreal Shield	0	3.2687221391825e-05
004025_tile_0242	2004	85.2223	85.0593	23.5401	57.617	-56.4636	50.7912	Boreal Shield	0	3.2687221391825e-05
004025_tile_0242	1991	85.2512	85.0883	23.5401	57.617	-56.4636	50.7912	Boreal Shield	0	3.2687221391825e-05
004025_tile_0242	1998	85.2512	85.0883	23.5401	57.617	-56.4636	50.7912	Boreal Shield	0	3.2687221391825e-05
004025_tile_0242	2000	85.2512	85.0883	23.5401	57.617	-56.4636	50.7912	Boreal Shield	0	3.2687221391825e-05
004025_tile_0242	1987	85.2512	85.0883	23.5401	57.617	-56.4636	50.7912	Boreal Shield	0	3.2687221391825e-05
004025_tile_0242	2001	85.2512	85.0883	23.5401	57.617	-56.4636	50.7912	Boreal Shield	0	3.2687221391825e-05
004025_tile_0242	1994	85.2512	85.0883	23.5401	57.617	-56.4636	50.7912	Boreal Shield	0	3.2687221391825e-05
004025_tile_0242	1992	85.2512	85.0883	23.5401	57.617	-56.4636	50.7912	Boreal Shield	0	3.2687221391825e-05
004025_tile_0242	2009	84.6356	84.3024	26.9745	55.3101	-56.4636	50.7912	Boreal Shield	0	3.2687221391825e-05
004025_tile_0242	2008	83.0077	82.4536	31.254	53.4396	-56.4636	50.7912	Boreal Shield	0	3.2687221391825e-05
004025_tile_0242	1989	85.2512	85.0883	23.5401	57.617	-56.4636	50.7912	Boreal Shield	0	3.2687221391825e-05
004025_tile_0242	1993	85.2512	85.0883	23.5401	57.617	-56.4636	50.7912	Boreal Shield	0	3.2687221391825e-05
004025_tile_0242	1986	85.2512	85.0883	23.5401	57.617	-56.4636	50.7912	Boreal Shield	0	3.2687221391825e-05
004025_tile_0242	2010	84.6356	84.3024	26.9745	55.3101	-56.4636	50.7912	Boreal Shield	0	3.2687221391825e-05
004025_tile_0242	1997	85.2512	85.0883	23.5401	57.617	-56.4636	50.7912	Boreal Shield	0	3.2687221391825e-05
004025_tile_0242	2006	85.2494	85.0865	23.5642	57.617	-56.4636	50.7912	Boreal Shield	0	3.2687221391825e-05
004025_tile_0242	1995	85.2512	85.0883	23.5401	57.617	-56.4636	50.7912	Boreal Shield	0	3.2687221391825e-05
004025_tile_0243	2010	50.7488	39.5871	53.6593	21.8814	-56.3635	50.7907	Boreal Shield	-0.000422720572752538	4.21275435655843e-05
004025_tile_0243	1996	50.9479	39.8225	52.8746	22.4482	-56.3635	50.7907	Boreal Shield	-0.000422720572752538	4.21275435655843e-05
004025_tile_0243	1987	50.9534	39.828	52.8022	22.4518	-56.3635	50.7907	Boreal Shield	-0.000422720572752538	4.21275435655843e-05
004025_tile_0243	1992	50.9244	39.799	52.9833	22.4482	-56.3635	50.7907	Boreal Shield	-0.000422720572752538	4.21275435655843e-05
004025_tile_0243	1994	50.9479	39.8225	52.8746	22.4482	-56.3635	50.7907	Boreal Shield	-0.000422720572752538	4.21275435655843e-05
004025_tile_0243	1995	50.9479	39.8225	52.8746	22.4482	-56.3635	50.7907	Boreal Shield	-0.000422720572752538	4.21275435655843e-05
004025_tile_0243	2007	50.8212	39.6958	53.6472	21.8253	-56.3635	50.7907	Boreal Shield	-0.000422720572752538	4.21275435655843e-05
004025_tile_0243	1998	50.9479	39.8225	52.8746	22.4482	-56.3635	50.7907	Boreal Shield	-0.000422720572752538	4.21275435655843e-05
004025_tile_0243	2009	50.7488	39.5871	53.6593	21.8814	-56.3635	50.7907	Boreal Shield	-0.000422720572752538	4.21275435655843e-05
004025_tile_0243	2003	50.9479	39.8225	52.8746	22.4482	-56.3635	50.7907	Boreal Shield	-0.000422720572752538	4.21275435655843e-05
004025_tile_0243	2004	50.9479	39.8225	52.8746	22.4482	-56.3635	50.7907	Boreal Shield	-0.000422720572752538	4.21275435655843e-05
004025_tile_0243	1999	50.9479	39.8225	52.8746	22.4482	-56.3635	50.7907	Boreal Shield	-0.000422720572752538	4.21275435655843e-05
004025_tile_0243	1985	50.9534	39.828	52.8022	22.4518	-56.3635	50.7907	Boreal Shield	-0.000422720572752538	4.21275435655843e-05
004025_tile_0243	2008	50.7705	39.6704	53.9128	21.7764	-56.3635	50.7907	Boreal Shield	-0.000422720572752538	4.21275435655843e-05
004025_tile_0243	1991	50.9534	39.828	52.8022	22.4518	-56.3635	50.7907	Boreal Shield	-0.000422720572752538	4.21275435655843e-05
004025_tile_0243	2000	50.9479	39.8225	52.8746	22.4482	-56.3635	50.7907	Boreal Shield	-0.000422720572752538	4.21275435655843e-05
004025_tile_0243	1990	50.9534	39.828	52.8022	22.4518	-56.3635	50.7907	Boreal Shield	-0.000422720572752538	4.21275435655843e-05
004025_tile_0243	1989	50.9534	39.828	52.8022	22.4518	-56.3635	50.7907	Boreal Shield	-0.000422720572752538	4.21275435655843e-05
004025_tile_0243	1993	50.9244	39.799	52.9833	22.4482	-56.3635	50.7907	Boreal Shield	-0.000422720572752538	4.21275435655843e-05
004025_tile_0243	2002	50.9479	39.8225	52.8746	22.4482	-56.3635	50.7907	Boreal Shield	-0.000422720572752538	4.21275435655843e-05
004025_tile_0243	2006	50.9479	39.8225	52.8746	22.4482	-56.3635	50.7907	Boreal Shield	-0.000422720572752538	4.21275435655843e-05
004025_tile_0243	1986	50.9534	39.828	52.8022	22.4518	-56.3635	50.7907	Boreal Shield	-0.000422720572752538	4.21275435655843e-05
004025_tile_0243	2005	50.9479	39.8225	52.8746	22.4482	-56.3635	50.7907	Boreal Shield	-0.000422720572752538	4.21275435655843e-05
004025_tile_0243	1997	50.9479	39.8225	52.8746	22.4482	-56.3635	50.7907	Boreal Shield	-0.000422720572752538	4.21275435655843e-05
004025_tile_0243	2001	50.9479	39.8225	52.8746	22.4482	-56.3635	50.7907	Boreal Shield	-0.000422720572752538	4.21275435655843e-05
004025_tile_0243	1988	50.9534	39.828	52.8022	22.4518	-56.3635	50.7907	Boreal Shield	-0.000422720572752538	4.21275435655843e-05
004025_tile_0244	1999	31.5962	19.6885	75.4972	4.6102	-56.2635	50.7901	Boreal Shield	0	1
004025_tile_0244	2003	31.5962	19.6885	75.4972	4.6102	-56.2635	50.7901	Boreal Shield	0	1
004025_tile_0244	2006	31.5962	19.6885	75.4972	4.6102	-56.2635	50.7901	Boreal Shield	0	1
004025_tile_0244	1997	31.5962	19.6885	75.4972	4.6102	-56.2635	50.7901	Boreal Shield	0	1
004025_tile_0244	1988	31.5962	19.6885	75.4972	4.6102	-56.2635	50.7901	Boreal Shield	0	1
004025_tile_0244	1995	31.5962	19.6885	75.4972	4.6102	-56.2635	50.7901	Boreal Shield	0	1
004025_tile_0244	2010	31.5962	19.6885	75.4972	4.6102	-56.2635	50.7901	Boreal Shield	0	1
004025_tile_0244	2004	31.5962	19.6885	75.4972	4.6102	-56.2635	50.7901	Boreal Shield	0	1
004025_tile_0244	2008	31.5962	19.6885	75.4972	4.6102	-56.2635	50.7901	Boreal Shield	0	1
004025_tile_0244	1998	31.5962	19.6885	75.4972	4.6102	-56.2635	50.7901	Boreal Shield	0	1
004025_tile_0244	1996	31.5962	19.6885	75.4972	4.6102	-56.2635	50.7901	Boreal Shield	0	1
004025_tile_0244	1986	31.5962	19.6885	75.4972	4.6102	-56.2635	50.7901	Boreal Shield	0	1
004025_tile_0244	1993	31.5962	19.6885	75.4972	4.6102	-56.2635	50.7901	Boreal Shield	0	1
004025_tile_0244	2000	31.5962	19.6885	75.4972	4.6102	-56.2635	50.7901	Boreal Shield	0	1
004025_tile_0244	1992	31.5962	19.6885	75.4972	4.6102	-56.2635	50.7901	Boreal Shield	0	1
004025_tile_0244	1989	31.5962	19.6885	75.4972	4.6102	-56.2635	50.7901	Boreal Shield	0	1
004025_tile_0244	2002	31.5962	19.6885	75.4972	4.6102	-56.2635	50.7901	Boreal Shield	0	1
004025_tile_0244	1987	31.5962	19.6885	75.4972	4.6102	-56.2635	50.7901	Boreal Shield	0	1
004025_tile_0244	2005	31.5962	19.6885	75.4972	4.6102	-56.2635	50.7901	Boreal Shield	0	1
004025_tile_0244	1985	31.5962	19.6885	75.4972	4.6102	-56.2635	50.7901	Boreal Shield	0	1
004025_tile_0244	2007	31.5962	19.6885	75.4972	4.6102	-56.2635	50.7901	Boreal Shield	0	1
004025_tile_0244	2009	31.5962	19.6885	75.4972	4.6102	-56.2635	50.7901	Boreal Shield	0	1
004025_tile_0244	1994	31.5962	19.6885	75.4972	4.6102	-56.2635	50.7901	Boreal Shield	0	1
004025_tile_0244	1990	31.5962	19.6885	75.4972	4.6102	-56.2635	50.7901	Boreal Shield	0	1
004025_tile_0244	2001	31.5962	19.6885	75.4972	4.6102	-56.2635	50.7901	Boreal Shield	0	1
004025_tile_0244	1991	31.5962	19.6885	75.4972	4.6102	-56.2635	50.7901	Boreal Shield	0	1
004025_tile_0245	1988	45.5428	23.4586	29.3526	18.6546	-56.1635	50.7894	Boreal Shield	0	0.210865318775177
004025_tile_0245	2006	45.4957	23.4133	29.6846	18.5152	-56.1635	50.7894	Boreal Shield	0	0.210865318775177
004025_tile_0245	1992	45.4957	23.4133	29.6846	18.5152	-56.1635	50.7894	Boreal Shield	0	0.210865318775177
004025_tile_0245	2002	45.4957	23.4133	29.6846	18.5152	-56.1635	50.7894	Boreal Shield	0	0.210865318775177
004025_tile_0245	2009	45.4957	23.4133	29.6846	18.5152	-56.1635	50.7894	Boreal Shield	0	0.210865318775177
004025_tile_0245	1987	45.5428	23.4586	29.3526	18.6546	-56.1635	50.7894	Boreal Shield	0	0.210865318775177
004025_tile_0245	1990	45.2766	23.2159	30.5538	18.3902	-56.1635	50.7894	Boreal Shield	0	0.210865318775177
004025_tile_0245	1999	45.4957	23.4133	29.6846	18.5152	-56.1635	50.7894	Boreal Shield	0	0.210865318775177
004025_tile_0245	1991	45.4613	23.3789	29.8053	18.5115	-56.1635	50.7894	Boreal Shield	0	0.210865318775177
004025_tile_0245	1995	45.4957	23.4133	29.6846	18.5152	-56.1635	50.7894	Boreal Shield	0	0.210865318775177
004025_tile_0245	2004	45.4957	23.4133	29.6846	18.5152	-56.1635	50.7894	Boreal Shield	0	0.210865318775177
004025_tile_0245	2005	45.4957	23.4133	29.6846	18.5152	-56.1635	50.7894	Boreal Shield	0	0.210865318775177
004025_tile_0245	2000	45.4957	23.4133	29.6846	18.5152	-56.1635	50.7894	Boreal Shield	0	0.210865318775177
004025_tile_0245	1994	45.4957	23.4133	29.6846	18.5152	-56.1635	50.7894	Boreal Shield	0	0.210865318775177
004025_tile_0245	1989	45.2766	23.2159	30.5538	18.3902	-56.1635	50.7894	Boreal Shield	0	0.210865318775177
004025_tile_0245	1986	45.5428	23.4586	29.3526	18.6546	-56.1635	50.7894	Boreal Shield	0	0.210865318775177
004025_tile_0245	1993	45.4957	23.4133	29.6846	18.5152	-56.1635	50.7894	Boreal Shield	0	0.210865318775177
004025_tile_0245	1997	45.4957	23.4133	29.6846	18.5152	-56.1635	50.7894	Boreal Shield	0	0.210865318775177
004025_tile_0245	1998	45.4957	23.4133	29.6846	18.5152	-56.1635	50.7894	Boreal Shield	0	0.210865318775177
004025_tile_0245	2001	45.4957	23.4133	29.6846	18.5152	-56.1635	50.7894	Boreal Shield	0	0.210865318775177
004025_tile_0245	2007	45.4957	23.4133	29.6846	18.5152	-56.1635	50.7894	Boreal Shield	0	0.210865318775177
004025_tile_0245	2010	45.4667	23.3843	29.8053	18.5061	-56.1635	50.7894	Boreal Shield	0	0.210865318775177
004025_tile_0245	2008	45.4957	23.4133	29.6846	18.5152	-56.1635	50.7894	Boreal Shield	0	0.210865318775177
004025_tile_0245	1996	45.4957	23.4133	29.6846	18.5152	-56.1635	50.7894	Boreal Shield	0	0.210865318775177
004025_tile_0245	1985	45.5428	23.4586	29.3526	18.6546	-56.1635	50.7894	Boreal Shield	0	0.210865318775177
004025_tile_0245	2003	45.4957	23.4133	29.6846	18.5152	-56.1635	50.7894	Boreal Shield	0	0.210865318775177
004025_tile_0246	2001	64.574	64.5487	7.6535	37.1191	-56.0635	50.7886	Boreal Shield	0	0.110790632665157
004025_tile_0246	1997	64.574	64.5487	7.6535	37.1191	-56.0635	50.7886	Boreal Shield	0	0.110790632665157
004025_tile_0246	1985	64.6555	64.6301	6.9956	37.6605	-56.0635	50.7886	Boreal Shield	0	0.110790632665157
004025_tile_0246	2004	64.574	64.5487	7.6535	37.1191	-56.0635	50.7886	Boreal Shield	0	0.110790632665157
004025_tile_0246	2002	64.574	64.5487	7.6535	37.1191	-56.0635	50.7886	Boreal Shield	0	0.110790632665157
004025_tile_0246	1996	64.574	64.5487	7.6535	37.1191	-56.0635	50.7886	Boreal Shield	0	0.110790632665157
004025_tile_0246	1987	64.6555	64.6301	6.9956	37.6605	-56.0635	50.7886	Boreal Shield	0	0.110790632665157
004025_tile_0246	2007	64.5324	64.507	7.9433	36.8855	-56.0635	50.7886	Boreal Shield	0	0.110790632665157
004025_tile_0246	2010	64.5577	64.5324	7.7743	36.9488	-56.0635	50.7886	Boreal Shield	0	0.110790632665157
004025_tile_0246	1999	64.574	64.5487	7.6535	37.1191	-56.0635	50.7886	Boreal Shield	0	0.110790632665157
004025_tile_0246	1991	64.469	64.4418	8.1123	36.9344	-56.0635	50.7886	Boreal Shield	0	0.110790632665157
004025_tile_0246	1990	64.3386	64.2897	8.5589	36.7352	-56.0635	50.7886	Boreal Shield	0	0.110790632665157
004025_tile_0246	2005	64.574	64.5487	7.6535	37.1191	-56.0635	50.7886	Boreal Shield	0	0.110790632665157
004025_tile_0246	1992	64.5505	64.5251	7.738	37.0991	-56.0635	50.7886	Boreal Shield	0	0.110790632665157
004025_tile_0246	2003	64.574	64.5487	7.6535	37.1191	-56.0635	50.7886	Boreal Shield	0	0.110790632665157
004025_tile_0246	1989	64.3386	64.2897	8.5589	36.7352	-56.0635	50.7886	Boreal Shield	0	0.110790632665157
004025_tile_0246	2008	64.5324	64.507	7.9433	36.8855	-56.0635	50.7886	Boreal Shield	0	0.110790632665157
004025_tile_0246	1998	64.574	64.5487	7.6535	37.1191	-56.0635	50.7886	Boreal Shield	0	0.110790632665157
004025_tile_0246	1988	64.6555	64.6301	6.9956	37.6605	-56.0635	50.7886	Boreal Shield	0	0.110790632665157
004025_tile_0246	1994	64.574	64.5487	7.6535	37.1191	-56.0635	50.7886	Boreal Shield	0	0.110790632665157
004025_tile_0246	1993	64.574	64.5487	7.6535	37.1191	-56.0635	50.7886	Boreal Shield	0	0.110790632665157
004025_tile_0246	1995	64.574	64.5487	7.6535	37.1191	-56.0635	50.7886	Boreal Shield	0	0.110790632665157
004025_tile_0246	2000	64.574	64.5487	7.6535	37.1191	-56.0635	50.7886	Boreal Shield	0	0.110790632665157
004025_tile_0246	1986	64.6555	64.6301	6.9956	37.6605	-56.0635	50.7886	Boreal Shield	0	0.110790632665157
004025_tile_0246	2009	64.5577	64.5324	7.7743	36.9488	-56.0635	50.7886	Boreal Shield	0	0.110790632665157
004025_tile_0246	2006	64.574	64.5487	7.6535	37.1191	-56.0635	50.7886	Boreal Shield	0	0.110790632665157
004025_tile_0250	2001	11.2775	11.2666	3.3861	5.8289	-55.6635	50.7847	Boreal Shield	0	1
004025_tile_0250	1989	11.2775	11.2666	3.3861	5.8289	-55.6635	50.7847	Boreal Shield	0	1
004025_tile_0250	1994	11.2775	11.2666	3.3861	5.8289	-55.6635	50.7847	Boreal Shield	0	1
004025_tile_0250	2003	11.2775	11.2666	3.3861	5.8289	-55.6635	50.7847	Boreal Shield	0	1
004025_tile_0250	2000	11.2775	11.2666	3.3861	5.8289	-55.6635	50.7847	Boreal Shield	0	1
004025_tile_0250	2010	11.2775	11.2666	3.3861	5.8289	-55.6635	50.7847	Boreal Shield	0	1
004025_tile_0250	1986	11.2775	11.2666	3.3861	5.8289	-55.6635	50.7847	Boreal Shield	0	1
004025_tile_0250	2004	11.2775	11.2666	3.3861	5.8289	-55.6635	50.7847	Boreal Shield	0	1
004025_tile_0250	1997	11.2775	11.2666	3.3861	5.8289	-55.6635	50.7847	Boreal Shield	0	1
004025_tile_0250	1992	11.2775	11.2666	3.3861	5.8289	-55.6635	50.7847	Boreal Shield	0	1
004025_tile_0250	2008	11.2775	11.2666	3.3861	5.8289	-55.6635	50.7847	Boreal Shield	0	1
004025_tile_0250	1991	11.2775	11.2666	3.3861	5.8289	-55.6635	50.7847	Boreal Shield	0	1
004025_tile_0250	1995	11.2775	11.2666	3.3861	5.8289	-55.6635	50.7847	Boreal Shield	0	1
004025_tile_0250	1990	11.2775	11.2666	3.3861	5.8289	-55.6635	50.7847	Boreal Shield	0	1
004025_tile_0250	2006	11.2775	11.2666	3.3861	5.8289	-55.6635	50.7847	Boreal Shield	0	1
004025_tile_0250	1993	11.2775	11.2666	3.3861	5.8289	-55.6635	50.7847	Boreal Shield	0	1
004025_tile_0250	1987	11.2775	11.2666	3.3861	5.8289	-55.6635	50.7847	Boreal Shield	0	1
004025_tile_0250	2009	11.2775	11.2666	3.3861	5.8289	-55.6635	50.7847	Boreal Shield	0	1
004025_tile_0250	1998	11.2775	11.2666	3.3861	5.8289	-55.6635	50.7847	Boreal Shield	0	1
004025_tile_0250	1988	11.2775	11.2666	3.3861	5.8289	-55.6635	50.7847	Boreal Shield	0	1
004025_tile_0250	1999	11.2775	11.2666	3.3861	5.8289	-55.6635	50.7847	Boreal Shield	0	1
004025_tile_0250	2002	11.2775	11.2666	3.3861	5.8289	-55.6635	50.7847	Boreal Shield	0	1
004025_tile_0250	1996	11.2775	11.2666	3.3861	5.8289	-55.6635	50.7847	Boreal Shield	0	1
004025_tile_0250	1985	11.2775	11.2666	3.3861	5.8289	-55.6635	50.7847	Boreal Shield	0	1
004025_tile_0250	2005	11.2775	11.2666	3.3861	5.8289	-55.6635	50.7847	Boreal Shield	0	1
004025_tile_0250	2007	11.2775	11.2666	3.3861	5.8289	-55.6635	50.7847	Boreal Shield	0	1
004025_tile_0251	1992	33.081	32.7895	15.5727	17.7402	-55.5636	50.7836	Boreal Shield	-0.00643497109826609	0.000174718385096639
004025_tile_0251	1998	32.9651	32.6664	16.3332	17.2657	-55.5636	50.7836	Boreal Shield	-0.00643497109826609	0.000174718385096639
004025_tile_0251	1986	33.081	32.7895	15.5727	17.7402	-55.5636	50.7836	Boreal Shield	-0.00643497109826609	0.000174718385096639
004025_tile_0251	1989	33.081	32.7895	15.5727	17.7402	-55.5636	50.7836	Boreal Shield	-0.00643497109826609	0.000174718385096639
004025_tile_0251	2008	32.9036	32.6048	16.647	16.9362	-55.5636	50.7836	Boreal Shield	-0.00643497109826609	0.000174718385096639
004025_tile_0251	2005	32.9651	32.6664	16.3332	17.2657	-55.5636	50.7836	Boreal Shield	-0.00643497109826609	0.000174718385096639
004025_tile_0251	2001	32.9651	32.6664	16.3332	17.2657	-55.5636	50.7836	Boreal Shield	-0.00643497109826609	0.000174718385096639
004025_tile_0251	1999	32.9651	32.6664	16.3332	17.2657	-55.5636	50.7836	Boreal Shield	-0.00643497109826609	0.000174718385096639
004025_tile_0251	2004	32.9651	32.6664	16.3332	17.2657	-55.5636	50.7836	Boreal Shield	-0.00643497109826609	0.000174718385096639
004025_tile_0251	2000	32.9651	32.6664	16.3332	17.2657	-55.5636	50.7836	Boreal Shield	-0.00643497109826609	0.000174718385096639
004025_tile_0251	1987	33.081	32.7895	15.5727	17.7402	-55.5636	50.7836	Boreal Shield	-0.00643497109826609	0.000174718385096639
004025_tile_0251	1994	32.565	31.9077	18.1802	16.8674	-55.5636	50.7836	Boreal Shield	-0.00643497109826609	0.000174718385096639
004025_tile_0251	2002	32.9651	32.6664	16.3332	17.2657	-55.5636	50.7836	Boreal Shield	-0.00643497109826609	0.000174718385096639
004025_tile_0251	1990	33.081	32.7895	15.5727	17.7402	-55.5636	50.7836	Boreal Shield	-0.00643497109826609	0.000174718385096639
004025_tile_0251	2007	32.9651	32.6664	16.3332	17.2657	-55.5636	50.7836	Boreal Shield	-0.00643497109826609	0.000174718385096639
004025_tile_0251	1985	33.081	32.7895	15.5727	17.7402	-55.5636	50.7836	Boreal Shield	-0.00643497109826609	0.000174718385096639
004025_tile_0251	1991	33.081	32.7895	15.5727	17.7402	-55.5636	50.7836	Boreal Shield	-0.00643497109826609	0.000174718385096639
004025_tile_0251	1995	32.8945	32.2553	16.6712	17.1915	-55.5636	50.7836	Boreal Shield	-0.00643497109826609	0.000174718385096639
004025_tile_0251	1988	33.081	32.7895	15.5727	17.7402	-55.5636	50.7836	Boreal Shield	-0.00643497109826609	0.000174718385096639
004025_tile_0251	1996	32.9651	32.6664	16.3332	17.2657	-55.5636	50.7836	Boreal Shield	-0.00643497109826609	0.000174718385096639
004025_tile_0251	2003	32.9651	32.6664	16.3332	17.2657	-55.5636	50.7836	Boreal Shield	-0.00643497109826609	0.000174718385096639
004025_tile_0251	2009	32.9036	32.6048	16.647	16.9362	-55.5636	50.7836	Boreal Shield	-0.00643497109826609	0.000174718385096639
004025_tile_0251	1993	33.081	32.7895	15.5727	17.7402	-55.5636	50.7836	Boreal Shield	-0.00643497109826609	0.000174718385096639
004025_tile_0251	1997	32.9651	32.6664	16.3332	17.2657	-55.5636	50.7836	Boreal Shield	-0.00643497109826609	0.000174718385096639
004025_tile_0251	2010	32.9036	32.6048	16.647	16.9362	-55.5636	50.7836	Boreal Shield	-0.00643497109826609	0.000174718385096639
004025_tile_0251	2006	32.9651	32.6664	16.3332	17.2657	-55.5636	50.7836	Boreal Shield	-0.00643497109826609	0.000174718385096639
004025_tile_0252	1994	14.0534	13.2368	12.9108	4.6754	-55.4636	50.7823	Boreal Shield	-0.000299817462731966	0.000151628511957824
004025_tile_0252	2007	14.1114	13.2983	12.6935	4.6935	-55.4636	50.7823	Boreal Shield	-0.000299817462731966	0.000151628511957824
004025_tile_0252	2006	14.1114	13.2983	12.6935	4.6935	-55.4636	50.7823	Boreal Shield	-0.000299817462731966	0.000151628511957824
004025_tile_0252	1992	14.1168	13.3038	12.6211	4.7261	-55.4636	50.7823	Boreal Shield	-0.000299817462731966	0.000151628511957824
004025_tile_0252	1998	14.1114	13.2983	12.6935	4.6935	-55.4636	50.7823	Boreal Shield	-0.000299817462731966	0.000151628511957824
004025_tile_0252	1997	14.1114	13.2983	12.6935	4.6935	-55.4636	50.7823	Boreal Shield	-0.000299817462731966	0.000151628511957824
004025_tile_0252	1988	14.1168	13.3038	12.6211	4.7261	-55.4636	50.7823	Boreal Shield	-0.000299817462731966	0.000151628511957824
004025_tile_0252	2001	14.1114	13.2983	12.6935	4.6935	-55.4636	50.7823	Boreal Shield	-0.000299817462731966	0.000151628511957824
004025_tile_0252	1989	14.1168	13.3038	12.6211	4.7261	-55.4636	50.7823	Boreal Shield	-0.000299817462731966	0.000151628511957824
004025_tile_0252	1987	14.1168	13.3038	12.6211	4.7261	-55.4636	50.7823	Boreal Shield	-0.000299817462731966	0.000151628511957824
004025_tile_0252	1996	14.1114	13.2983	12.6935	4.6935	-55.4636	50.7823	Boreal Shield	-0.000299817462731966	0.000151628511957824
004025_tile_0252	1990	14.1168	13.3038	12.6211	4.7261	-55.4636	50.7823	Boreal Shield	-0.000299817462731966	0.000151628511957824
004025_tile_0252	2009	13.8723	13.0521	13.0859	4.5776	-55.4636	50.7823	Boreal Shield	-0.000299817462731966	0.000151628511957824
004025_tile_0252	1985	14.1168	13.3038	12.6211	4.7261	-55.4636	50.7823	Boreal Shield	-0.000299817462731966	0.000151628511957824
004025_tile_0252	2005	14.1114	13.2983	12.6935	4.6935	-55.4636	50.7823	Boreal Shield	-0.000299817462731966	0.000151628511957824
004025_tile_0252	1993	14.1168	13.3038	12.6211	4.7261	-55.4636	50.7823	Boreal Shield	-0.000299817462731966	0.000151628511957824
004025_tile_0252	2008	14.1114	13.2983	12.6935	4.6935	-55.4636	50.7823	Boreal Shield	-0.000299817462731966	0.000151628511957824
004025_tile_0252	1995	14.0534	13.2368	12.9108	4.6754	-55.4636	50.7823	Boreal Shield	-0.000299817462731966	0.000151628511957824
004025_tile_0252	1991	14.1168	13.3038	12.6211	4.7261	-55.4636	50.7823	Boreal Shield	-0.000299817462731966	0.000151628511957824
004025_tile_0252	2000	14.1114	13.2983	12.6935	4.6935	-55.4636	50.7823	Boreal Shield	-0.000299817462731966	0.000151628511957824
004025_tile_0252	1986	14.1168	13.3038	12.6211	4.7261	-55.4636	50.7823	Boreal Shield	-0.000299817462731966	0.000151628511957824
004025_tile_0252	1999	14.1114	13.2983	12.6935	4.6935	-55.4636	50.7823	Boreal Shield	-0.000299817462731966	0.000151628511957824
004025_tile_0252	2004	14.1114	13.2983	12.6935	4.6935	-55.4636	50.7823	Boreal Shield	-0.000299817462731966	0.000151628511957824
004025_tile_0252	2010	13.8723	13.0521	13.0859	4.5776	-55.4636	50.7823	Boreal Shield	-0.000299817462731966	0.000151628511957824
004025_tile_0252	2002	14.1114	13.2983	12.6935	4.6935	-55.4636	50.7823	Boreal Shield	-0.000299817462731966	0.000151628511957824
004025_tile_0252	2003	14.1114	13.2983	12.6935	4.6935	-55.4636	50.7823	Boreal Shield	-0.000299817462731966	0.000151628511957824
004025_tile_0273	1989	10.919	1.5627	45.547	0.0688	-56.6641	50.7285	Boreal Shield	-0.00465350019554171	0.000179594280780293
004025_tile_0273	1992	10.8067	1.5627	45.9514	0.0688	-56.6641	50.7285	Boreal Shield	-0.00465350019554171	0.000179594280780293
004025_tile_0273	2010	10.7723	1.5627	45.6375	0.0688	-56.6641	50.7285	Boreal Shield	-0.00465350019554171	0.000179594280780293
004025_tile_0273	2002	10.7288	1.5627	45.9756	0.0616	-56.6641	50.7285	Boreal Shield	-0.00465350019554171	0.000179594280780293
004025_tile_0273	1987	10.919	1.5627	45.547	0.0688	-56.6641	50.7285	Boreal Shield	-0.00465350019554171	0.000179594280780293
004025_tile_0273	1990	10.919	1.5627	45.547	0.0688	-56.6641	50.7285	Boreal Shield	-0.00465350019554171	0.000179594280780293
004025_tile_0273	2000	10.8864	1.5627	45.6557	0.0688	-56.6641	50.7285	Boreal Shield	-0.00465350019554171	0.000179594280780293
004025_tile_0273	1985	10.919	1.5627	45.547	0.0688	-56.6641	50.7285	Boreal Shield	-0.00465350019554171	0.000179594280780293
004025_tile_0273	2003	10.6999	1.5627	45.8669	0.0616	-56.6641	50.7285	Boreal Shield	-0.00465350019554171	0.000179594280780293
004025_tile_0273	2005	10.8302	1.5627	45.6074	0.0688	-56.6641	50.7285	Boreal Shield	-0.00465350019554171	0.000179594280780293
004025_tile_0273	1999	10.8864	1.5627	45.6557	0.0688	-56.6641	50.7285	Boreal Shield	-0.00465350019554171	0.000179594280780293
004025_tile_0273	2009	10.7723	1.5627	45.6375	0.0688	-56.6641	50.7285	Boreal Shield	-0.00465350019554171	0.000179594280780293
004025_tile_0273	1995	10.8646	1.5627	45.716	0.0688	-56.6641	50.7285	Boreal Shield	-0.00465350019554171	0.000179594280780293
004025_tile_0273	1996	10.8864	1.5627	45.6557	0.0688	-56.6641	50.7285	Boreal Shield	-0.00465350019554171	0.000179594280780293
004025_tile_0273	2008	10.8302	1.5627	45.6074	0.0688	-56.6641	50.7285	Boreal Shield	-0.00465350019554171	0.000179594280780293
004025_tile_0273	1988	10.919	1.5627	45.547	0.0688	-56.6641	50.7285	Boreal Shield	-0.00465350019554171	0.000179594280780293
004025_tile_0273	1994	10.8646	1.5627	45.716	0.0688	-56.6641	50.7285	Boreal Shield	-0.00465350019554171	0.000179594280780293
004025_tile_0273	2006	10.8302	1.5627	45.6074	0.0688	-56.6641	50.7285	Boreal Shield	-0.00465350019554171	0.000179594280780293
004025_tile_0273	1998	10.8864	1.5627	45.6557	0.0688	-56.6641	50.7285	Boreal Shield	-0.00465350019554171	0.000179594280780293
004025_tile_0273	2004	10.6999	1.5627	45.8669	0.0616	-56.6641	50.7285	Boreal Shield	-0.00465350019554171	0.000179594280780293
004025_tile_0273	1986	10.919	1.5627	45.547	0.0688	-56.6641	50.7285	Boreal Shield	-0.00465350019554171	0.000179594280780293
004025_tile_0273	2007	10.8302	1.5627	45.6074	0.0688	-56.6641	50.7285	Boreal Shield	-0.00465350019554171	0.000179594280780293
004025_tile_0273	2001	10.8864	1.5627	45.6557	0.0688	-56.6641	50.7285	Boreal Shield	-0.00465350019554171	0.000179594280780293
004025_tile_0273	1993	10.8646	1.5627	45.716	0.0688	-56.6641	50.7285	Boreal Shield	-0.00465350019554171	0.000179594280780293
004025_tile_0273	1991	10.852	1.5627	45.7341	0.0688	-56.6641	50.7285	Boreal Shield	-0.00465350019554171	0.000179594280780293
004025_tile_0273	1997	10.8864	1.5627	45.6557	0.0688	-56.6641	50.7285	Boreal Shield	-0.00465350019554171	0.000179594280780293
004025_tile_0274	1987	41.311	26.5622	89.9894	8.0054	-56.5642	50.7282	Boreal Shield	-0.038673511293634	0.00512486370280385
004025_tile_0274	1999	39.7193	13.4251	97.0515	5.885	-56.5642	50.7282	Boreal Shield	-0.038673511293634	0.00512486370280385
004025_tile_0274	2005	39.6342	13.3907	97.5464	5.8397	-56.5642	50.7282	Boreal Shield	-0.038673511293634	0.00512486370280385
004025_tile_0274	2003	39.6795	13.4251	97.3231	5.885	-56.5642	50.7282	Boreal Shield	-0.038673511293634	0.00512486370280385
004025_tile_0274	2010	39.4097	13.3327	99.0675	4.9959	-56.5642	50.7282	Boreal Shield	-0.038673511293634	0.00512486370280385
004025_tile_0274	2009	39.4097	13.3327	99.0675	4.9959	-56.5642	50.7282	Boreal Shield	-0.038673511293634	0.00512486370280385
004025_tile_0274	1994	39.3409	12.8764	97.2808	5.8814	-56.5642	50.7282	Boreal Shield	-0.038673511293634	0.00512486370280385
004025_tile_0274	2000	39.7193	13.4251	97.0515	5.885	-56.5642	50.7282	Boreal Shield	-0.038673511293634	0.00512486370280385
004025_tile_0274	1998	39.7193	13.4251	97.0515	5.885	-56.5642	50.7282	Boreal Shield	-0.038673511293634	0.00512486370280385
004025_tile_0274	1988	41.311	26.5622	89.9894	8.0054	-56.5642	50.7282	Boreal Shield	-0.038673511293634	0.00512486370280385
004025_tile_0274	1989	38.9606	11.062	96.1521	5.9611	-56.5642	50.7282	Boreal Shield	-0.038673511293634	0.00512486370280385
004025_tile_0274	2002	39.7193	13.4251	97.0515	5.885	-56.5642	50.7282	Boreal Shield	-0.038673511293634	0.00512486370280385
004025_tile_0274	1991	39.8678	13.2259	95.7658	6.1222	-56.5642	50.7282	Boreal Shield	-0.038673511293634	0.00512486370280385
004025_tile_0274	2006	39.6342	13.3907	97.5464	5.8397	-56.5642	50.7282	Boreal Shield	-0.038673511293634	0.00512486370280385
004025_tile_0274	1996	39.4894	12.8293	97.3895	5.8814	-56.5642	50.7282	Boreal Shield	-0.038673511293634	0.00512486370280385
004025_tile_0274	2004	39.6342	13.3907	97.5464	5.8397	-56.5642	50.7282	Boreal Shield	-0.038673511293634	0.00512486370280385
004025_tile_0274	2008	38.8357	13.3128	101.0533	4.737	-56.5642	50.7282	Boreal Shield	-0.038673511293634	0.00512486370280385
004025_tile_0274	2007	38.8357	13.3128	101.0533	4.737	-56.5642	50.7282	Boreal Shield	-0.038673511293634	0.00512486370280385
004025_tile_0274	1997	39.6197	13.3201	97.317	5.8832	-56.5642	50.7282	Boreal Shield	-0.038673511293634	0.00512486370280385
004025_tile_0274	1990	38.9606	11.062	96.1521	5.9611	-56.5642	50.7282	Boreal Shield	-0.038673511293634	0.00512486370280385
004025_tile_0274	1995	39.1978	12.8076	97.8482	5.8814	-56.5642	50.7282	Boreal Shield	-0.038673511293634	0.00512486370280385
004025_tile_0274	1985	41.311	26.5622	89.9894	8.0054	-56.5642	50.7282	Boreal Shield	-0.038673511293634	0.00512486370280385
004025_tile_0274	2001	39.7193	13.4251	97.0515	5.885	-56.5642	50.7282	Boreal Shield	-0.038673511293634	0.00512486370280385
004025_tile_0274	1993	40.268	13.7673	94.6974	6.2345	-56.5642	50.7282	Boreal Shield	-0.038673511293634	0.00512486370280385
004025_tile_0274	1992	40.23	13.7673	94.9027	6.1802	-56.5642	50.7282	Boreal Shield	-0.038673511293634	0.00512486370280385
004025_tile_0274	1986	41.311	26.5622	89.9894	8.0054	-56.5642	50.7282	Boreal Shield	-0.038673511293634	0.00512486370280385
004025_tile_0275	2002	54.8411	50.6944	79.6378	12.3404	-56.4643	50.7278	Boreal Shield	-0.00465532081377183	1.05325361801079e-05
004025_tile_0275	2009	54.6383	50.488	80.845	11.8044	-56.4643	50.7278	Boreal Shield	-0.00465532081377183	1.05325361801079e-05
004025_tile_0275	2001	54.8411	50.6944	79.6378	12.3404	-56.4643	50.7278	Boreal Shield	-0.00465532081377183	1.05325361801079e-05
004025_tile_0275	1988	54.8737	50.727	79.3843	12.4617	-56.4643	50.7278	Boreal Shield	-0.00465532081377183	1.05325361801079e-05
004025_tile_0275	1992	54.8737	50.727	79.3843	12.4617	-56.4643	50.7278	Boreal Shield	-0.00465532081377183	1.05325361801079e-05
004025_tile_0275	1994	54.5785	50.3848	80.9597	12.0616	-56.4643	50.7278	Boreal Shield	-0.00465532081377183	1.05325361801079e-05
004025_tile_0275	1993	54.8737	50.727	79.3843	12.4617	-56.4643	50.7278	Boreal Shield	-0.00465532081377183	1.05325361801079e-05
004025_tile_0275	1998	54.8411	50.6944	79.6378	12.3404	-56.4643	50.7278	Boreal Shield	-0.00465532081377183	1.05325361801079e-05
004025_tile_0275	1987	54.8737	50.727	79.3843	12.4617	-56.4643	50.7278	Boreal Shield	-0.00465532081377183	1.05325361801079e-05
004025_tile_0275	2005	54.6872	50.5369	80.5794	11.8968	-56.4643	50.7278	Boreal Shield	-0.00465532081377183	1.05325361801079e-05
004025_tile_0275	1996	54.8411	50.6944	79.6378	12.3404	-56.4643	50.7278	Boreal Shield	-0.00465532081377183	1.05325361801079e-05
004025_tile_0275	2010	54.6383	50.488	80.845	11.8044	-56.4643	50.7278	Boreal Shield	-0.00465532081377183	1.05325361801079e-05
004025_tile_0275	1989	54.8737	50.727	79.3843	12.4617	-56.4643	50.7278	Boreal Shield	-0.00465532081377183	1.05325361801079e-05
004025_tile_0275	2008	54.3359	48.9452	81.7383	11.7773	-56.4643	50.7278	Boreal Shield	-0.00465532081377183	1.05325361801079e-05
004025_tile_0275	1991	54.8737	50.727	79.3843	12.4617	-56.4643	50.7278	Boreal Shield	-0.00465532081377183	1.05325361801079e-05
004025_tile_0275	1990	54.8737	50.727	79.3843	12.4617	-56.4643	50.7278	Boreal Shield	-0.00465532081377183	1.05325361801079e-05
004025_tile_0275	2003	54.8411	50.6944	79.6378	12.3404	-56.4643	50.7278	Boreal Shield	-0.00465532081377183	1.05325361801079e-05
004025_tile_0275	2007	54.3667	48.9778	81.5452	11.7773	-56.4643	50.7278	Boreal Shield	-0.00465532081377183	1.05325361801079e-05
004025_tile_0275	1986	54.8737	50.727	79.3843	12.4617	-56.4643	50.7278	Boreal Shield	-0.00465532081377183	1.05325361801079e-05
004025_tile_0275	1999	54.8411	50.6944	79.6378	12.3404	-56.4643	50.7278	Boreal Shield	-0.00465532081377183	1.05325361801079e-05
004025_tile_0275	2006	54.7071	50.5568	80.5191	11.9113	-56.4643	50.7278	Boreal Shield	-0.00465532081377183	1.05325361801079e-05
004025_tile_0275	2000	54.8411	50.6944	79.6378	12.3404	-56.4643	50.7278	Boreal Shield	-0.00465532081377183	1.05325361801079e-05
004025_tile_0275	2004	54.66	50.5097	80.7243	11.837	-56.4643	50.7278	Boreal Shield	-0.00465532081377183	1.05325361801079e-05
004025_tile_0275	1985	54.8737	50.727	79.3843	12.4617	-56.4643	50.7278	Boreal Shield	-0.00465532081377183	1.05325361801079e-05
004025_tile_0275	1997	54.8411	50.6944	79.6378	12.3404	-56.4643	50.7278	Boreal Shield	-0.00465532081377183	1.05325361801079e-05
004025_tile_0275	1995	54.5785	50.3848	80.9597	12.0616	-56.4643	50.7278	Boreal Shield	-0.00465532081377183	1.05325361801079e-05
004025_tile_0276	2005	60.3006	57.4812	81.2011	15.292	-56.3644	50.7273	Boreal Shield	0	0.00822186470031738
004025_tile_0276	2003	60.3006	57.4812	81.2011	15.292	-56.3644	50.7273	Boreal Shield	0	0.00822186470031738
004025_tile_0276	1992	60.3006	57.4812	81.2011	15.292	-56.3644	50.7273	Boreal Shield	0	0.00822186470031738
004025_tile_0276	2006	60.3006	57.4812	81.2011	15.292	-56.3644	50.7273	Boreal Shield	0	0.00822186470031738
004025_tile_0276	1988	60.3006	57.4812	81.2011	15.292	-56.3644	50.7273	Boreal Shield	0	0.00822186470031738
004025_tile_0276	1991	60.3006	57.4812	81.2011	15.292	-56.3644	50.7273	Boreal Shield	0	0.00822186470031738
004025_tile_0276	2001	60.3006	57.4812	81.2011	15.292	-56.3644	50.7273	Boreal Shield	0	0.00822186470031738
004025_tile_0276	2007	60.3006	57.4812	81.2011	15.292	-56.3644	50.7273	Boreal Shield	0	0.00822186470031738
004025_tile_0276	2002	60.3006	57.4812	81.2011	15.292	-56.3644	50.7273	Boreal Shield	0	0.00822186470031738
004025_tile_0276	1989	60.3006	57.4812	81.2011	15.292	-56.3644	50.7273	Boreal Shield	0	0.00822186470031738
004025_tile_0276	2008	60.1358	57.3164	82.2031	15.1073	-56.3644	50.7273	Boreal Shield	0	0.00822186470031738
004025_tile_0276	2009	60.2553	57.4359	81.5392	15.1743	-56.3644	50.7273	Boreal Shield	0	0.00822186470031738
004025_tile_0276	1985	60.3006	57.4812	81.2011	15.292	-56.3644	50.7273	Boreal Shield	0	0.00822186470031738
004025_tile_0276	1995	60.3006	57.4812	81.2011	15.292	-56.3644	50.7273	Boreal Shield	0	0.00822186470031738
004025_tile_0276	1998	60.3006	57.4812	81.2011	15.292	-56.3644	50.7273	Boreal Shield	0	0.00822186470031738
004025_tile_0276	1990	60.3006	57.4812	81.2011	15.292	-56.3644	50.7273	Boreal Shield	0	0.00822186470031738
004025_tile_0276	2000	60.3006	57.4812	81.2011	15.292	-56.3644	50.7273	Boreal Shield	0	0.00822186470031738
004025_tile_0276	1997	60.3006	57.4812	81.2011	15.292	-56.3644	50.7273	Boreal Shield	0	0.00822186470031738
004025_tile_0276	1996	60.3006	57.4812	81.2011	15.292	-56.3644	50.7273	Boreal Shield	0	0.00822186470031738
004025_tile_0276	1993	60.3006	57.4812	81.2011	15.292	-56.3644	50.7273	Boreal Shield	0	0.00822186470031738
004025_tile_0276	1999	60.3006	57.4812	81.2011	15.292	-56.3644	50.7273	Boreal Shield	0	0.00822186470031738
004025_tile_0276	1986	60.3006	57.4812	81.2011	15.292	-56.3644	50.7273	Boreal Shield	0	0.00822186470031738
004025_tile_0276	2010	60.2553	57.4359	81.5392	15.1743	-56.3644	50.7273	Boreal Shield	0	0.00822186470031738
004025_tile_0276	1987	60.3006	57.4812	81.2011	15.292	-56.3644	50.7273	Boreal Shield	0	0.00822186470031738
004025_tile_0276	2004	60.3006	57.4812	81.2011	15.292	-56.3644	50.7273	Boreal Shield	0	0.00822186470031738
004025_tile_0276	1994	60.3006	57.4812	81.2011	15.292	-56.3644	50.7273	Boreal Shield	0	0.00822186470031738
004025_tile_0277	2000	61.5699	56.6139	53.0134	21.5247	-56.2645	50.7267	Boreal Shield	0	3.73532820958644e-05
004025_tile_0277	2010	61.4903	56.5342	53.5446	21.2856	-56.2645	50.7267	Boreal Shield	0	3.73532820958644e-05
004025_tile_0277	1987	61.5699	56.6139	53.0134	21.5247	-56.2645	50.7267	Boreal Shield	0	3.73532820958644e-05
004025_tile_0277	1986	61.5699	56.6139	53.0134	21.5247	-56.2645	50.7267	Boreal Shield	0	3.73532820958644e-05
004025_tile_0277	2004	61.5482	56.5921	53.2066	21.4468	-56.2645	50.7267	Boreal Shield	0	3.73532820958644e-05
004025_tile_0277	1995	61.5699	56.6139	53.0134	21.5247	-56.2645	50.7267	Boreal Shield	0	3.73532820958644e-05
004025_tile_0277	2005	61.5482	56.5921	53.2066	21.4468	-56.2645	50.7267	Boreal Shield	0	3.73532820958644e-05
004025_tile_0277	1991	61.5699	56.6139	53.0134	21.5247	-56.2645	50.7267	Boreal Shield	0	3.73532820958644e-05
004025_tile_0277	1997	61.5699	56.6139	53.0134	21.5247	-56.2645	50.7267	Boreal Shield	0	3.73532820958644e-05
004025_tile_0277	2008	61.4015	56.3839	54.0033	21.1987	-56.2645	50.7267	Boreal Shield	0	3.73532820958644e-05
004025_tile_0277	2009	61.4903	56.5342	53.5446	21.2856	-56.2645	50.7267	Boreal Shield	0	3.73532820958644e-05
004025_tile_0277	1992	61.5699	56.6139	53.0134	21.5247	-56.2645	50.7267	Boreal Shield	0	3.73532820958644e-05
004025_tile_0277	1999	61.5699	56.6139	53.0134	21.5247	-56.2645	50.7267	Boreal Shield	0	3.73532820958644e-05
004025_tile_0277	1993	61.5699	56.6139	53.0134	21.5247	-56.2645	50.7267	Boreal Shield	0	3.73532820958644e-05
004025_tile_0277	1996	61.5699	56.6139	53.0134	21.5247	-56.2645	50.7267	Boreal Shield	0	3.73532820958644e-05
004025_tile_0277	1998	61.5699	56.6139	53.0134	21.5247	-56.2645	50.7267	Boreal Shield	0	3.73532820958644e-05
004025_tile_0277	1989	61.5699	56.6139	53.0134	21.5247	-56.2645	50.7267	Boreal Shield	0	3.73532820958644e-05
004025_tile_0277	1994	61.5699	56.6139	53.0134	21.5247	-56.2645	50.7267	Boreal Shield	0	3.73532820958644e-05
004025_tile_0277	1985	61.5699	56.6139	53.0134	21.5247	-56.2645	50.7267	Boreal Shield	0	3.73532820958644e-05
004025_tile_0277	2001	61.5699	56.6139	53.0134	21.5247	-56.2645	50.7267	Boreal Shield	0	3.73532820958644e-05
004025_tile_0277	1990	61.5699	56.6139	53.0134	21.5247	-56.2645	50.7267	Boreal Shield	0	3.73532820958644e-05
004025_tile_0277	1988	61.5699	56.6139	53.0134	21.5247	-56.2645	50.7267	Boreal Shield	0	3.73532820958644e-05
004025_tile_0277	2007	61.512	56.5559	53.3756	21.3961	-56.2645	50.7267	Boreal Shield	0	3.73532820958644e-05
004025_tile_0277	2006	61.5482	56.5921	53.2066	21.4468	-56.2645	50.7267	Boreal Shield	0	3.73532820958644e-05
004025_tile_0277	2002	61.5699	56.6139	53.0134	21.5247	-56.2645	50.7267	Boreal Shield	0	3.73532820958644e-05
004025_tile_0277	2003	61.5699	56.6139	53.0134	21.5247	-56.2645	50.7267	Boreal Shield	0	3.73532820958644e-05
004025_tile_0278	1988	27.4006	22.258	12.6392	15.5763	-56.1647	50.726	Boreal Shield	0	0.0063575659878552
004025_tile_0278	1987	27.4006	22.258	12.6392	15.5763	-56.1647	50.726	Boreal Shield	0	0.0063575659878552
004025_tile_0278	2000	27.4006	22.258	12.6392	15.5763	-56.1647	50.726	Boreal Shield	0	0.0063575659878552
004025_tile_0278	1989	27.4006	22.258	12.6392	15.5763	-56.1647	50.726	Boreal Shield	0	0.0063575659878552
004025_tile_0278	2001	27.4006	22.258	12.6392	15.5763	-56.1647	50.726	Boreal Shield	0	0.0063575659878552
004025_tile_0278	1985	27.4006	22.258	12.6392	15.5763	-56.1647	50.726	Boreal Shield	0	0.0063575659878552
004025_tile_0278	1996	27.4006	22.258	12.6392	15.5763	-56.1647	50.726	Boreal Shield	0	0.0063575659878552
004025_tile_0278	2008	27.3735	22.2309	12.8565	15.3065	-56.1647	50.726	Boreal Shield	0	0.0063575659878552
004025_tile_0278	1990	27.4006	22.258	12.6392	15.5763	-56.1647	50.726	Boreal Shield	0	0.0063575659878552
004025_tile_0278	2010	27.3735	22.2309	12.8565	15.3065	-56.1647	50.726	Boreal Shield	0	0.0063575659878552
004025_tile_0278	1991	27.4006	22.258	12.6392	15.5763	-56.1647	50.726	Boreal Shield	0	0.0063575659878552
004025_tile_0278	1993	27.4006	22.258	12.6392	15.5763	-56.1647	50.726	Boreal Shield	0	0.0063575659878552
004025_tile_0278	2005	27.4006	22.258	12.6392	15.5763	-56.1647	50.726	Boreal Shield	0	0.0063575659878552
004025_tile_0278	2009	27.3735	22.2309	12.8565	15.3065	-56.1647	50.726	Boreal Shield	0	0.0063575659878552
004025_tile_0278	2006	27.4006	22.258	12.6392	15.5763	-56.1647	50.726	Boreal Shield	0	0.0063575659878552
004025_tile_0278	1997	27.4006	22.258	12.6392	15.5763	-56.1647	50.726	Boreal Shield	0	0.0063575659878552
004025_tile_0278	1998	27.4006	22.258	12.6392	15.5763	-56.1647	50.726	Boreal Shield	0	0.0063575659878552
004025_tile_0278	1999	27.4006	22.258	12.6392	15.5763	-56.1647	50.726	Boreal Shield	0	0.0063575659878552
004025_tile_0278	2003	27.4006	22.258	12.6392	15.5763	-56.1647	50.726	Boreal Shield	0	0.0063575659878552
004025_tile_0278	1994	27.4006	22.258	12.6392	15.5763	-56.1647	50.726	Boreal Shield	0	0.0063575659878552
004025_tile_0278	2002	27.4006	22.258	12.6392	15.5763	-56.1647	50.726	Boreal Shield	0	0.0063575659878552
004025_tile_0278	1986	27.4006	22.258	12.6392	15.5763	-56.1647	50.726	Boreal Shield	0	0.0063575659878552
004025_tile_0278	2004	27.4006	22.258	12.6392	15.5763	-56.1647	50.726	Boreal Shield	0	0.0063575659878552
004025_tile_0278	1992	27.4006	22.258	12.6392	15.5763	-56.1647	50.726	Boreal Shield	0	0.0063575659878552
004025_tile_0278	2007	27.4006	22.258	12.6392	15.5763	-56.1647	50.726	Boreal Shield	0	0.0063575659878552
004025_tile_0278	1995	27.4006	22.258	12.6392	15.5763	-56.1647	50.726	Boreal Shield	0	0.0063575659878552
004025_tile_0279	2007	13.3164	12.7913	3.1206	6.9914	-56.0648	50.7253	Boreal Shield	0	1
004025_tile_0279	1992	13.3164	12.7913	3.1206	6.9914	-56.0648	50.7253	Boreal Shield	0	1
004025_tile_0279	2006	13.3164	12.7913	3.1206	6.9914	-56.0648	50.7253	Boreal Shield	0	1
004025_tile_0279	1991	13.3164	12.7913	3.1206	6.9914	-56.0648	50.7253	Boreal Shield	0	1
004025_tile_0279	2001	13.3164	12.7913	3.1206	6.9914	-56.0648	50.7253	Boreal Shield	0	1
004025_tile_0279	2005	13.3164	12.7913	3.1206	6.9914	-56.0648	50.7253	Boreal Shield	0	1
004025_tile_0279	1993	13.3164	12.7913	3.1206	6.9914	-56.0648	50.7253	Boreal Shield	0	1
004025_tile_0279	2002	13.3164	12.7913	3.1206	6.9914	-56.0648	50.7253	Boreal Shield	0	1
004025_tile_0279	2009	13.3164	12.7913	3.1206	6.9914	-56.0648	50.7253	Boreal Shield	0	1
004025_tile_0279	1985	13.3164	12.7913	3.1206	6.9914	-56.0648	50.7253	Boreal Shield	0	1
004025_tile_0279	1987	13.3164	12.7913	3.1206	6.9914	-56.0648	50.7253	Boreal Shield	0	1
004025_tile_0279	1999	13.3164	12.7913	3.1206	6.9914	-56.0648	50.7253	Boreal Shield	0	1
004025_tile_0279	1996	13.3164	12.7913	3.1206	6.9914	-56.0648	50.7253	Boreal Shield	0	1
004025_tile_0279	2010	13.3164	12.7913	3.1206	6.9914	-56.0648	50.7253	Boreal Shield	0	1
004025_tile_0279	1997	13.3164	12.7913	3.1206	6.9914	-56.0648	50.7253	Boreal Shield	0	1
004025_tile_0279	1986	13.3164	12.7913	3.1206	6.9914	-56.0648	50.7253	Boreal Shield	0	1
004025_tile_0279	2008	13.3164	12.7913	3.1206	6.9914	-56.0648	50.7253	Boreal Shield	0	1
004025_tile_0279	1995	13.3164	12.7913	3.1206	6.9914	-56.0648	50.7253	Boreal Shield	0	1
004025_tile_0279	1998	13.3164	12.7913	3.1206	6.9914	-56.0648	50.7253	Boreal Shield	0	1
004025_tile_0279	2003	13.3164	12.7913	3.1206	6.9914	-56.0648	50.7253	Boreal Shield	0	1
004025_tile_0279	1988	13.3164	12.7913	3.1206	6.9914	-56.0648	50.7253	Boreal Shield	0	1
004025_tile_0279	1989	13.3164	12.7913	3.1206	6.9914	-56.0648	50.7253	Boreal Shield	0	1
004025_tile_0279	2004	13.3164	12.7913	3.1206	6.9914	-56.0648	50.7253	Boreal Shield	0	1
004025_tile_0279	1990	13.3164	12.7913	3.1206	6.9914	-56.0648	50.7253	Boreal Shield	0	1
004025_tile_0279	1994	13.3164	12.7913	3.1206	6.9914	-56.0648	50.7253	Boreal Shield	0	1
004025_tile_0279	2000	13.3164	12.7913	3.1206	6.9914	-56.0648	50.7253	Boreal Shield	0	1
004025_tile_0283	2008	15.2232	14.7288	11.3837	6.6292	-55.6653	50.7214	Boreal Shield	-0.00567303384768543	0.000167891659657471
004025_tile_0283	2002	15.2232	14.7288	11.3837	6.6292	-55.6653	50.7214	Boreal Shield	-0.00567303384768543	0.000167891659657471
004025_tile_0283	2004	15.2232	14.7288	11.3837	6.6292	-55.6653	50.7214	Boreal Shield	-0.00567303384768543	0.000167891659657471
004025_tile_0283	1987	15.3481	14.823	10.8103	6.9262	-55.6653	50.7214	Boreal Shield	-0.00567303384768543	0.000167891659657471
004025_tile_0283	1992	15.3481	14.823	10.8103	6.9262	-55.6653	50.7214	Boreal Shield	-0.00567303384768543	0.000167891659657471
004025_tile_0283	2000	15.2232	14.7288	11.3837	6.6292	-55.6653	50.7214	Boreal Shield	-0.00567303384768543	0.000167891659657471
004025_tile_0283	2006	15.2232	14.7288	11.3837	6.6292	-55.6653	50.7214	Boreal Shield	-0.00567303384768543	0.000167891659657471
004025_tile_0283	2003	15.2232	14.7288	11.3837	6.6292	-55.6653	50.7214	Boreal Shield	-0.00567303384768543	0.000167891659657471
004025_tile_0283	1988	15.3481	14.823	10.8103	6.9262	-55.6653	50.7214	Boreal Shield	-0.00567303384768543	0.000167891659657471
004025_tile_0283	1991	15.3481	14.823	10.8103	6.9262	-55.6653	50.7214	Boreal Shield	-0.00567303384768543	0.000167891659657471
004025_tile_0283	1993	15.3481	14.823	10.8103	6.9262	-55.6653	50.7214	Boreal Shield	-0.00567303384768543	0.000167891659657471
004025_tile_0283	1986	15.3481	14.823	10.8103	6.9262	-55.6653	50.7214	Boreal Shield	-0.00567303384768543	0.000167891659657471
004025_tile_0283	2007	15.2232	14.7288	11.3837	6.6292	-55.6653	50.7214	Boreal Shield	-0.00567303384768543	0.000167891659657471
004025_tile_0283	1998	15.2232	14.7288	11.3837	6.6292	-55.6653	50.7214	Boreal Shield	-0.00567303384768543	0.000167891659657471
004025_tile_0283	1989	15.3481	14.823	10.8103	6.9262	-55.6653	50.7214	Boreal Shield	-0.00567303384768543	0.000167891659657471
004025_tile_0283	1995	15.2884	14.794	10.919	6.8628	-55.6653	50.7214	Boreal Shield	-0.00567303384768543	0.000167891659657471
004025_tile_0283	1996	15.0729	14.5749	12.1201	6.3848	-55.6653	50.7214	Boreal Shield	-0.00567303384768543	0.000167891659657471
004025_tile_0283	1985	15.3481	14.823	10.8103	6.9262	-55.6653	50.7214	Boreal Shield	-0.00567303384768543	0.000167891659657471
004025_tile_0283	2005	15.2232	14.7288	11.3837	6.6292	-55.6653	50.7214	Boreal Shield	-0.00567303384768543	0.000167891659657471
004025_tile_0283	1999	15.2232	14.7288	11.3837	6.6292	-55.6653	50.7214	Boreal Shield	-0.00567303384768543	0.000167891659657471
004025_tile_0283	2001	15.2232	14.7288	11.3837	6.6292	-55.6653	50.7214	Boreal Shield	-0.00567303384768543	0.000167891659657471
004025_tile_0283	2010	15.2232	14.7288	11.3837	6.6292	-55.6653	50.7214	Boreal Shield	-0.00567303384768543	0.000167891659657471
004025_tile_0283	1997	15.0729	14.5749	12.1201	6.3848	-55.6653	50.7214	Boreal Shield	-0.00567303384768543	0.000167891659657471
004025_tile_0283	1994	15.2666	14.7723	11.0155	6.8628	-55.6653	50.7214	Boreal Shield	-0.00567303384768543	0.000167891659657471
004025_tile_0283	1990	15.3481	14.823	10.8103	6.9262	-55.6653	50.7214	Boreal Shield	-0.00567303384768543	0.000167891659657471
004025_tile_0283	2009	15.2232	14.7288	11.3837	6.6292	-55.6653	50.7214	Boreal Shield	-0.00567303384768543	0.000167891659657471
004025_tile_0284	1998	47.0276	44.7044	44.1105	20.2789	-55.5655	50.7202	Boreal Shield	-0.0181125941136203	0.006585449911654
004025_tile_0284	2004	47.0276	44.7044	44.1105	20.2789	-55.5655	50.7202	Boreal Shield	-0.0181125941136203	0.006585449911654
004025_tile_0284	2000	47.0276	44.7044	44.1105	20.2789	-55.5655	50.7202	Boreal Shield	-0.0181125941136203	0.006585449911654
004025_tile_0284	1994	44.9144	37.1028	50.0498	18.9117	-55.5655	50.7202	Boreal Shield	-0.0181125941136203	0.006585449911654
004025_tile_0284	2002	47.0276	44.7044	44.1105	20.2789	-55.5655	50.7202	Boreal Shield	-0.0181125941136203	0.006585449911654
004025_tile_0284	2010	47.0276	44.7044	44.1105	20.2789	-55.5655	50.7202	Boreal Shield	-0.0181125941136203	0.006585449911654
004025_tile_0284	2006	47.0276	44.7044	44.1105	20.2789	-55.5655	50.7202	Boreal Shield	-0.0181125941136203	0.006585449911654
004025_tile_0284	1989	47.8606	45.5428	38.8954	23.7519	-55.5655	50.7202	Boreal Shield	-0.0181125941136203	0.006585449911654
004025_tile_0284	1999	47.0276	44.7044	44.1105	20.2789	-55.5655	50.7202	Boreal Shield	-0.0181125941136203	0.006585449911654
004025_tile_0284	1993	47.7646	45.4631	39.1248	23.7157	-55.5655	50.7202	Boreal Shield	-0.0181125941136203	0.006585449911654
004025_tile_0284	2008	47.0276	44.7044	44.1105	20.2789	-55.5655	50.7202	Boreal Shield	-0.0181125941136203	0.006585449911654
004025_tile_0284	2007	47.0276	44.7044	44.1105	20.2789	-55.5655	50.7202	Boreal Shield	-0.0181125941136203	0.006585449911654
004025_tile_0284	1997	46.7071	44.3748	44.8951	20.0543	-55.5655	50.7202	Boreal Shield	-0.0181125941136203	0.006585449911654
004025_tile_0284	1988	47.8606	45.5428	38.8954	23.7519	-55.5655	50.7202	Boreal Shield	-0.0181125941136203	0.006585449911654
004025_tile_0284	2003	47.0276	44.7044	44.1105	20.2789	-55.5655	50.7202	Boreal Shield	-0.0181125941136203	0.006585449911654
004025_tile_0284	2001	47.0276	44.7044	44.1105	20.2789	-55.5655	50.7202	Boreal Shield	-0.0181125941136203	0.006585449911654
004025_tile_0284	1996	46.6818	44.3404	44.9012	20.0543	-55.5655	50.7202	Boreal Shield	-0.0181125941136203	0.006585449911654
004025_tile_0284	2009	47.0276	44.7044	44.1105	20.2789	-55.5655	50.7202	Boreal Shield	-0.0181125941136203	0.006585449911654
004025_tile_0284	1987	47.8606	45.5428	38.8954	23.7519	-55.5655	50.7202	Boreal Shield	-0.0181125941136203	0.006585449911654
004025_tile_0284	2005	47.0276	44.7044	44.1105	20.2789	-55.5655	50.7202	Boreal Shield	-0.0181125941136203	0.006585449911654
004025_tile_0284	1992	47.7881	45.4631	39.161	23.7157	-55.5655	50.7202	Boreal Shield	-0.0181125941136203	0.006585449911654
004025_tile_0284	1985	47.8606	45.5428	38.8954	23.7519	-55.5655	50.7202	Boreal Shield	-0.0181125941136203	0.006585449911654
004025_tile_0284	1991	47.7881	45.4631	39.161	23.7157	-55.5655	50.7202	Boreal Shield	-0.0181125941136203	0.006585449911654
004025_tile_0284	1986	47.8606	45.5428	38.8954	23.7519	-55.5655	50.7202	Boreal Shield	-0.0181125941136203	0.006585449911654
004025_tile_0284	1990	47.8606	45.5428	38.8954	23.7519	-55.5655	50.7202	Boreal Shield	-0.0181125941136203	0.006585449911654
004025_tile_0284	1995	46.6311	44.2897	44.9977	20.1666	-55.5655	50.7202	Boreal Shield	-0.0181125941136203	0.006585449911654
004025_tile_0308	2007	44.3803	26.019	99.4537	5.0394	-56.465	50.6644	Boreal Shield	-0.0301528982199904	2.11395399674075e-05
004025_tile_0308	1998	45.0484	26.0226	96.7195	5.6261	-56.465	50.6644	Boreal Shield	-0.0301528982199904	2.11395399674075e-05
004025_tile_0308	2006	44.6247	25.9683	98.7777	5.2259	-56.465	50.6644	Boreal Shield	-0.0301528982199904	2.11395399674075e-05
004025_tile_0308	1999	45.0484	26.0226	96.7195	5.6261	-56.465	50.6644	Boreal Shield	-0.0301528982199904	2.11395399674075e-05
004025_tile_0308	1988	45.4685	26.2544	95.0174	6.0607	-56.465	50.6644	Boreal Shield	-0.0301528982199904	2.11395399674075e-05
004025_tile_0308	1996	45.0267	26.0226	96.7798	5.6261	-56.465	50.6644	Boreal Shield	-0.0301528982199904	2.11395399674075e-05
004025_tile_0308	1986	45.4685	26.2544	95.0174	6.0607	-56.465	50.6644	Boreal Shield	-0.0301528982199904	2.11395399674075e-05
004025_tile_0308	2005	44.6247	25.9683	98.7777	5.2259	-56.465	50.6644	Boreal Shield	-0.0301528982199904	2.11395399674075e-05
004025_tile_0308	1992	45.2078	26.0914	96.5324	5.6188	-56.465	50.6644	Boreal Shield	-0.0301528982199904	2.11395399674075e-05
004025_tile_0308	2010	44.6519	26.019	98.9588	5.081	-56.465	50.6644	Boreal Shield	-0.0301528982199904	2.11395399674075e-05
004025_tile_0308	1997	45.0267	26.0226	96.7798	5.6261	-56.465	50.6644	Boreal Shield	-0.0301528982199904	2.11395399674075e-05
004025_tile_0308	1990	45.0991	24.0507	96.8342	5.4667	-56.465	50.6644	Boreal Shield	-0.0301528982199904	2.11395399674075e-05
004025_tile_0308	1991	45.0249	24.0507	97.1722	5.3617	-56.465	50.6644	Boreal Shield	-0.0301528982199904	2.11395399674075e-05
004025_tile_0308	1985	45.4685	26.2544	95.0174	6.0607	-56.465	50.6644	Boreal Shield	-0.0301528982199904	2.11395399674075e-05
004025_tile_0308	2002	45.0484	26.0226	96.7195	5.6261	-56.465	50.6644	Boreal Shield	-0.0301528982199904	2.11395399674075e-05
004025_tile_0308	1989	45.0991	24.0507	96.8342	5.4667	-56.465	50.6644	Boreal Shield	-0.0301528982199904	2.11395399674075e-05
004025_tile_0308	1994	44.947	25.9792	96.5505	5.6913	-56.465	50.6644	Boreal Shield	-0.0301528982199904	2.11395399674075e-05
004025_tile_0308	1995	44.9181	25.9792	96.7436	5.5971	-56.465	50.6644	Boreal Shield	-0.0301528982199904	2.11395399674075e-05
004025_tile_0308	2009	44.6519	26.019	98.9588	5.081	-56.465	50.6644	Boreal Shield	-0.0301528982199904	2.11395399674075e-05
004025_tile_0308	2000	45.0484	26.0226	96.7195	5.6261	-56.465	50.6644	Boreal Shield	-0.0301528982199904	2.11395399674075e-05
004025_tile_0308	1987	45.4685	26.2544	95.0174	6.0607	-56.465	50.6644	Boreal Shield	-0.0301528982199904	2.11395399674075e-05
004025_tile_0308	2003	45.0484	26.0226	96.7195	5.6261	-56.465	50.6644	Boreal Shield	-0.0301528982199904	2.11395399674075e-05
004025_tile_0308	2001	45.0484	26.0226	96.7195	5.6261	-56.465	50.6644	Boreal Shield	-0.0301528982199904	2.11395399674075e-05
004025_tile_0308	2008	44.4998	26.019	98.8019	5.1191	-56.465	50.6644	Boreal Shield	-0.0301528982199904	2.11395399674075e-05
004025_tile_0308	2004	45.0213	25.9955	96.7557	5.6261	-56.465	50.6644	Boreal Shield	-0.0301528982199904	2.11395399674075e-05
004025_tile_0308	1993	45.282	26.0914	96.1944	5.7239	-56.465	50.6644	Boreal Shield	-0.0301528982199904	2.11395399674075e-05
004025_tile_0309	1999	69.7402	67.5962	47.4544	29.7365	-56.3653	50.6639	Boreal Shield	-0.0015801676933608	2.63283664025948e-06
004025_tile_0309	1989	69.7655	67.6215	47.3819	29.7528	-56.3653	50.6639	Boreal Shield	-0.0015801676933608	2.63283664025948e-06
004025_tile_0309	2010	69.6297	67.4749	47.8708	29.4541	-56.3653	50.6639	Boreal Shield	-0.0015801676933608	2.63283664025948e-06
004025_tile_0309	1986	69.7655	67.6215	47.3819	29.7528	-56.3653	50.6639	Boreal Shield	-0.0015801676933608	2.63283664025948e-06
004025_tile_0309	1987	69.7655	67.6215	47.3819	29.7528	-56.3653	50.6639	Boreal Shield	-0.0015801676933608	2.63283664025948e-06
004025_tile_0309	2001	69.7402	67.5962	47.4544	29.7365	-56.3653	50.6639	Boreal Shield	-0.0015801676933608	2.63283664025948e-06
004025_tile_0309	1990	69.7655	67.6215	47.3819	29.7528	-56.3653	50.6639	Boreal Shield	-0.0015801676933608	2.63283664025948e-06
004025_tile_0309	1998	69.7402	67.5962	47.4544	29.7365	-56.3653	50.6639	Boreal Shield	-0.0015801676933608	2.63283664025948e-06
004025_tile_0309	1985	69.7655	67.6215	47.3819	29.7528	-56.3653	50.6639	Boreal Shield	-0.0015801676933608	2.63283664025948e-06
004025_tile_0309	2000	69.7402	67.5962	47.4544	29.7365	-56.3653	50.6639	Boreal Shield	-0.0015801676933608	2.63283664025948e-06
004025_tile_0309	1995	69.7402	67.5962	47.4544	29.7365	-56.3653	50.6639	Boreal Shield	-0.0015801676933608	2.63283664025948e-06
004025_tile_0309	1992	69.7655	67.6215	47.3819	29.7528	-56.3653	50.6639	Boreal Shield	-0.0015801676933608	2.63283664025948e-06
004025_tile_0309	2002	69.7402	67.5962	47.4544	29.7365	-56.3653	50.6639	Boreal Shield	-0.0015801676933608	2.63283664025948e-06
004025_tile_0309	2007	69.7402	67.5962	47.4544	29.7365	-56.3653	50.6639	Boreal Shield	-0.0015801676933608	2.63283664025948e-06
004025_tile_0309	1993	69.7402	67.5962	47.4544	29.7365	-56.3653	50.6639	Boreal Shield	-0.0015801676933608	2.63283664025948e-06
004025_tile_0309	2003	69.7402	67.5962	47.4544	29.7365	-56.3653	50.6639	Boreal Shield	-0.0015801676933608	2.63283664025948e-06
004025_tile_0309	1988	69.7655	67.6215	47.3819	29.7528	-56.3653	50.6639	Boreal Shield	-0.0015801676933608	2.63283664025948e-06
004025_tile_0309	2005	69.7402	67.5962	47.4544	29.7365	-56.3653	50.6639	Boreal Shield	-0.0015801676933608	2.63283664025948e-06
004025_tile_0309	2006	69.7402	67.5962	47.4544	29.7365	-56.3653	50.6639	Boreal Shield	-0.0015801676933608	2.63283664025948e-06
004025_tile_0309	2008	69.608	67.4622	47.7924	29.4504	-56.3653	50.6639	Boreal Shield	-0.0015801676933608	2.63283664025948e-06
004025_tile_0309	1991	69.7655	67.6215	47.3819	29.7528	-56.3653	50.6639	Boreal Shield	-0.0015801676933608	2.63283664025948e-06
004025_tile_0309	1994	69.7402	67.5962	47.4544	29.7365	-56.3653	50.6639	Boreal Shield	-0.0015801676933608	2.63283664025948e-06
004025_tile_0309	2009	69.6369	67.4912	47.8286	29.4541	-56.3653	50.6639	Boreal Shield	-0.0015801676933608	2.63283664025948e-06
004025_tile_0309	1996	69.7402	67.5962	47.4544	29.7365	-56.3653	50.6639	Boreal Shield	-0.0015801676933608	2.63283664025948e-06
004025_tile_0309	2004	69.7402	67.5962	47.4544	29.7365	-56.3653	50.6639	Boreal Shield	-0.0015801676933608	2.63283664025948e-06
004025_tile_0309	1997	69.7402	67.5962	47.4544	29.7365	-56.3653	50.6639	Boreal Shield	-0.0015801676933608	2.63283664025948e-06
004025_tile_0310	2001	81.034	80.7008	15.6089	51.531	-56.2655	50.6633	Boreal Shield	-0.000105814140762744	0.00107175263110548
004025_tile_0310	1987	81.2603	80.9434	14.4138	52.3803	-56.2655	50.6633	Boreal Shield	-0.000105814140762744	0.00107175263110548
004025_tile_0310	1997	81.034	80.7008	15.6089	51.531	-56.2655	50.6633	Boreal Shield	-0.000105814140762744	0.00107175263110548
004025_tile_0310	2009	80.967	80.6338	16.0917	50.9878	-56.2655	50.6633	Boreal Shield	-0.000105814140762744	0.00107175263110548
004025_tile_0310	1991	81.0122	80.679	15.6934	51.4803	-56.2655	50.6633	Boreal Shield	-0.000105814140762744	0.00107175263110548
004025_tile_0310	1992	81.034	80.7008	15.6089	51.531	-56.2655	50.6633	Boreal Shield	-0.000105814140762744	0.00107175263110548
004025_tile_0310	1986	81.2603	80.9434	14.4138	52.3803	-56.2655	50.6633	Boreal Shield	-0.000105814140762744	0.00107175263110548
004025_tile_0310	2003	81.034	80.7008	15.6089	51.531	-56.2655	50.6633	Boreal Shield	-0.000105814140762744	0.00107175263110548
004025_tile_0310	1988	81.2603	80.9434	14.4138	52.3803	-56.2655	50.6633	Boreal Shield	-0.000105814140762744	0.00107175263110548
004025_tile_0310	1994	81.034	80.7008	15.6089	51.531	-56.2655	50.6633	Boreal Shield	-0.000105814140762744	0.00107175263110548
004025_tile_0310	1993	81.034	80.7008	15.6089	51.531	-56.2655	50.6633	Boreal Shield	-0.000105814140762744	0.00107175263110548
004025_tile_0310	2008	80.9235	80.5903	16.3453	50.9516	-56.2655	50.6633	Boreal Shield	-0.000105814140762744	0.00107175263110548
004025_tile_0310	2005	81.034	80.7008	15.6089	51.531	-56.2655	50.6633	Boreal Shield	-0.000105814140762744	0.00107175263110548
004025_tile_0310	2007	81.034	80.7008	15.6089	51.531	-56.2655	50.6633	Boreal Shield	-0.000105814140762744	0.00107175263110548
004025_tile_0310	1996	81.034	80.7008	15.6089	51.531	-56.2655	50.6633	Boreal Shield	-0.000105814140762744	0.00107175263110548
004025_tile_0310	2000	81.034	80.7008	15.6089	51.531	-56.2655	50.6633	Boreal Shield	-0.000105814140762744	0.00107175263110548
004025_tile_0310	1999	81.034	80.7008	15.6089	51.531	-56.2655	50.6633	Boreal Shield	-0.000105814140762744	0.00107175263110548
004025_tile_0310	2002	81.034	80.7008	15.6089	51.531	-56.2655	50.6633	Boreal Shield	-0.000105814140762744	0.00107175263110548
004025_tile_0310	2010	80.9452	80.6012	16.2245	50.9588	-56.2655	50.6633	Boreal Shield	-0.000105814140762744	0.00107175263110548
004025_tile_0310	2006	81.034	80.7008	15.6089	51.531	-56.2655	50.6633	Boreal Shield	-0.000105814140762744	0.00107175263110548
004025_tile_0310	1985	81.2603	80.9434	14.4138	52.3803	-56.2655	50.6633	Boreal Shield	-0.000105814140762744	0.00107175263110548
004025_tile_0310	1990	81.0122	80.679	15.6934	51.4803	-56.2655	50.6633	Boreal Shield	-0.000105814140762744	0.00107175263110548
004025_tile_0310	1989	81.0358	80.7026	15.5847	51.5636	-56.2655	50.6633	Boreal Shield	-0.000105814140762744	0.00107175263110548
004025_tile_0310	1998	81.034	80.7008	15.6089	51.531	-56.2655	50.6633	Boreal Shield	-0.000105814140762744	0.00107175263110548
004025_tile_0310	1995	81.034	80.7008	15.6089	51.531	-56.2655	50.6633	Boreal Shield	-0.000105814140762744	0.00107175263110548
004025_tile_0310	2004	81.034	80.7008	15.6089	51.531	-56.2655	50.6633	Boreal Shield	-0.000105814140762744	0.00107175263110548
004025_tile_0311	2001	70.383	70.3631	10.925	42.3359	-56.1658	50.6626	Boreal Shield	0	0.0042208731174469
004025_tile_0311	1994	70.383	70.3631	10.925	42.3359	-56.1658	50.6626	Boreal Shield	0	0.0042208731174469
004025_tile_0311	1989	70.412	70.392	10.6836	42.5641	-56.1658	50.6626	Boreal Shield	0	0.0042208731174469
004025_tile_0311	1999	70.383	70.3631	10.925	42.3359	-56.1658	50.6626	Boreal Shield	0	0.0042208731174469
004025_tile_0311	2008	70.383	70.3631	10.925	42.3359	-56.1658	50.6626	Boreal Shield	0	0.0042208731174469
004025_tile_0311	1986	70.412	70.392	10.6836	42.5641	-56.1658	50.6626	Boreal Shield	0	0.0042208731174469
004025_tile_0311	1996	70.383	70.3631	10.925	42.3359	-56.1658	50.6626	Boreal Shield	0	0.0042208731174469
004025_tile_0311	2009	70.3268	70.3051	11.2691	42.0534	-56.1658	50.6626	Boreal Shield	0	0.0042208731174469
004025_tile_0311	1997	70.383	70.3631	10.925	42.3359	-56.1658	50.6626	Boreal Shield	0	0.0042208731174469
004025_tile_0311	1993	70.383	70.3631	10.925	42.3359	-56.1658	50.6626	Boreal Shield	0	0.0042208731174469
004025_tile_0311	1992	70.383	70.3631	10.925	42.3359	-56.1658	50.6626	Boreal Shield	0	0.0042208731174469
004025_tile_0311	2004	70.383	70.3631	10.925	42.3359	-56.1658	50.6626	Boreal Shield	0	0.0042208731174469
004025_tile_0311	2000	70.383	70.3631	10.925	42.3359	-56.1658	50.6626	Boreal Shield	0	0.0042208731174469
004025_tile_0311	1988	70.412	70.392	10.6836	42.5641	-56.1658	50.6626	Boreal Shield	0	0.0042208731174469
004025_tile_0311	2003	70.383	70.3631	10.925	42.3359	-56.1658	50.6626	Boreal Shield	0	0.0042208731174469
004025_tile_0311	2005	70.383	70.3631	10.925	42.3359	-56.1658	50.6626	Boreal Shield	0	0.0042208731174469
004025_tile_0311	2006	70.383	70.3631	10.925	42.3359	-56.1658	50.6626	Boreal Shield	0	0.0042208731174469
004025_tile_0311	2007	70.383	70.3631	10.925	42.3359	-56.1658	50.6626	Boreal Shield	0	0.0042208731174469
004025_tile_0311	1985	70.412	70.392	10.6836	42.5641	-56.1658	50.6626	Boreal Shield	0	0.0042208731174469
004025_tile_0311	1998	70.383	70.3631	10.925	42.3359	-56.1658	50.6626	Boreal Shield	0	0.0042208731174469
004025_tile_0311	1995	70.383	70.3631	10.925	42.3359	-56.1658	50.6626	Boreal Shield	0	0.0042208731174469
004025_tile_0311	1991	70.3558	70.3359	11.0578	42.3178	-56.1658	50.6626	Boreal Shield	0	0.0042208731174469
004025_tile_0311	1990	70.3558	70.3359	11.0578	42.3178	-56.1658	50.6626	Boreal Shield	0	0.0042208731174469
004025_tile_0311	2010	70.124	70.1023	11.8907	41.5029	-56.1658	50.6626	Boreal Shield	0	0.0042208731174469
004025_tile_0311	1987	70.412	70.392	10.6836	42.5641	-56.1658	50.6626	Boreal Shield	0	0.0042208731174469
004025_tile_0311	2002	70.383	70.3631	10.925	42.3359	-56.1658	50.6626	Boreal Shield	0	0.0042208731174469
004025_tile_0339	1989	23.9058	8.1014	76.2336	1.2802	-56.665	50.6017	Boreal Shield	-0.0253329420970264	0.00061805872246623
004025_tile_0339	2010	23.2159	7.8624	78.2496	1.0158	-56.665	50.6017	Boreal Shield	-0.0253329420970264	0.00061805872246623
004025_tile_0339	1992	23.3789	7.627	78.2375	0.775	-56.665	50.6017	Boreal Shield	-0.0253329420970264	0.00061805872246623
004025_tile_0339	2003	23.7284	8.096	77.2054	1.0792	-56.665	50.6017	Boreal Shield	-0.0253329420970264	0.00061805872246623
004025_tile_0339	1999	23.7284	8.096	77.2054	1.0792	-56.665	50.6017	Boreal Shield	-0.0253329420970264	0.00061805872246623
004025_tile_0339	1987	24.3332	8.4183	74.5435	1.6569	-56.665	50.6017	Boreal Shield	-0.0253329420970264	0.00061805872246623
004025_tile_0339	1991	23.0656	7.3427	78.3522	0.7515	-56.665	50.6017	Boreal Shield	-0.0253329420970264	0.00061805872246623
004025_tile_0339	1990	23.9058	8.1014	76.2336	1.2802	-56.665	50.6017	Boreal Shield	-0.0253329420970264	0.00061805872246623
004025_tile_0339	2008	23.0512	7.9964	78.0504	1.0213	-56.665	50.6017	Boreal Shield	-0.0253329420970264	0.00061805872246623
004025_tile_0339	2009	23.2159	7.8624	78.2496	1.0158	-56.665	50.6017	Boreal Shield	-0.0253329420970264	0.00061805872246623
004025_tile_0339	2004	23.7284	8.096	77.2054	1.0792	-56.665	50.6017	Boreal Shield	-0.0253329420970264	0.00061805872246623
004025_tile_0339	1993	23.6378	8.0398	77.5796	0.8529	-56.665	50.6017	Boreal Shield	-0.0253329420970264	0.00061805872246623
004025_tile_0339	1995	23.7284	8.096	77.2054	1.0792	-56.665	50.6017	Boreal Shield	-0.0253329420970264	0.00061805872246623
004025_tile_0339	1998	23.7284	8.096	77.2054	1.0792	-56.665	50.6017	Boreal Shield	-0.0253329420970264	0.00061805872246623
004025_tile_0339	2000	23.7284	8.096	77.2054	1.0792	-56.665	50.6017	Boreal Shield	-0.0253329420970264	0.00061805872246623
004025_tile_0339	1986	24.3332	8.4183	74.5435	1.6569	-56.665	50.6017	Boreal Shield	-0.0253329420970264	0.00061805872246623
004025_tile_0339	2006	23.7175	8.0869	77.2054	1.0792	-56.665	50.6017	Boreal Shield	-0.0253329420970264	0.00061805872246623
004025_tile_0339	1996	23.7284	8.096	77.2054	1.0792	-56.665	50.6017	Boreal Shield	-0.0253329420970264	0.00061805872246623
004025_tile_0339	2005	23.7175	8.0869	77.2054	1.0792	-56.665	50.6017	Boreal Shield	-0.0253329420970264	0.00061805872246623
004025_tile_0339	2002	23.7284	8.096	77.2054	1.0792	-56.665	50.6017	Boreal Shield	-0.0253329420970264	0.00061805872246623
004025_tile_0339	1994	23.6378	8.0398	77.5796	0.8529	-56.665	50.6017	Boreal Shield	-0.0253329420970264	0.00061805872246623
004025_tile_0339	2001	23.7284	8.096	77.2054	1.0792	-56.665	50.6017	Boreal Shield	-0.0253329420970264	0.00061805872246623
004025_tile_0339	1988	24.3332	8.4183	74.5435	1.6569	-56.665	50.6017	Boreal Shield	-0.0253329420970264	0.00061805872246623
004025_tile_0339	2007	23.0512	7.9964	78.0504	1.0213	-56.665	50.6017	Boreal Shield	-0.0253329420970264	0.00061805872246623
004025_tile_0339	1985	24.3332	8.4183	74.5435	1.6569	-56.665	50.6017	Boreal Shield	-0.0253329420970264	0.00061805872246623
004025_tile_0339	1997	23.7284	8.096	77.2054	1.0792	-56.665	50.6017	Boreal Shield	-0.0253329420970264	0.00061805872246623
004025_tile_0340	1985	29.2893	11.5165	70.9823	3.837	-56.5653	50.6014	Boreal Shield	-0.055533333333333	0.000145319078001194
004025_tile_0340	1986	29.2893	11.5165	70.9823	3.837	-56.5653	50.6014	Boreal Shield	-0.055533333333333	0.000145319078001194
004025_tile_0340	2001	28.1195	11.2359	74.2659	3.2612	-56.5653	50.6014	Boreal Shield	-0.055533333333333	0.000145319078001194
004025_tile_0340	1999	28.1195	11.2359	74.2659	3.2612	-56.5653	50.6014	Boreal Shield	-0.055533333333333	0.000145319078001194
004025_tile_0340	2009	27.6197	10.9516	76.469	3.0023	-56.5653	50.6014	Boreal Shield	-0.055533333333333	0.000145319078001194
004025_tile_0340	2000	28.1195	11.2359	74.2659	3.2612	-56.5653	50.6014	Boreal Shield	-0.055533333333333	0.000145319078001194
004025_tile_0340	1995	27.5038	9.9574	74.5315	3.2612	-56.5653	50.6014	Boreal Shield	-0.055533333333333	0.000145319078001194
004025_tile_0340	1996	27.8714	9.9574	74.2719	3.2612	-56.5653	50.6014	Boreal Shield	-0.055533333333333	0.000145319078001194
004025_tile_0340	2008	27.9529	11.2141	74.6582	3.2612	-56.5653	50.6014	Boreal Shield	-0.055533333333333	0.000145319078001194
004025_tile_0340	1989	28.8239	11.3916	72.6603	3.4658	-56.5653	50.6014	Boreal Shield	-0.055533333333333	0.000145319078001194
004025_tile_0340	1990	28.8239	11.3916	72.6603	3.4658	-56.5653	50.6014	Boreal Shield	-0.055533333333333	0.000145319078001194
004025_tile_0340	2005	28.1195	11.2359	74.2659	3.2612	-56.5653	50.6014	Boreal Shield	-0.055533333333333	0.000145319078001194
004025_tile_0340	1998	28.1195	11.2359	74.2659	3.2612	-56.5653	50.6014	Boreal Shield	-0.055533333333333	0.000145319078001194
004025_tile_0340	1994	27.7392	10.1458	72.7992	3.4224	-56.5653	50.6014	Boreal Shield	-0.055533333333333	0.000145319078001194
004025_tile_0340	1992	28.7515	11.4676	72.4913	3.4948	-56.5653	50.6014	Boreal Shield	-0.055533333333333	0.000145319078001194
004025_tile_0340	1988	29.2893	11.5165	70.9823	3.837	-56.5653	50.6014	Boreal Shield	-0.055533333333333	0.000145319078001194
004025_tile_0340	2002	28.1195	11.2359	74.2659	3.2612	-56.5653	50.6014	Boreal Shield	-0.055533333333333	0.000145319078001194
004025_tile_0340	1991	28.5632	11.4133	72.6362	3.464	-56.5653	50.6014	Boreal Shield	-0.055533333333333	0.000145319078001194
004025_tile_0340	1987	29.2893	11.5165	70.9823	3.837	-56.5653	50.6014	Boreal Shield	-0.055533333333333	0.000145319078001194
004025_tile_0340	1993	28.9163	11.4948	72.0024	3.5582	-56.5653	50.6014	Boreal Shield	-0.055533333333333	0.000145319078001194
004025_tile_0340	2007	28.029	11.2359	74.3021	3.2612	-56.5653	50.6014	Boreal Shield	-0.055533333333333	0.000145319078001194
004025_tile_0340	2003	28.1195	11.2359	74.2659	3.2612	-56.5653	50.6014	Boreal Shield	-0.055533333333333	0.000145319078001194
004025_tile_0340	2004	28.1195	11.2359	74.2659	3.2612	-56.5653	50.6014	Boreal Shield	-0.055533333333333	0.000145319078001194
004025_tile_0340	1997	27.8895	9.9574	74.2719	3.2612	-56.5653	50.6014	Boreal Shield	-0.055533333333333	0.000145319078001194
004025_tile_0340	2010	27.6197	10.9516	76.469	3.0023	-56.5653	50.6014	Boreal Shield	-0.055533333333333	0.000145319078001194
004025_tile_0340	2006	28.1195	11.2359	74.2659	3.2612	-56.5653	50.6014	Boreal Shield	-0.055533333333333	0.000145319078001194
004025_tile_0341	2000	62.8357	61.474	38.9679	22.2689	-56.4657	50.601	Boreal Shield	-0.00509746079163561	0.00365209113806486
004025_tile_0341	2006	62.8357	61.474	38.9679	22.2689	-56.4657	50.601	Boreal Shield	-0.00509746079163561	0.00365209113806486
004025_tile_0341	1989	62.8918	61.5265	38.2134	22.7433	-56.4657	50.601	Boreal Shield	-0.00509746079163561	0.00365209113806486
004025_tile_0341	2007	62.8357	61.474	38.9679	22.2689	-56.4657	50.601	Boreal Shield	-0.00509746079163561	0.00365209113806486
004025_tile_0341	1987	63.033	61.6804	37.7305	22.89	-56.4657	50.601	Boreal Shield	-0.00509746079163561	0.00365209113806486
004025_tile_0341	1994	62.6582	61.2929	39.4507	21.943	-56.4657	50.601	Boreal Shield	-0.00509746079163561	0.00365209113806486
004025_tile_0341	1996	62.8103	61.445	38.9498	22.2689	-56.4657	50.601	Boreal Shield	-0.00509746079163561	0.00365209113806486
004025_tile_0341	2003	62.8357	61.474	38.9679	22.2689	-56.4657	50.601	Boreal Shield	-0.00509746079163561	0.00365209113806486
004025_tile_0341	2001	62.8357	61.474	38.9679	22.2689	-56.4657	50.601	Boreal Shield	-0.00509746079163561	0.00365209113806486
004025_tile_0341	2005	62.8357	61.474	38.9679	22.2689	-56.4657	50.601	Boreal Shield	-0.00509746079163561	0.00365209113806486
004025_tile_0341	1991	62.7089	61.3436	38.998	22.3703	-56.4657	50.601	Boreal Shield	-0.00509746079163561	0.00365209113806486
004025_tile_0341	2008	62.8357	61.474	38.9679	22.2689	-56.4657	50.601	Boreal Shield	-0.00509746079163561	0.00365209113806486
004025_tile_0341	1999	62.8357	61.474	38.9679	22.2689	-56.4657	50.601	Boreal Shield	-0.00509746079163561	0.00365209113806486
004025_tile_0341	1990	62.8465	61.4812	38.4729	22.5478	-56.4657	50.601	Boreal Shield	-0.00509746079163561	0.00365209113806486
004025_tile_0341	1992	62.8918	61.5301	38.4789	22.584	-56.4657	50.601	Boreal Shield	-0.00509746079163561	0.00365209113806486
004025_tile_0341	2010	61.6605	58.5713	44.8167	19.799	-56.4657	50.601	Boreal Shield	-0.00509746079163561	0.00365209113806486
004025_tile_0341	1988	63.033	61.6804	37.7305	22.89	-56.4657	50.601	Boreal Shield	-0.00509746079163561	0.00365209113806486
004025_tile_0341	1997	62.8103	61.445	38.9498	22.2689	-56.4657	50.601	Boreal Shield	-0.00509746079163561	0.00365209113806486
004025_tile_0341	1985	63.033	61.6804	37.7305	22.89	-56.4657	50.601	Boreal Shield	-0.00509746079163561	0.00365209113806486
004025_tile_0341	1998	62.8357	61.474	38.9679	22.2689	-56.4657	50.601	Boreal Shield	-0.00509746079163561	0.00365209113806486
004025_tile_0341	1995	62.6799	61.3146	39.4387	21.9448	-56.4657	50.601	Boreal Shield	-0.00509746079163561	0.00365209113806486
004025_tile_0341	1993	62.8918	61.5301	38.4789	22.584	-56.4657	50.601	Boreal Shield	-0.00509746079163561	0.00365209113806486
004025_tile_0341	2002	62.8357	61.474	38.9679	22.2689	-56.4657	50.601	Boreal Shield	-0.00509746079163561	0.00365209113806486
004025_tile_0341	2004	62.8357	61.474	38.9679	22.2689	-56.4657	50.601	Boreal Shield	-0.00509746079163561	0.00365209113806486
004025_tile_0341	1986	63.033	61.6804	37.7305	22.89	-56.4657	50.601	Boreal Shield	-0.00509746079163561	0.00365209113806486
004025_tile_0341	2009	61.6605	58.5713	44.8167	19.799	-56.4657	50.601	Boreal Shield	-0.00509746079163561	0.00365209113806486
004025_tile_0342	1990	72.5414	72.2734	33.2337	32.9579	-56.3661	50.6005	Boreal Shield	0	0.00198927219025791
004025_tile_0342	1987	72.5414	72.2734	33.2337	32.9579	-56.3661	50.6005	Boreal Shield	0	0.00198927219025791
004025_tile_0342	2002	72.5034	72.2354	33.1975	32.9507	-56.3661	50.6005	Boreal Shield	0	0.00198927219025791
004025_tile_0342	1998	72.5034	72.2354	33.1975	32.9507	-56.3661	50.6005	Boreal Shield	0	0.00198927219025791
004025_tile_0342	1991	72.5414	72.2734	33.2337	32.9579	-56.3661	50.6005	Boreal Shield	0	0.00198927219025791
004025_tile_0342	1988	72.5414	72.2734	33.2337	32.9579	-56.3661	50.6005	Boreal Shield	0	0.00198927219025791
004025_tile_0342	1999	72.5034	72.2354	33.1975	32.9507	-56.3661	50.6005	Boreal Shield	0	0.00198927219025791
004025_tile_0342	1995	72.4292	72.1612	33.5959	32.6573	-56.3661	50.6005	Boreal Shield	0	0.00198927219025791
004025_tile_0342	2008	72.5034	72.2354	33.1975	32.9507	-56.3661	50.6005	Boreal Shield	0	0.00198927219025791
004025_tile_0342	1996	72.5034	72.2354	33.1975	32.9507	-56.3661	50.6005	Boreal Shield	0	0.00198927219025791
004025_tile_0342	2001	72.5034	72.2354	33.1975	32.9507	-56.3661	50.6005	Boreal Shield	0	0.00198927219025791
004025_tile_0342	1994	72.4292	72.1612	33.5959	32.6573	-56.3661	50.6005	Boreal Shield	0	0.00198927219025791
004025_tile_0342	2004	72.5034	72.2354	33.1975	32.9507	-56.3661	50.6005	Boreal Shield	0	0.00198927219025791
004025_tile_0342	1993	72.5414	72.2734	33.2337	32.9579	-56.3661	50.6005	Boreal Shield	0	0.00198927219025791
004025_tile_0342	1985	72.5414	72.2734	33.2337	32.9579	-56.3661	50.6005	Boreal Shield	0	0.00198927219025791
004025_tile_0342	2009	72.5034	72.2354	33.1975	32.9507	-56.3661	50.6005	Boreal Shield	0	0.00198927219025791
004025_tile_0342	2007	72.5034	72.2354	33.1975	32.9507	-56.3661	50.6005	Boreal Shield	0	0.00198927219025791
004025_tile_0342	2006	72.5034	72.2354	33.1975	32.9507	-56.3661	50.6005	Boreal Shield	0	0.00198927219025791
004025_tile_0342	2000	72.5034	72.2354	33.1975	32.9507	-56.3661	50.6005	Boreal Shield	0	0.00198927219025791
004025_tile_0342	1989	72.5414	72.2734	33.2337	32.9579	-56.3661	50.6005	Boreal Shield	0	0.00198927219025791
004025_tile_0342	1992	72.5414	72.2734	33.2337	32.9579	-56.3661	50.6005	Boreal Shield	0	0.00198927219025791
004025_tile_0342	2005	72.5034	72.2354	33.1975	32.9507	-56.3661	50.6005	Boreal Shield	0	0.00198927219025791
004025_tile_0342	1986	72.5414	72.2734	33.2337	32.9579	-56.3661	50.6005	Boreal Shield	0	0.00198927219025791
004025_tile_0342	2003	72.5034	72.2354	33.1975	32.9507	-56.3661	50.6005	Boreal Shield	0	0.00198927219025791
004025_tile_0342	2010	72.5034	72.2354	33.1975	32.9507	-56.3661	50.6005	Boreal Shield	0	0.00198927219025791
004025_tile_0342	1997	72.5034	72.2354	33.1975	32.9507	-56.3661	50.6005	Boreal Shield	0	0.00198927219025791
004025_tile_0343	1996	55.8207	54.6238	46.7663	20.9814	-56.2665	50.5999	Boreal Shield	-0.00590626801152725	2.75949041679269e-05
004025_tile_0343	2000	55.8207	54.6238	46.7663	20.9814	-56.2665	50.5999	Boreal Shield	-0.00590626801152725	2.75949041679269e-05
004025_tile_0343	2001	55.8207	54.6238	46.7663	20.9814	-56.2665	50.5999	Boreal Shield	-0.00590626801152725	2.75949041679269e-05
004025_tile_0343	1992	55.9113	54.7216	46.3437	21.0303	-56.2665	50.5999	Boreal Shield	-0.00590626801152725	2.75949041679269e-05
004025_tile_0343	1998	55.8207	54.6238	46.7663	20.9814	-56.2665	50.5999	Boreal Shield	-0.00590626801152725	2.75949041679269e-05
004025_tile_0343	1995	55.7392	54.5152	47.1224	20.8293	-56.2665	50.5999	Boreal Shield	-0.00590626801152725	2.75949041679269e-05
004025_tile_0343	1985	55.933	54.7433	46.1627	21.034	-56.2665	50.5999	Boreal Shield	-0.00590626801152725	2.75949041679269e-05
004025_tile_0343	1986	55.933	54.7433	46.1627	21.034	-56.2665	50.5999	Boreal Shield	-0.00590626801152725	2.75949041679269e-05
004025_tile_0343	2005	55.8207	54.6238	46.7663	20.9814	-56.2665	50.5999	Boreal Shield	-0.00590626801152725	2.75949041679269e-05
004025_tile_0343	2009	55.6759	54.4789	47.4423	20.5215	-56.2665	50.5999	Boreal Shield	-0.00590626801152725	2.75949041679269e-05
004025_tile_0343	2002	55.8207	54.6238	46.7663	20.9814	-56.2665	50.5999	Boreal Shield	-0.00590626801152725	2.75949041679269e-05
004025_tile_0343	2004	55.8207	54.6238	46.7663	20.9814	-56.2665	50.5999	Boreal Shield	-0.00590626801152725	2.75949041679269e-05
004025_tile_0343	2006	55.8207	54.6238	46.7663	20.9814	-56.2665	50.5999	Boreal Shield	-0.00590626801152725	2.75949041679269e-05
004025_tile_0343	1988	55.933	54.7433	46.1627	21.034	-56.2665	50.5999	Boreal Shield	-0.00590626801152725	2.75949041679269e-05
004025_tile_0343	2008	55.8207	54.6238	46.7663	20.9814	-56.2665	50.5999	Boreal Shield	-0.00590626801152725	2.75949041679269e-05
004025_tile_0343	1999	55.8207	54.6238	46.7663	20.9814	-56.2665	50.5999	Boreal Shield	-0.00590626801152725	2.75949041679269e-05
004025_tile_0343	2003	55.8207	54.6238	46.7663	20.9814	-56.2665	50.5999	Boreal Shield	-0.00590626801152725	2.75949041679269e-05
004025_tile_0343	1989	55.9113	54.7216	46.3437	21.0303	-56.2665	50.5999	Boreal Shield	-0.00590626801152725	2.75949041679269e-05
004025_tile_0343	1991	55.9113	54.7216	46.3437	21.0303	-56.2665	50.5999	Boreal Shield	-0.00590626801152725	2.75949041679269e-05
004025_tile_0343	2010	55.6759	54.4789	47.4423	20.5215	-56.2665	50.5999	Boreal Shield	-0.00590626801152725	2.75949041679269e-05
004025_tile_0343	1994	55.7392	54.5152	47.1224	20.8293	-56.2665	50.5999	Boreal Shield	-0.00590626801152725	2.75949041679269e-05
004025_tile_0343	1993	55.9113	54.7216	46.3437	21.0303	-56.2665	50.5999	Boreal Shield	-0.00590626801152725	2.75949041679269e-05
004025_tile_0343	2007	55.8207	54.6238	46.7663	20.9814	-56.2665	50.5999	Boreal Shield	-0.00590626801152725	2.75949041679269e-05
004025_tile_0343	1997	55.8207	54.6238	46.7663	20.9814	-56.2665	50.5999	Boreal Shield	-0.00590626801152725	2.75949041679269e-05
004025_tile_0343	1990	55.9113	54.7216	46.3437	21.0303	-56.2665	50.5999	Boreal Shield	-0.00590626801152725	2.75949041679269e-05
004025_tile_0343	1987	55.933	54.7433	46.1627	21.034	-56.2665	50.5999	Boreal Shield	-0.00590626801152725	2.75949041679269e-05
004025_tile_0344	2003	10.9443	10.7216	3.3258	6.3848	-56.1669	50.5992	Boreal Shield	0	0.0600258111953735
004025_tile_0344	1993	10.9443	10.7216	3.3258	6.3848	-56.1669	50.5992	Boreal Shield	0	0.0600258111953735
004025_tile_0344	2002	10.9443	10.7216	3.3258	6.3848	-56.1669	50.5992	Boreal Shield	0	0.0600258111953735
004025_tile_0344	1985	10.9479	10.7252	3.2775	6.4771	-56.1669	50.5992	Boreal Shield	0	0.0600258111953735
004025_tile_0344	2001	10.9443	10.7216	3.3258	6.3848	-56.1669	50.5992	Boreal Shield	0	0.0600258111953735
004025_tile_0344	2000	10.9443	10.7216	3.3258	6.3848	-56.1669	50.5992	Boreal Shield	0	0.0600258111953735
004025_tile_0344	1997	10.9443	10.7216	3.3258	6.3848	-56.1669	50.5992	Boreal Shield	0	0.0600258111953735
004025_tile_0344	2009	10.9443	10.7216	3.3258	6.3848	-56.1669	50.5992	Boreal Shield	0	0.0600258111953735
004025_tile_0344	1998	10.9443	10.7216	3.3258	6.3848	-56.1669	50.5992	Boreal Shield	0	0.0600258111953735
004025_tile_0344	1996	10.9443	10.7216	3.3258	6.3848	-56.1669	50.5992	Boreal Shield	0	0.0600258111953735
004025_tile_0344	2006	10.9443	10.7216	3.3258	6.3848	-56.1669	50.5992	Boreal Shield	0	0.0600258111953735
004025_tile_0344	2008	10.9443	10.7216	3.3258	6.3848	-56.1669	50.5992	Boreal Shield	0	0.0600258111953735
004025_tile_0344	2010	10.9316	10.7071	3.3982	6.3775	-56.1669	50.5992	Boreal Shield	0	0.0600258111953735
004025_tile_0344	2005	10.9443	10.7216	3.3258	6.3848	-56.1669	50.5992	Boreal Shield	0	0.0600258111953735
004025_tile_0344	1986	10.9479	10.7252	3.2775	6.4771	-56.1669	50.5992	Boreal Shield	0	0.0600258111953735
004025_tile_0344	1995	10.9443	10.7216	3.3258	6.3848	-56.1669	50.5992	Boreal Shield	0	0.0600258111953735
004025_tile_0344	1992	10.9443	10.7216	3.3258	6.3848	-56.1669	50.5992	Boreal Shield	0	0.0600258111953735
004025_tile_0344	1994	10.9443	10.7216	3.3258	6.3848	-56.1669	50.5992	Boreal Shield	0	0.0600258111953735
004025_tile_0344	1988	10.9479	10.7252	3.2775	6.4771	-56.1669	50.5992	Boreal Shield	0	0.0600258111953735
004025_tile_0344	1989	10.9208	10.6981	3.4224	6.3341	-56.1669	50.5992	Boreal Shield	0	0.0600258111953735
004025_tile_0344	1999	10.9443	10.7216	3.3258	6.3848	-56.1669	50.5992	Boreal Shield	0	0.0600258111953735
004025_tile_0344	1991	10.9443	10.7216	3.3258	6.3848	-56.1669	50.5992	Boreal Shield	0	0.0600258111953735
004025_tile_0344	1990	10.9208	10.6981	3.4224	6.3341	-56.1669	50.5992	Boreal Shield	0	0.0600258111953735
[truncated: 470,811 more rows]
