# Supplementary material for: Evolution of Canada’s Boreal Forest Spatial Patterns as Seen from Space
Source: PLoS One. 2016 Jul 6;11(7):e0157736. doi: 10.1371/journal.pone.0157736 (PMC4934904; doi:10.1371/journal.pone.0157736)
Supplement: S2 Table — (TAR) [file pone.0157736.s002.tar]

Archive with 1 entries (1 files):
- S2_Table.csv
