# Supplementary material for: Evolution of Canada’s Boreal Forest Spatial Patterns as Seen from Space
Source: PLoS One. 2016 Jul 6;11(7):e0157736. doi: 10.1371/journal.pone.0157736 (PMC4934904; doi:10.1371/journal.pone.0157736)
Supplement: S2 Table — (TAR) [file pone.0157736.s002.tar › S2_Table.csv]

ID	YEAR	FOREST_COVER	LARGEST_PATCH_INDEX	EDGE_DENSITY	CORE_FOREST_COVER	LONGITUDE	LATITUDE	ECOZONE	THEIL_SEN_SLOPE_OF_FOREST_COVER	TAU_P_VALUE_OF_FOREST_COVER
004025_tile_0030	1985	47.7523	32.6353	20.516	28.451	-56.5895	51.1324	Boreal Shield	-0.0111115928799642	1.70895418705186e-05
004025_tile_0030	1996	47.6684	32.5515	20.997	28.2003	-56.5895	51.1324	Boreal Shield	-0.0111115928799642	1.70895418705186e-05
004025_tile_0030	2004	47.5638	32.5542	21.3306	28.0271	-56.5895	51.1324	Boreal Shield	-0.0111115928799642	1.70895418705186e-05
004025_tile_0030	2006	47.4844	32.4748	21.6673	27.6709	-56.5895	51.1324	Boreal Shield	-0.0111115928799642	1.70895418705186e-05
004025_tile_0030	1997	47.6684	32.5515	20.997	28.2003	-56.5895	51.1324	Boreal Shield	-0.0111115928799642	1.70895418705186e-05
004025_tile_0030	2000	47.6837	32.5668	20.9729	28.2012	-56.5895	51.1324	Boreal Shield	-0.0111115928799642	1.70895418705186e-05
004025_tile_0030	2001	47.6837	32.5668	20.9729	28.2012	-56.5895	51.1324	Boreal Shield	-0.0111115928799642	1.70895418705186e-05
004025_tile_0030	2003	47.6837	32.5668	20.9729	28.2012	-56.5895	51.1324	Boreal Shield	-0.0111115928799642	1.70895418705186e-05
004025_tile_0030	1987	47.7523	32.6353	20.516	28.451	-56.5895	51.1324	Boreal Shield	-0.0111115928799642	1.70895418705186e-05
004025_tile_0030	1995	47.6684	32.5515	20.997	28.2003	-56.5895	51.1324	Boreal Shield	-0.0111115928799642	1.70895418705186e-05
004025_tile_0030	2009	47.396	32.3098	22.2775	26.9504	-56.5895	51.1324	Boreal Shield	-0.0111115928799642	1.70895418705186e-05
004025_tile_0030	1991	47.7414	32.6227	20.5701	28.4402	-56.5895	51.1324	Boreal Shield	-0.0111115928799642	1.70895418705186e-05
004025_tile_0030	1990	47.7351	32.6173	20.5401	28.4167	-56.5895	51.1324	Boreal Shield	-0.0111115928799642	1.70895418705186e-05
004025_tile_0030	1994	47.6576	32.5406	21.0631	28.102	-56.5895	51.1324	Boreal Shield	-0.0111115928799642	1.70895418705186e-05
004025_tile_0030	1993	47.598	32.4658	21.3878	27.9874	-56.5895	51.1324	Boreal Shield	-0.0111115928799642	1.70895418705186e-05
004025_tile_0030	2008	47.488	32.4018	21.9859	27.239	-56.5895	51.1324	Boreal Shield	-0.0111115928799642	1.70895418705186e-05
004025_tile_0030	1988	47.7523	32.6353	20.516	28.451	-56.5895	51.1324	Boreal Shield	-0.0111115928799642	1.70895418705186e-05
004025_tile_0030	1986	47.7523	32.6353	20.516	28.451	-56.5895	51.1324	Boreal Shield	-0.0111115928799642	1.70895418705186e-05
004025_tile_0030	1999	47.6837	32.5668	20.9729	28.2012	-56.5895	51.1324	Boreal Shield	-0.0111115928799642	1.70895418705186e-05
004025_tile_0030	1998	47.6837	32.5668	20.9729	28.2012	-56.5895	51.1324	Boreal Shield	-0.0111115928799642	1.70895418705186e-05
004025_tile_0030	2005	47.4844	32.4748	21.6673	27.6709	-56.5895	51.1324	Boreal Shield	-0.0111115928799642	1.70895418705186e-05
004025_tile_0030	2007	47.4691	32.4595	21.7515	27.5537	-56.5895	51.1324	Boreal Shield	-0.0111115928799642	1.70895418705186e-05
004025_tile_0030	2010	47.2247	32.1384	22.8126	26.3849	-56.5895	51.1324	Boreal Shield	-0.0111115928799642	1.70895418705186e-05
004025_tile_0030	1989	47.7351	32.6173	20.5401	28.4167	-56.5895	51.1324	Boreal Shield	-0.0111115928799642	1.70895418705186e-05
004025_tile_0030	1992	47.598	32.4658	21.3878	27.9874	-56.5895	51.1324	Boreal Shield	-0.0111115928799642	1.70895418705186e-05
004025_tile_0030	2002	47.6837	32.5668	20.9729	28.2012	-56.5895	51.1324	Boreal Shield	-0.0111115928799642	1.70895418705186e-05
004025_tile_0031	2006	49.4594	44.1063	58.0911	16.2811	-56.4468	51.1318	Boreal Shield	-0.0671080711354306	3.66245561655987e-10
004025_tile_0031	2003	49.5991	44.246	57.1202	16.4669	-56.4468	51.1318	Boreal Shield	-0.0671080711354306	3.66245561655987e-10
004025_tile_0031	1997	50.1709	44.8205	55.028	18.2056	-56.4468	51.1318	Boreal Shield	-0.0671080711354306	3.66245561655987e-10
004025_tile_0031	2004	49.4684	44.1153	58.0039	16.2857	-56.4468	51.1318	Boreal Shield	-0.0671080711354306	3.66245561655987e-10
004025_tile_0031	1994	50.2917	44.9287	54.2194	18.6619	-56.4468	51.1318	Boreal Shield	-0.0671080711354306	3.66245561655987e-10
004025_tile_0031	1993	50.2241	44.8584	54.2675	18.5654	-56.4468	51.1318	Boreal Shield	-0.0671080711354306	3.66245561655987e-10
004025_tile_0031	1998	50.1727	44.8259	55.2324	17.9955	-56.4468	51.1318	Boreal Shield	-0.0671080711354306	3.66245561655987e-10
004025_tile_0031	2010	49.1239	43.7627	59.6753	15.2919	-56.4468	51.1318	Boreal Shield	-0.0671080711354306	3.66245561655987e-10
004025_tile_0031	1988	50.7435	45.4761	52.3166	19.5574	-56.4468	51.1318	Boreal Shield	-0.0671080711354306	3.66245561655987e-10
004025_tile_0031	1989	50.7435	45.4761	52.3166	19.5574	-56.4468	51.1318	Boreal Shield	-0.0671080711354306	3.66245561655987e-10
004025_tile_0031	1996	50.2142	44.8638	54.7454	18.413	-56.4468	51.1318	Boreal Shield	-0.0671080711354306	3.66245561655987e-10
004025_tile_0031	1992	50.2241	44.8584	54.2675	18.5654	-56.4468	51.1318	Boreal Shield	-0.0671080711354306	3.66245561655987e-10
004025_tile_0031	1995	50.28	44.9296	54.3276	18.5862	-56.4468	51.1318	Boreal Shield	-0.0671080711354306	3.66245561655987e-10
004025_tile_0031	1986	50.7435	45.4761	52.3166	19.5574	-56.4468	51.1318	Boreal Shield	-0.0671080711354306	3.66245561655987e-10
004025_tile_0031	1990	50.7057	45.4382	52.5871	19.3157	-56.4468	51.1318	Boreal Shield	-0.0671080711354306	3.66245561655987e-10
004025_tile_0031	2001	49.6821	44.329	56.6512	16.8195	-56.4468	51.1318	Boreal Shield	-0.0671080711354306	3.66245561655987e-10
004025_tile_0031	1987	50.7435	45.4761	52.3166	19.5574	-56.4468	51.1318	Boreal Shield	-0.0671080711354306	3.66245561655987e-10
004025_tile_0031	2000	49.6785	44.329	56.6212	16.8195	-56.4468	51.1318	Boreal Shield	-0.0671080711354306	3.66245561655987e-10
004025_tile_0031	2007	49.4594	44.1063	58.0911	16.2811	-56.4468	51.1318	Boreal Shield	-0.0671080711354306	3.66245561655987e-10
004025_tile_0031	2009	49.2682	43.907	59.3536	15.7338	-56.4468	51.1318	Boreal Shield	-0.0671080711354306	3.66245561655987e-10
004025_tile_0031	1999	49.8165	44.467	55.9058	17.3795	-56.4468	51.1318	Boreal Shield	-0.0671080711354306	3.66245561655987e-10
004025_tile_0031	1991	50.4946	45.2236	53.1583	19.0524	-56.4468	51.1318	Boreal Shield	-0.0671080711354306	3.66245561655987e-10
004025_tile_0031	2005	49.4485	44.0954	58.0611	16.2811	-56.4468	51.1318	Boreal Shield	-0.0671080711354306	3.66245561655987e-10
004025_tile_0031	2002	49.5991	44.246	57.1202	16.4669	-56.4468	51.1318	Boreal Shield	-0.0671080711354306	3.66245561655987e-10
004025_tile_0031	2008	49.637	44.2857	57.6492	16.3903	-56.4468	51.1318	Boreal Shield	-0.0671080711354306	3.66245561655987e-10
004025_tile_0031	1985	50.7435	45.4761	52.3166	19.5574	-56.4468	51.1318	Boreal Shield	-0.0671080711354306	3.66245561655987e-10
004025_tile_0052	1991	63.1496	57.4998	35.5521	33.8275	-56.7328	51.043	Boreal Shield	-0.150600000000001	1.72525744801533e-08
004025_tile_0052	1988	63.4923	58.0815	33.8747	34.9548	-56.7328	51.043	Boreal Shield	-0.150600000000001	1.72525744801533e-08
004025_tile_0052	2010	59.8355	54.1551	50.9188	23.7192	-56.7328	51.043	Boreal Shield	-0.150600000000001	1.72525744801533e-08
004025_tile_0052	1993	62.4525	56.7919	37.3948	32.5497	-56.7328	51.043	Boreal Shield	-0.150600000000001	1.72525744801533e-08
004025_tile_0052	2009	59.8229	54.1406	50.8016	23.7499	-56.7328	51.043	Boreal Shield	-0.150600000000001	1.72525744801533e-08
004025_tile_0052	2005	60.7481	55.0361	46.6653	25.7429	-56.7328	51.043	Boreal Shield	-0.150600000000001	1.72525744801533e-08
004025_tile_0052	1997	61.4515	55.7999	40.04	30.0932	-56.7328	51.043	Boreal Shield	-0.150600000000001	1.72525744801533e-08
004025_tile_0052	1994	62.4525	56.7919	37.3948	32.5497	-56.7328	51.043	Boreal Shield	-0.150600000000001	1.72525744801533e-08
004025_tile_0052	1999	61.613	55.9415	41.504	28.7991	-56.7328	51.043	Boreal Shield	-0.150600000000001	1.72525744801533e-08
004025_tile_0052	2008	60.7644	55.092	46.8667	25.6383	-56.7328	51.043	Boreal Shield	-0.150600000000001	1.72525744801533e-08
004025_tile_0052	2004	60.6841	54.9901	47.029	25.6364	-56.7328	51.043	Boreal Shield	-0.150600000000001	1.72525744801533e-08
004025_tile_0052	2007	60.7599	55.0875	46.8787	25.6364	-56.7328	51.043	Boreal Shield	-0.150600000000001	1.72525744801533e-08
004025_tile_0052	1998	62.0539	56.387	40.0551	30.0751	-56.7328	51.043	Boreal Shield	-0.150600000000001	1.72525744801533e-08
004025_tile_0052	2003	60.804	55.1398	45.8657	26.0197	-56.7328	51.043	Boreal Shield	-0.150600000000001	1.72525744801533e-08
004025_tile_0052	2006	60.7012	54.9892	46.9689	25.6337	-56.7328	51.043	Boreal Shield	-0.150600000000001	1.72525744801533e-08
004025_tile_0052	2002	60.8482	55.1534	45.4659	26.173	-56.7328	51.043	Boreal Shield	-0.150600000000001	1.72525744801533e-08
004025_tile_0052	1996	61.1251	55.4212	40.8697	29.6891	-56.7328	51.043	Boreal Shield	-0.150600000000001	1.72525744801533e-08
004025_tile_0052	1992	62.4525	56.7919	37.3948	32.5497	-56.7328	51.043	Boreal Shield	-0.150600000000001	1.72525744801533e-08
004025_tile_0052	1986	63.4923	58.0815	33.8747	34.9548	-56.7328	51.043	Boreal Shield	-0.150600000000001	1.72525744801533e-08
004025_tile_0052	1987	63.4923	58.0815	33.8747	34.9548	-56.7328	51.043	Boreal Shield	-0.150600000000001	1.72525744801533e-08
004025_tile_0052	1990	63.2037	57.554	35.1974	34.1305	-56.7328	51.043	Boreal Shield	-0.150600000000001	1.72525744801533e-08
004025_tile_0052	2001	60.4632	54.7647	46.2474	25.3875	-56.7328	51.043	Boreal Shield	-0.150600000000001	1.72525744801533e-08
004025_tile_0052	1989	63.4508	58.04	34.0731	34.8078	-56.7328	51.043	Boreal Shield	-0.150600000000001	1.72525744801533e-08
004025_tile_0052	2000	60.6201	54.9189	45.024	26.3768	-56.7328	51.043	Boreal Shield	-0.150600000000001	1.72525744801533e-08
004025_tile_0052	1995	61.796	56.1399	39.3667	30.8272	-56.7328	51.043	Boreal Shield	-0.150600000000001	1.72525744801533e-08
004025_tile_0052	1985	63.4923	58.0815	33.8747	34.9548	-56.7328	51.043	Boreal Shield	-0.150600000000001	1.72525744801533e-08
004025_tile_0053	1988	86.7633	86.4847	24.5892	59.3792	-56.5903	51.0426	Boreal Shield	-0.0765973120955696	4.31071428552698e-11
004025_tile_0053	2007	85.3944	85.1067	30.8507	54.3084	-56.5903	51.0426	Boreal Shield	-0.0765973120955696	4.31071428552698e-11
004025_tile_0053	1985	86.7633	86.4847	24.5892	59.3792	-56.5903	51.0426	Boreal Shield	-0.0765973120955696	4.31071428552698e-11
004025_tile_0053	1991	86.6461	86.3602	24.9228	59.225	-56.5903	51.0426	Boreal Shield	-0.0765973120955696	4.31071428552698e-11
004025_tile_0053	2002	85.6821	85.3962	28.6803	55.882	-56.5903	51.0426	Boreal Shield	-0.0765973120955696	4.31071428552698e-11
004025_tile_0053	1998	86.4856	86.2051	25.8607	58.555	-56.5903	51.0426	Boreal Shield	-0.0765973120955696	4.31071428552698e-11
004025_tile_0053	1997	86.4784	86.197	25.8216	58.5586	-56.5903	51.0426	Boreal Shield	-0.0765973120955696	4.31071428552698e-11
004025_tile_0053	1999	86.4261	86.1411	26.4499	58.1473	-56.5903	51.0426	Boreal Shield	-0.0765973120955696	4.31071428552698e-11
004025_tile_0053	2005	85.5098	85.2222	30.1713	54.8585	-56.5903	51.0426	Boreal Shield	-0.0765973120955696	4.31071428552698e-11
004025_tile_0053	1987	86.7633	86.4847	24.5892	59.3792	-56.5903	51.0426	Boreal Shield	-0.0765973120955696	4.31071428552698e-11
004025_tile_0053	1994	86.5343	86.2538	25.491	58.738	-56.5903	51.0426	Boreal Shield	-0.0765973120955696	4.31071428552698e-11
004025_tile_0053	1990	86.7444	86.4648	24.6312	59.3747	-56.5903	51.0426	Boreal Shield	-0.0765973120955696	4.31071428552698e-11
004025_tile_0053	2000	85.8588	85.5685	28.0671	56.6909	-56.5903	51.0426	Boreal Shield	-0.0765973120955696	4.31071428552698e-11
004025_tile_0053	2006	85.4954	85.2077	30.2855	54.7701	-56.5903	51.0426	Boreal Shield	-0.0765973120955696	4.31071428552698e-11
004025_tile_0053	1986	86.7633	86.4847	24.5892	59.3792	-56.5903	51.0426	Boreal Shield	-0.0765973120955696	4.31071428552698e-11
004025_tile_0053	2008	84.9128	84.6098	32.1282	53.155	-56.5903	51.0426	Boreal Shield	-0.0765973120955696	4.31071428552698e-11
004025_tile_0053	1993	86.5253	86.2385	25.4759	58.7371	-56.5903	51.0426	Boreal Shield	-0.0765973120955696	4.31071428552698e-11
004025_tile_0053	2004	85.6821	85.3971	29.4619	55.4383	-56.5903	51.0426	Boreal Shield	-0.0765973120955696	4.31071428552698e-11
004025_tile_0053	2001	85.6965	85.4106	28.6082	55.9523	-56.5903	51.0426	Boreal Shield	-0.0765973120955696	4.31071428552698e-11
004025_tile_0053	1996	86.4784	86.197	25.8216	58.5586	-56.5903	51.0426	Boreal Shield	-0.0765973120955696	4.31071428552698e-11
004025_tile_0053	1989	86.7444	86.4648	24.6312	59.3747	-56.5903	51.0426	Boreal Shield	-0.0765973120955696	4.31071428552698e-11
004025_tile_0053	2003	85.6821	85.3962	28.6803	55.882	-56.5903	51.0426	Boreal Shield	-0.0765973120955696	4.31071428552698e-11
004025_tile_0053	1995	86.4612	86.1799	25.8637	58.5144	-56.5903	51.0426	Boreal Shield	-0.0765973120955696	4.31071428552698e-11
004025_tile_0053	2009	84.6044	84.2987	33.9018	51.952	-56.5903	51.0426	Boreal Shield	-0.0765973120955696	4.31071428552698e-11
004025_tile_0053	2010	84.3167	84.0047	34.9268	51.3396	-56.5903	51.0426	Boreal Shield	-0.0765973120955696	4.31071428552698e-11
004025_tile_0053	1992	86.5253	86.2385	25.4759	58.7371	-56.5903	51.0426	Boreal Shield	-0.0765973120955696	4.31071428552698e-11
004025_tile_0054	1998	68.2078	64.708	50.2995	34.3578	-56.4478	51.042	Boreal Shield	-0.0182882106619421	0.000100869568996131
004025_tile_0054	2002	68.1628	64.6629	50.6332	34.0458	-56.4478	51.042	Boreal Shield	-0.0182882106619421	0.000100869568996131
004025_tile_0054	1985	68.4739	64.992	49.1843	35.0837	-56.4478	51.042	Boreal Shield	-0.0182882106619421	0.000100869568996131
004025_tile_0054	1988	68.4739	64.992	49.1843	35.0837	-56.4478	51.042	Boreal Shield	-0.0182882106619421	0.000100869568996131
004025_tile_0054	1996	68.1961	64.708	50.2815	34.3542	-56.4478	51.042	Boreal Shield	-0.0182882106619421	0.000100869568996131
004025_tile_0054	2008	67.8029	64.2895	52.3466	32.5966	-56.4478	51.042	Boreal Shield	-0.0182882106619421	0.000100869568996131
004025_tile_0054	2006	68.1628	64.6629	50.6332	34.0458	-56.4478	51.042	Boreal Shield	-0.0182882106619421	0.000100869568996131
004025_tile_0054	2005	68.1628	64.6629	50.6332	34.0458	-56.4478	51.042	Boreal Shield	-0.0182882106619421	0.000100869568996131
004025_tile_0054	2010	67.5739	64.0578	53.1733	31.9031	-56.4478	51.042	Boreal Shield	-0.0182882106619421	0.000100869568996131
004025_tile_0054	1993	67.9662	64.4464	50.7955	34.0539	-56.4478	51.042	Boreal Shield	-0.0182882106619421	0.000100869568996131
004025_tile_0054	1999	68.2078	64.708	50.2995	34.3578	-56.4478	51.042	Boreal Shield	-0.0182882106619421	0.000100869568996131
004025_tile_0054	2001	68.1628	64.6629	50.6332	34.0458	-56.4478	51.042	Boreal Shield	-0.0182882106619421	0.000100869568996131
004025_tile_0054	2004	68.1628	64.6629	50.6332	34.0458	-56.4478	51.042	Boreal Shield	-0.0182882106619421	0.000100869568996131
004025_tile_0054	2003	68.1628	64.6629	50.6332	34.0458	-56.4478	51.042	Boreal Shield	-0.0182882106619421	0.000100869568996131
004025_tile_0054	2007	68.0951	64.5952	51.1052	33.6814	-56.4478	51.042	Boreal Shield	-0.0182882106619421	0.000100869568996131
004025_tile_0054	1990	68.418	64.9361	49.4789	34.842	-56.4478	51.042	Boreal Shield	-0.0182882106619421	0.000100869568996131
004025_tile_0054	1994	68.1456	64.6575	50.516	34.3028	-56.4478	51.042	Boreal Shield	-0.0182882106619421	0.000100869568996131
004025_tile_0054	1991	68.1492	64.6097	49.8066	34.6157	-56.4478	51.042	Boreal Shield	-0.0182882106619421	0.000100869568996131
004025_tile_0054	1995	68.1673	64.6791	50.4378	34.3226	-56.4478	51.042	Boreal Shield	-0.0182882106619421	0.000100869568996131
004025_tile_0054	1997	68.1961	64.708	50.2815	34.3542	-56.4478	51.042	Boreal Shield	-0.0182882106619421	0.000100869568996131
004025_tile_0054	2000	68.1628	64.6629	50.6332	34.0458	-56.4478	51.042	Boreal Shield	-0.0182882106619421	0.000100869568996131
004025_tile_0054	1989	68.418	64.9361	49.4789	34.842	-56.4478	51.042	Boreal Shield	-0.0182882106619421	0.000100869568996131
004025_tile_0054	2009	67.6118	64.0956	52.9959	32.0401	-56.4478	51.042	Boreal Shield	-0.0182882106619421	0.000100869568996131
004025_tile_0054	1986	68.4739	64.992	49.1843	35.0837	-56.4478	51.042	Boreal Shield	-0.0182882106619421	0.000100869568996131
004025_tile_0054	1992	67.9788	64.4591	50.7054	34.1278	-56.4478	51.042	Boreal Shield	-0.0182882106619421	0.000100869568996131
004025_tile_0054	1987	68.4739	64.992	49.1843	35.0837	-56.4478	51.042	Boreal Shield	-0.0182882106619421	0.000100869568996131
004025_tile_0055	1987	71.9783	63.6087	52.7194	41.7805	-56.3053	51.0412	Boreal Shield	-0.0328243058271415	2.28025737669668e-06
004025_tile_0055	1990	71.8971	63.523	53.026	41.473	-56.3053	51.0412	Boreal Shield	-0.0328243058271415	2.28025737669668e-06
004025_tile_0055	2007	71.1477	62.3362	56.9007	37.8685	-56.3053	51.0412	Boreal Shield	-0.0328243058271415	2.28025737669668e-06
004025_tile_0055	1999	71.54	62.6383	55.0641	39.5197	-56.3053	51.0412	Boreal Shield	-0.0328243058271415	2.28025737669668e-06
004025_tile_0055	2006	71.2199	62.4084	56.546	38.0525	-56.3053	51.0412	Boreal Shield	-0.0328243058271415	2.28025737669668e-06
004025_tile_0055	2002	71.3227	62.421	55.9178	38.6197	-56.3053	51.0412	Boreal Shield	-0.0328243058271415	2.28025737669668e-06
004025_tile_0055	2009	71.2478	62.4363	56.9909	37.8369	-56.3053	51.0412	Boreal Shield	-0.0328243058271415	2.28025737669668e-06
004025_tile_0055	2010	71.2478	62.4363	56.9909	37.8369	-56.3053	51.0412	Boreal Shield	-0.0328243058271415	2.28025737669668e-06
004025_tile_0055	1988	71.953	63.5798	52.8517	41.6407	-56.3053	51.0412	Boreal Shield	-0.0328243058271415	2.28025737669668e-06
004025_tile_0055	2005	71.2848	62.4733	56.1492	38.4574	-56.3053	51.0412	Boreal Shield	-0.0328243058271415	2.28025737669668e-06
004025_tile_0055	1996	71.623	62.7213	54.7725	39.857	-56.3053	51.0412	Boreal Shield	-0.0328243058271415	2.28025737669668e-06
004025_tile_0055	1998	71.6365	62.7348	54.6973	39.8642	-56.3053	51.0412	Boreal Shield	-0.0328243058271415	2.28025737669668e-06
004025_tile_0055	1986	71.9783	63.6087	52.7194	41.7805	-56.3053	51.0412	Boreal Shield	-0.0328243058271415	2.28025737669668e-06
004025_tile_0055	1989	71.953	63.5798	52.8517	41.6407	-56.3053	51.0412	Boreal Shield	-0.0328243058271415	2.28025737669668e-06
004025_tile_0055	2001	71.3227	62.421	55.9178	38.6197	-56.3053	51.0412	Boreal Shield	-0.0328243058271415	2.28025737669668e-06
004025_tile_0055	1985	71.9891	63.6195	52.6743	41.7859	-56.3053	51.0412	Boreal Shield	-0.0328243058271415	2.28025737669668e-06
004025_tile_0055	1992	71.2406	62.2983	54.5711	40.7434	-56.3053	51.0412	Boreal Shield	-0.0328243058271415	2.28025737669668e-06
004025_tile_0055	1993	71.2406	62.2983	54.5711	40.7434	-56.3053	51.0412	Boreal Shield	-0.0328243058271415	2.28025737669668e-06
004025_tile_0055	2004	71.3615	62.4733	55.9448	38.5566	-56.3053	51.0412	Boreal Shield	-0.0328243058271415	2.28025737669668e-06
004025_tile_0055	1997	71.623	62.7213	54.7725	39.857	-56.3053	51.0412	Boreal Shield	-0.0328243058271415	2.28025737669668e-06
004025_tile_0055	2003	71.3227	62.421	55.9178	38.6197	-56.3053	51.0412	Boreal Shield	-0.0328243058271415	2.28025737669668e-06
004025_tile_0055	2008	71.265	62.4534	56.8827	37.956	-56.3053	51.0412	Boreal Shield	-0.0328243058271415	2.28025737669668e-06
004025_tile_0055	1994	71.3894	62.3804	54.3246	40.8003	-56.3053	51.0412	Boreal Shield	-0.0328243058271415	2.28025737669668e-06
004025_tile_0055	1991	71.5274	63.1965	54.3607	41.06	-56.3053	51.0412	Boreal Shield	-0.0328243058271415	2.28025737669668e-06
004025_tile_0055	1995	71.7077	62.806	54.2434	40.5036	-56.3053	51.0412	Boreal Shield	-0.0328243058271415	2.28025737669668e-06
004025_tile_0055	2000	71.3642	62.4625	55.7675	38.8884	-56.3053	51.0412	Boreal Shield	-0.0328243058271415	2.28025737669668e-06
004025_tile_0056	1987	80.1937	79.7121	23.6152	52.3271	-56.1629	51.0403	Boreal Shield	-0.0432518576456781	0.000128250103443861
004025_tile_0056	1986	80.1937	79.7121	23.6152	52.3271	-56.1629	51.0403	Boreal Shield	-0.0432518576456781	0.000128250103443861
004025_tile_0056	1990	79.9277	79.4407	25.0641	51.0375	-56.1629	51.0403	Boreal Shield	-0.0432518576456781	0.000128250103443861
004025_tile_0056	2009	79.1864	78.6904	28.8276	47.2436	-56.1629	51.0403	Boreal Shield	-0.0432518576456781	0.000128250103443861
004025_tile_0056	1988	80.1937	79.7121	23.6152	52.3271	-56.1629	51.0403	Boreal Shield	-0.0432518576456781	0.000128250103443861
004025_tile_0056	1992	78.9059	78.3964	30.0751	47.6513	-56.1629	51.0403	Boreal Shield	-0.0432518576456781	0.000128250103443861
004025_tile_0056	2008	79.1864	78.6904	28.8276	47.2436	-56.1629	51.0403	Boreal Shield	-0.0432518576456781	0.000128250103443861
004025_tile_0056	1998	79.6247	79.1386	27.5801	48.4439	-56.1629	51.0403	Boreal Shield	-0.0432518576456781	0.000128250103443861
004025_tile_0056	2007	79.144	78.648	28.8306	47.0984	-56.1629	51.0403	Boreal Shield	-0.0432518576456781	0.000128250103443861
004025_tile_0056	2000	79.2621	78.7761	28.5451	47.3212	-56.1629	51.0403	Boreal Shield	-0.0432518576456781	0.000128250103443861
004025_tile_0056	1989	79.9746	79.4894	24.8116	51.2395	-56.1629	51.0403	Boreal Shield	-0.0432518576456781	0.000128250103443861
004025_tile_0056	1991	79.7022	79.2098	26.4439	50.1168	-56.1629	51.0403	Boreal Shield	-0.0432518576456781	0.000128250103443861
004025_tile_0056	2010	79.1864	78.6904	28.8276	47.2436	-56.1629	51.0403	Boreal Shield	-0.0432518576456781	0.000128250103443861
004025_tile_0056	1996	79.6247	79.1386	27.5801	48.4439	-56.1629	51.0403	Boreal Shield	-0.0432518576456781	0.000128250103443861
004025_tile_0056	1999	79.2621	78.7761	28.5451	47.3212	-56.1629	51.0403	Boreal Shield	-0.0432518576456781	0.000128250103443861
004025_tile_0056	2001	79.2621	78.7761	28.5451	47.3212	-56.1629	51.0403	Boreal Shield	-0.0432518576456781	0.000128250103443861
004025_tile_0056	1995	79.6247	79.1386	27.5801	48.4439	-56.1629	51.0403	Boreal Shield	-0.0432518576456781	0.000128250103443861
004025_tile_0056	1993	78.8419	78.3324	30.3998	47.2319	-56.1629	51.0403	Boreal Shield	-0.0432518576456781	0.000128250103443861
004025_tile_0056	1994	79.0592	78.5506	29.534	47.6476	-56.1629	51.0403	Boreal Shield	-0.0432518576456781	0.000128250103443861
004025_tile_0056	2004	79.1657	78.6697	28.7104	47.2238	-56.1629	51.0403	Boreal Shield	-0.0432518576456781	0.000128250103443861
004025_tile_0056	2005	79.1657	78.6697	28.7104	47.2238	-56.1629	51.0403	Boreal Shield	-0.0432518576456781	0.000128250103443861
004025_tile_0056	2003	79.2621	78.7761	28.5451	47.3212	-56.1629	51.0403	Boreal Shield	-0.0432518576456781	0.000128250103443861
004025_tile_0056	1985	80.1937	79.7121	23.6152	52.3271	-56.1629	51.0403	Boreal Shield	-0.0432518576456781	0.000128250103443861
004025_tile_0056	2002	79.2621	78.7761	28.5451	47.3212	-56.1629	51.0403	Boreal Shield	-0.0432518576456781	0.000128250103443861
004025_tile_0056	1997	79.6247	79.1386	27.5801	48.4439	-56.1629	51.0403	Boreal Shield	-0.0432518576456781	0.000128250103443861
004025_tile_0056	2006	79.1657	78.6697	28.7104	47.2238	-56.1629	51.0403	Boreal Shield	-0.0432518576456781	0.000128250103443861
004025_tile_0057	1996	70.0565	69.3703	18.0661	43.2676	-56.0204	51.0392	Boreal Shield	-0.020975173420956	3.49133166821503e-08
004025_tile_0057	1991	70.1566	69.4758	17.5882	43.5967	-56.0204	51.0392	Boreal Shield	-0.020975173420956	3.49133166821503e-08
004025_tile_0057	1987	70.365	69.7157	16.5361	44.2794	-56.0204	51.0392	Boreal Shield	-0.020975173420956	3.49133166821503e-08
004025_tile_0057	2009	69.7526	69.0501	19.1813	42.3541	-56.0204	51.0392	Boreal Shield	-0.020975173420956	3.49133166821503e-08
004025_tile_0057	1986	70.365	69.7157	16.5361	44.2794	-56.0204	51.0392	Boreal Shield	-0.020975173420956	3.49133166821503e-08
004025_tile_0057	2008	69.795	69.0925	18.9649	42.6291	-56.0204	51.0392	Boreal Shield	-0.020975173420956	3.49133166821503e-08
004025_tile_0057	2006	69.795	69.0925	18.9649	42.6291	-56.0204	51.0392	Boreal Shield	-0.020975173420956	3.49133166821503e-08
004025_tile_0057	1990	70.2062	69.5236	17.3116	43.7573	-56.0204	51.0392	Boreal Shield	-0.020975173420956	3.49133166821503e-08
004025_tile_0057	1993	70.0241	69.3378	18.2405	43.218	-56.0204	51.0392	Boreal Shield	-0.020975173420956	3.49133166821503e-08
004025_tile_0057	2001	70.0502	69.364	18.0872	43.2505	-56.0204	51.0392	Boreal Shield	-0.020975173420956	3.49133166821503e-08
004025_tile_0057	1985	70.365	69.7157	16.5361	44.2794	-56.0204	51.0392	Boreal Shield	-0.020975173420956	3.49133166821503e-08
004025_tile_0057	2010	69.7526	69.0501	19.1813	42.3541	-56.0204	51.0392	Boreal Shield	-0.020975173420956	3.49133166821503e-08
004025_tile_0057	1997	70.0565	69.3703	18.0661	43.2676	-56.0204	51.0392	Boreal Shield	-0.020975173420956	3.49133166821503e-08
004025_tile_0057	1995	70.0565	69.3703	18.0661	43.2676	-56.0204	51.0392	Boreal Shield	-0.020975173420956	3.49133166821503e-08
004025_tile_0057	2000	70.0502	69.364	18.0872	43.2505	-56.0204	51.0392	Boreal Shield	-0.020975173420956	3.49133166821503e-08
004025_tile_0057	2004	70.0322	69.3459	18.1773	43.1783	-56.0204	51.0392	Boreal Shield	-0.020975173420956	3.49133166821503e-08
004025_tile_0057	2005	69.988	69.3017	18.4238	43.0007	-56.0204	51.0392	Boreal Shield	-0.020975173420956	3.49133166821503e-08
004025_tile_0057	1992	70.0241	69.3378	18.2405	43.218	-56.0204	51.0392	Boreal Shield	-0.020975173420956	3.49133166821503e-08
004025_tile_0057	1999	70.0565	69.3703	18.0661	43.2676	-56.0204	51.0392	Boreal Shield	-0.020975173420956	3.49133166821503e-08
004025_tile_0057	2002	70.0502	69.364	18.0872	43.2505	-56.0204	51.0392	Boreal Shield	-0.020975173420956	3.49133166821503e-08
004025_tile_0057	2003	70.0502	69.364	18.0872	43.2505	-56.0204	51.0392	Boreal Shield	-0.020975173420956	3.49133166821503e-08
004025_tile_0057	1998	70.0565	69.3703	18.0661	43.2676	-56.0204	51.0392	Boreal Shield	-0.020975173420956	3.49133166821503e-08
004025_tile_0057	1988	70.365	69.7157	16.5361	44.2794	-56.0204	51.0392	Boreal Shield	-0.020975173420956	3.49133166821503e-08
004025_tile_0057	1989	70.2062	69.5236	17.3116	43.7573	-56.0204	51.0392	Boreal Shield	-0.020975173420956	3.49133166821503e-08
004025_tile_0057	2007	69.795	69.0925	18.9649	42.6291	-56.0204	51.0392	Boreal Shield	-0.020975173420956	3.49133166821503e-08
004025_tile_0057	1994	70.0565	69.3703	18.0661	43.2676	-56.0204	51.0392	Boreal Shield	-0.020975173420956	3.49133166821503e-08
004025_tile_0058	2001	71.2965	71.0395	24.8236	37.9452	-55.8779	51.0379	Boreal Shield	-0.0468676524278926	2.01558933099477e-07
004025_tile_0058	2000	71.3281	71.0711	24.6372	38.0741	-55.8779	51.0379	Boreal Shield	-0.0468676524278926	2.01558933099477e-07
004025_tile_0058	1990	72.2407	72.0306	20.51	41.0329	-55.8779	51.0379	Boreal Shield	-0.0468676524278926	2.01558933099477e-07
004025_tile_0058	1987	72.2407	72.0306	20.504	41.0717	-55.8779	51.0379	Boreal Shield	-0.0468676524278926	2.01558933099477e-07
004025_tile_0058	1985	72.2542	72.0441	20.4198	41.1718	-55.8779	51.0379	Boreal Shield	-0.0468676524278926	2.01558933099477e-07
004025_tile_0058	1996	71.9242	71.6699	22.3256	39.866	-55.8779	51.0379	Boreal Shield	-0.0468676524278926	2.01558933099477e-07
004025_tile_0058	2005	71.1811	70.9241	25.491	37.3455	-55.8779	51.0379	Boreal Shield	-0.0468676524278926	2.01558933099477e-07
004025_tile_0058	1995	72.0053	71.751	21.9078	40.2033	-55.8779	51.0379	Boreal Shield	-0.0468676524278926	2.01558933099477e-07
004025_tile_0058	2004	71.2145	70.9574	25.2956	37.478	-55.8779	51.0379	Boreal Shield	-0.0468676524278926	2.01558933099477e-07
004025_tile_0058	2010	71.3362	71.0819	25.4669	37.3328	-55.8779	51.0379	Boreal Shield	-0.0468676524278926	2.01558933099477e-07
004025_tile_0058	1989	72.1614	71.9512	20.7595	40.9292	-55.8779	51.0379	Boreal Shield	-0.0468676524278926	2.01558933099477e-07
004025_tile_0058	1994	72.0603	71.8069	21.6433	40.3421	-55.8779	51.0379	Boreal Shield	-0.0468676524278926	2.01558933099477e-07
004025_tile_0058	1992	72.0558	71.8024	21.6072	40.4395	-55.8779	51.0379	Boreal Shield	-0.0468676524278926	2.01558933099477e-07
004025_tile_0058	1999	71.6194	71.3624	23.5942	38.8109	-55.8779	51.0379	Boreal Shield	-0.0468676524278926	2.01558933099477e-07
004025_tile_0058	2003	71.3164	71.0593	24.7214	38.0326	-55.8779	51.0379	Boreal Shield	-0.0468676524278926	2.01558933099477e-07
004025_tile_0058	1986	72.2407	72.0306	20.504	41.0717	-55.8779	51.0379	Boreal Shield	-0.0468676524278926	2.01558933099477e-07
004025_tile_0058	2002	71.2965	71.0395	24.8236	37.9452	-55.8779	51.0379	Boreal Shield	-0.0468676524278926	2.01558933099477e-07
004025_tile_0058	1998	71.8556	71.6013	22.5661	39.6207	-55.8779	51.0379	Boreal Shield	-0.0468676524278926	2.01558933099477e-07
004025_tile_0058	1993	72.0396	71.7862	21.7094	40.3268	-55.8779	51.0379	Boreal Shield	-0.0468676524278926	2.01558933099477e-07
004025_tile_0058	2007	71.3362	71.0819	25.4669	37.3328	-55.8779	51.0379	Boreal Shield	-0.0468676524278926	2.01558933099477e-07
004025_tile_0058	2008	71.3362	71.0819	25.4669	37.3328	-55.8779	51.0379	Boreal Shield	-0.0468676524278926	2.01558933099477e-07
004025_tile_0058	1991	71.9675	71.7141	22.001	40.3575	-55.8779	51.0379	Boreal Shield	-0.0468676524278926	2.01558933099477e-07
004025_tile_0058	1997	71.8556	71.6013	22.5661	39.6207	-55.8779	51.0379	Boreal Shield	-0.0468676524278926	2.01558933099477e-07
004025_tile_0058	2006	71.1216	70.8646	25.7074	37.1894	-55.8779	51.0379	Boreal Shield	-0.0468676524278926	2.01558933099477e-07
004025_tile_0058	1988	72.2524	72.0423	20.4379	41.1312	-55.8779	51.0379	Boreal Shield	-0.0468676524278926	2.01558933099477e-07
004025_tile_0058	2009	71.3362	71.0819	25.4669	37.3328	-55.8779	51.0379	Boreal Shield	-0.0468676524278926	2.01558933099477e-07
004025_tile_0059	1986	3.802	2.1156	3.2435	0.9487	-55.7355	51.0364	Boreal Shield	0	1
004025_tile_0059	2003	3.802	2.1156	3.2435	0.9487	-55.7355	51.0364	Boreal Shield	0	1
004025_tile_0059	2000	3.802	2.1156	3.2435	0.9487	-55.7355	51.0364	Boreal Shield	0	1
004025_tile_0059	1997	3.802	2.1156	3.2435	0.9487	-55.7355	51.0364	Boreal Shield	0	1
004025_tile_0059	1992	3.802	2.1156	3.2435	0.9487	-55.7355	51.0364	Boreal Shield	0	1
004025_tile_0059	1993	3.802	2.1156	3.2435	0.9487	-55.7355	51.0364	Boreal Shield	0	1
004025_tile_0059	2001	3.802	2.1156	3.2435	0.9487	-55.7355	51.0364	Boreal Shield	0	1
004025_tile_0059	2005	3.802	2.1156	3.2435	0.9487	-55.7355	51.0364	Boreal Shield	0	1
004025_tile_0059	1987	3.802	2.1156	3.2435	0.9487	-55.7355	51.0364	Boreal Shield	0	1
004025_tile_0059	2004	3.802	2.1156	3.2435	0.9487	-55.7355	51.0364	Boreal Shield	0	1
004025_tile_0059	2006	3.802	2.1156	3.2435	0.9487	-55.7355	51.0364	Boreal Shield	0	1
004025_tile_0059	1988	3.802	2.1156	3.2435	0.9487	-55.7355	51.0364	Boreal Shield	0	1
004025_tile_0059	1989	3.802	2.1156	3.2435	0.9487	-55.7355	51.0364	Boreal Shield	0	1
004025_tile_0059	1991	3.802	2.1156	3.2435	0.9487	-55.7355	51.0364	Boreal Shield	0	1
004025_tile_0059	1985	3.802	2.1156	3.2435	0.9487	-55.7355	51.0364	Boreal Shield	0	1
004025_tile_0059	2010	3.802	2.1156	3.2435	0.9487	-55.7355	51.0364	Boreal Shield	0	1
004025_tile_0059	2002	3.802	2.1156	3.2435	0.9487	-55.7355	51.0364	Boreal Shield	0	1
004025_tile_0059	1999	3.802	2.1156	3.2435	0.9487	-55.7355	51.0364	Boreal Shield	0	1
004025_tile_0059	1995	3.802	2.1156	3.2435	0.9487	-55.7355	51.0364	Boreal Shield	0	1
004025_tile_0059	2009	3.802	2.1156	3.2435	0.9487	-55.7355	51.0364	Boreal Shield	0	1
004025_tile_0059	1996	3.802	2.1156	3.2435	0.9487	-55.7355	51.0364	Boreal Shield	0	1
004025_tile_0059	1998	3.802	2.1156	3.2435	0.9487	-55.7355	51.0364	Boreal Shield	0	1
004025_tile_0059	2007	3.802	2.1156	3.2435	0.9487	-55.7355	51.0364	Boreal Shield	0	1
004025_tile_0059	1990	3.802	2.1156	3.2435	0.9487	-55.7355	51.0364	Boreal Shield	0	1
004025_tile_0059	2008	3.802	2.1156	3.2435	0.9487	-55.7355	51.0364	Boreal Shield	0	1
004025_tile_0059	1994	3.802	2.1156	3.2435	0.9487	-55.7355	51.0364	Boreal Shield	0	1
004025_tile_0075	2004	71.7429	70.2459	47.5911	32.7282	-56.7333	50.9532	Boreal Shield	-0.0522999999999977	5.30449187863269e-06
004025_tile_0075	1985	73.1903	71.7141	39.8717	37.7441	-56.7333	50.9532	Boreal Shield	-0.0522999999999977	5.30449187863269e-06
004025_tile_0075	2010	71.2893	69.7121	50.3657	30.2618	-56.7333	50.9532	Boreal Shield	-0.0522999999999977	5.30449187863269e-06
004025_tile_0075	2001	72.5816	71.0792	43.4008	35.7565	-56.7333	50.9532	Boreal Shield	-0.0522999999999977	5.30449187863269e-06
004025_tile_0075	1986	73.1903	71.7141	39.8717	37.7441	-56.7333	50.9532	Boreal Shield	-0.0522999999999977	5.30449187863269e-06
004025_tile_0075	1990	72.5311	71.0224	42.036	36.8017	-56.7333	50.9532	Boreal Shield	-0.0522999999999977	5.30449187863269e-06
004025_tile_0075	1988	73.1903	71.7141	39.8717	37.7441	-56.7333	50.9532	Boreal Shield	-0.0522999999999977	5.30449187863269e-06
004025_tile_0075	2006	72.0712	70.5832	45.9048	33.4587	-56.7333	50.9532	Boreal Shield	-0.0522999999999977	5.30449187863269e-06
004025_tile_0075	2002	72.55	71.0485	43.6713	35.6456	-56.7333	50.9532	Boreal Shield	-0.0522999999999977	5.30449187863269e-06
004025_tile_0075	1996	72.2425	70.7536	43.6442	35.6915	-56.7333	50.9532	Boreal Shield	-0.0522999999999977	5.30449187863269e-06
004025_tile_0075	2008	72.0631	70.5751	45.9769	33.437	-56.7333	50.9532	Boreal Shield	-0.0522999999999977	5.30449187863269e-06
004025_tile_0075	1989	72.8801	71.3795	40.545	37.2562	-56.7333	50.9532	Boreal Shield	-0.0522999999999977	5.30449187863269e-06
004025_tile_0075	1987	73.1903	71.7141	39.8717	37.7441	-56.7333	50.9532	Boreal Shield	-0.0522999999999977	5.30449187863269e-06
004025_tile_0075	1992	72.3868	70.8853	43.046	36.1966	-56.7333	50.9532	Boreal Shield	-0.0522999999999977	5.30449187863269e-06
004025_tile_0075	1998	72.5708	71.0891	42.7424	36.0324	-56.7333	50.9532	Boreal Shield	-0.0522999999999977	5.30449187863269e-06
004025_tile_0075	2005	72.1118	70.6238	45.6583	33.7076	-56.7333	50.9532	Boreal Shield	-0.0522999999999977	5.30449187863269e-06
004025_tile_0075	1995	72.4157	70.9304	43.1212	36.0333	-56.7333	50.9532	Boreal Shield	-0.0522999999999977	5.30449187863269e-06
004025_tile_0075	1997	72.4797	70.998	42.8717	36.0306	-56.7333	50.9532	Boreal Shield	-0.0522999999999977	5.30449187863269e-06
004025_tile_0075	1994	72.3994	70.8979	43.028	36.2227	-56.7333	50.9532	Boreal Shield	-0.0522999999999977	5.30449187863269e-06
004025_tile_0075	2000	72.4698	70.9638	43.3767	35.8097	-56.7333	50.9532	Boreal Shield	-0.0522999999999977	5.30449187863269e-06
004025_tile_0075	1993	72.3994	70.8979	43.028	36.2227	-56.7333	50.9532	Boreal Shield	-0.0522999999999977	5.30449187863269e-06
004025_tile_0075	2003	72.3976	70.9151	44.5761	34.9376	-56.7333	50.9532	Boreal Shield	-0.0522999999999977	5.30449187863269e-06
004025_tile_0075	2009	71.2875	69.7103	50.3176	30.3664	-56.7333	50.9532	Boreal Shield	-0.0522999999999977	5.30449187863269e-06
004025_tile_0075	1999	72.5681	71.0864	42.8146	35.9648	-56.7333	50.9532	Boreal Shield	-0.0522999999999977	5.30449187863269e-06
004025_tile_0075	1991	72.6501	71.1649	42.012	36.7584	-56.7333	50.9532	Boreal Shield	-0.0522999999999977	5.30449187863269e-06
004025_tile_0075	2007	72.0712	70.5832	45.9048	33.4587	-56.7333	50.9532	Boreal Shield	-0.0522999999999977	5.30449187863269e-06
004025_tile_0076	1994	76.8751	76.5513	32.2154	41.9708	-56.5911	50.9527	Boreal Shield	-0.0662546201232015	8.7690246175498e-08
004025_tile_0076	2003	76.8345	76.5594	33.4419	40.4035	-56.5911	50.9527	Boreal Shield	-0.0662546201232015	8.7690246175498e-08
004025_tile_0076	1998	77.2647	76.9914	31.5962	41.9961	-56.5911	50.9527	Boreal Shield	-0.0662546201232015	8.7690246175498e-08
004025_tile_0076	1985	77.8292	77.574	28.4038	44.4967	-56.5911	50.9527	Boreal Shield	-0.0662546201232015	8.7690246175498e-08
004025_tile_0076	2008	76.5207	76.0111	35.1583	39.1491	-56.5911	50.9527	Boreal Shield	-0.0662546201232015	8.7690246175498e-08
004025_tile_0076	1997	77.2755	77.0022	31.527	42.033	-56.5911	50.9527	Boreal Shield	-0.0662546201232015	8.7690246175498e-08
004025_tile_0076	2000	77.0626	76.7876	32.4408	41.1438	-56.5911	50.9527	Boreal Shield	-0.0662546201232015	8.7690246175498e-08
004025_tile_0076	2004	76.3989	75.884	35.4378	39.0589	-56.5911	50.9527	Boreal Shield	-0.0662546201232015	8.7690246175498e-08
004025_tile_0076	2006	76.3746	75.8605	35.525	39.0003	-56.5911	50.9527	Boreal Shield	-0.0662546201232015	8.7690246175498e-08
004025_tile_0076	1988	77.8292	77.574	28.4038	44.4967	-56.5911	50.9527	Boreal Shield	-0.0662546201232015	8.7690246175498e-08
004025_tile_0076	1999	77.2069	76.9328	31.9118	41.693	-56.5911	50.9527	Boreal Shield	-0.0662546201232015	8.7690246175498e-08
004025_tile_0076	1996	77.2755	77.0022	31.527	42.033	-56.5911	50.9527	Boreal Shield	-0.0662546201232015	8.7690246175498e-08
004025_tile_0076	2002	76.8345	76.5594	33.4419	40.4035	-56.5911	50.9527	Boreal Shield	-0.0662546201232015	8.7690246175498e-08
004025_tile_0076	1987	77.8292	77.574	28.4038	44.4967	-56.5911	50.9527	Boreal Shield	-0.0662546201232015	8.7690246175498e-08
004025_tile_0076	1989	77.8184	77.5631	28.4819	44.4246	-56.5911	50.9527	Boreal Shield	-0.0662546201232015	8.7690246175498e-08
004025_tile_0076	1992	76.7687	76.4359	32.7174	41.8653	-56.5911	50.9527	Boreal Shield	-0.0662546201232015	8.7690246175498e-08
004025_tile_0076	1995	77.197	76.9238	31.6533	42.0862	-56.5911	50.9527	Boreal Shield	-0.0662546201232015	8.7690246175498e-08
004025_tile_0076	1986	77.8292	77.574	28.4038	44.4967	-56.5911	50.9527	Boreal Shield	-0.0662546201232015	8.7690246175498e-08
004025_tile_0076	1991	77.4369	77.1691	30.1683	43.4849	-56.5911	50.9527	Boreal Shield	-0.0662546201232015	8.7690246175498e-08
004025_tile_0076	2001	77.0103	76.7353	32.6212	41.0239	-56.5911	50.9527	Boreal Shield	-0.0662546201232015	8.7690246175498e-08
004025_tile_0076	2005	76.4783	75.9643	35.023	39.278	-56.5911	50.9527	Boreal Shield	-0.0662546201232015	8.7690246175498e-08
004025_tile_0076	2010	76.2564	75.7235	36.7244	37.9488	-56.5911	50.9527	Boreal Shield	-0.0662546201232015	8.7690246175498e-08
004025_tile_0076	1993	76.756	76.4233	32.6934	41.6696	-56.5911	50.9527	Boreal Shield	-0.0662546201232015	8.7690246175498e-08
004025_tile_0076	2007	76.3746	75.8605	35.525	39.0003	-56.5911	50.9527	Boreal Shield	-0.0662546201232015	8.7690246175498e-08
004025_tile_0076	1990	77.8184	77.5631	28.4819	44.4246	-56.5911	50.9527	Boreal Shield	-0.0662546201232015	8.7690246175498e-08
004025_tile_0076	2009	76.3087	75.7992	36.541	38.0398	-56.5911	50.9527	Boreal Shield	-0.0662546201232015	8.7690246175498e-08
004025_tile_0077	1994	70.998	68.5388	48.4328	34.1179	-56.4489	50.9522	Boreal Shield	-0.0289115978877372	0.000250109122134745
004025_tile_0077	2005	71.2776	68.877	48.045	34.2532	-56.4489	50.9522	Boreal Shield	-0.0289115978877372	0.000250109122134745
004025_tile_0077	2000	71.356	68.9897	47.6723	34.3641	-56.4489	50.9522	Boreal Shield	-0.0289115978877372	0.000250109122134745
004025_tile_0077	1996	71.3587	68.9771	47.5821	34.3641	-56.4489	50.9522	Boreal Shield	-0.0289115978877372	0.000250109122134745
004025_tile_0077	2004	71.2343	68.8157	48.021	34.2514	-56.4489	50.9522	Boreal Shield	-0.0289115978877372	0.000250109122134745
004025_tile_0077	1988	71.761	69.3703	45.6643	35.5112	-56.4489	50.9522	Boreal Shield	-0.0289115978877372	0.000250109122134745
004025_tile_0077	1991	71.6771	69.2909	46.046	35.2948	-56.4489	50.9522	Boreal Shield	-0.0289115978877372	0.000250109122134745
004025_tile_0077	1992	70.7861	68.317	49.8547	33.4235	-56.4489	50.9522	Boreal Shield	-0.0289115978877372	0.000250109122134745
004025_tile_0077	2003	71.3587	68.9771	47.7054	34.3154	-56.4489	50.9522	Boreal Shield	-0.0289115978877372	0.000250109122134745
004025_tile_0077	1995	71.3587	68.9771	47.5821	34.3641	-56.4489	50.9522	Boreal Shield	-0.0289115978877372	0.000250109122134745
004025_tile_0077	1997	71.3587	68.9771	47.5821	34.3641	-56.4489	50.9522	Boreal Shield	-0.0289115978877372	0.000250109122134745
004025_tile_0077	2008	70.9142	68.5054	49.53	33.3315	-56.4489	50.9522	Boreal Shield	-0.0289115978877372	0.000250109122134745
004025_tile_0077	2010	71.0612	68.6597	49.1152	33.4515	-56.4489	50.9522	Boreal Shield	-0.0289115978877372	0.000250109122134745
004025_tile_0077	1987	71.761	69.3703	45.6643	35.5112	-56.4489	50.9522	Boreal Shield	-0.0289115978877372	0.000250109122134745
004025_tile_0077	1989	71.7555	69.3703	45.7064	35.5112	-56.4489	50.9522	Boreal Shield	-0.0289115978877372	0.000250109122134745
004025_tile_0077	2009	71.0503	68.6488	49.1633	33.4334	-56.4489	50.9522	Boreal Shield	-0.0289115978877372	0.000250109122134745
004025_tile_0077	1993	70.8114	68.3521	49.6112	33.4875	-56.4489	50.9522	Boreal Shield	-0.0289115978877372	0.000250109122134745
004025_tile_0077	1999	71.356	68.9897	47.6723	34.3641	-56.4489	50.9522	Boreal Shield	-0.0289115978877372	0.000250109122134745
004025_tile_0077	1986	71.761	69.3703	45.6643	35.5112	-56.4489	50.9522	Boreal Shield	-0.0289115978877372	0.000250109122134745
004025_tile_0077	1985	71.761	69.3703	45.6643	35.5112	-56.4489	50.9522	Boreal Shield	-0.0289115978877372	0.000250109122134745
004025_tile_0077	1990	71.7555	69.3703	45.7064	35.5112	-56.4489	50.9522	Boreal Shield	-0.0289115978877372	0.000250109122134745
004025_tile_0077	2007	71.0251	68.6173	49.1212	33.6733	-56.4489	50.9522	Boreal Shield	-0.0289115978877372	0.000250109122134745
004025_tile_0077	2002	71.3714	68.9897	47.6392	34.3641	-56.4489	50.9522	Boreal Shield	-0.0289115978877372	0.000250109122134745
004025_tile_0077	2006	71.0702	68.6624	48.8807	33.8627	-56.4489	50.9522	Boreal Shield	-0.0289115978877372	0.000250109122134745
004025_tile_0077	2001	71.3714	68.9897	47.6392	34.3641	-56.4489	50.9522	Boreal Shield	-0.0289115978877372	0.000250109122134745
004025_tile_0077	1998	71.3587	68.9771	47.5821	34.3641	-56.4489	50.9522	Boreal Shield	-0.0289115978877372	0.000250109122134745
004025_tile_0078	1990	85.7614	85.2853	41.6753	52.75	-56.3067	50.9514	Boreal Shield	0	1
004025_tile_0078	1999	85.3556	84.8605	43.5691	50.51	-56.3067	50.9514	Boreal Shield	0	1
004025_tile_0078	1994	85.0247	84.5115	44.7625	50.1159	-56.3067	50.9514	Boreal Shield	0	1
004025_tile_0078	1988	86.4252	85.9571	39.1112	54.8684	-56.3067	50.9514	Boreal Shield	0	1
004025_tile_0078	1991	85.5125	85.0165	42.8567	51.7139	-56.3067	50.9514	Boreal Shield	0	1
004025_tile_0078	1996	85.3655	84.8687	43.4218	50.5641	-56.3067	50.9514	Boreal Shield	0	1
004025_tile_0078	1986	86.4252	85.9571	39.1112	54.8684	-56.3067	50.9514	Boreal Shield	0	1
004025_tile_0078	2005	85.6253	85.1347	43.8517	50.3242	-56.3067	50.9514	Boreal Shield	0	1
004025_tile_0078	1993	84.7785	84.2545	45.4358	49.8084	-56.3067	50.9514	Boreal Shield	0	1
004025_tile_0078	1995	85.3655	84.8687	43.4218	50.5641	-56.3067	50.9514	Boreal Shield	0	1
004025_tile_0078	1985	86.4847	86.0175	38.7324	55.2156	-56.3067	50.9514	Boreal Shield	0	1
004025_tile_0078	2001	85.5964	85.1058	43.8877	50.3242	-56.3067	50.9514	Boreal Shield	0	1
004025_tile_0078	1998	85.3926	84.8975	43.4458	50.5722	-56.3067	50.9514	Boreal Shield	0	1
004025_tile_0078	2006	85.6135	85.1221	43.9118	50.3152	-56.3067	50.9514	Boreal Shield	0	1
004025_tile_0078	2000	85.3259	84.8308	43.7555	50.2692	-56.3067	50.9514	Boreal Shield	0	1
004025_tile_0078	1997	85.3655	84.8687	43.4218	50.5641	-56.3067	50.9514	Boreal Shield	0	1
004025_tile_0078	1987	86.4252	85.9571	39.1112	54.8684	-56.3067	50.9514	Boreal Shield	0	1
004025_tile_0078	2003	85.5964	85.1058	43.8877	50.3242	-56.3067	50.9514	Boreal Shield	0	1
004025_tile_0078	2004	85.6253	85.1347	43.8517	50.3242	-56.3067	50.9514	Boreal Shield	0	1
004025_tile_0078	1992	85.058	84.5377	44.8587	50.3107	-56.3067	50.9514	Boreal Shield	0	1
004025_tile_0078	2008	85.6613	85.1699	44.005	50.3278	-56.3067	50.9514	Boreal Shield	0	1
004025_tile_0078	2002	85.5964	85.1058	43.8877	50.3242	-56.3067	50.9514	Boreal Shield	0	1
004025_tile_0078	2007	85.6135	85.1221	43.9118	50.3152	-56.3067	50.9514	Boreal Shield	0	1
004025_tile_0078	2010	85.6731	85.1825	43.9448	50.3368	-56.3067	50.9514	Boreal Shield	0	1
004025_tile_0078	1989	85.7912	85.315	41.501	52.9106	-56.3067	50.9514	Boreal Shield	0	1
004025_tile_0078	2009	85.6731	85.1825	43.9448	50.3368	-56.3067	50.9514	Boreal Shield	0	1
004025_tile_0079	1996	82.4906	82.3508	40.4338	44.2136	-56.1645	50.9505	Boreal Shield	-0.0544301752464406	0.00750089017674327
004025_tile_0079	2008	82.9262	82.8171	41.7535	42.8906	-56.1645	50.9505	Boreal Shield	-0.0544301752464406	0.00750089017674327
004025_tile_0079	1990	84.1084	84.0011	32.8406	52.144	-56.1645	50.9505	Boreal Shield	-0.0544301752464406	0.00750089017674327
004025_tile_0079	1988	84.7911	84.6964	30.3607	53.3308	-56.1645	50.9505	Boreal Shield	-0.0544301752464406	0.00750089017674327
004025_tile_0079	2000	82.2183	82.0758	41.7294	42.8726	-56.1645	50.9505	Boreal Shield	-0.0544301752464406	0.00750089017674327
004025_tile_0079	1992	82.6899	82.4843	39.8326	46.0226	-56.1645	50.9505	Boreal Shield	-0.0544301752464406	0.00750089017674327
004025_tile_0079	1991	83.2526	83.1219	36.6493	48.8164	-56.1645	50.9505	Boreal Shield	-0.0544301752464406	0.00750089017674327
004025_tile_0079	2006	82.4681	82.3265	41.1523	43.1197	-56.1645	50.9505	Boreal Shield	-0.0544301752464406	0.00750089017674327
004025_tile_0079	1985	84.9895	84.8957	29.3507	54.3048	-56.1645	50.9505	Boreal Shield	-0.0544301752464406	0.00750089017674327
004025_tile_0079	2005	82.4681	82.3265	41.1523	43.1197	-56.1645	50.9505	Boreal Shield	-0.0544301752464406	0.00750089017674327
004025_tile_0079	1993	82.4392	82.2336	40.5901	45.1451	-56.1645	50.9505	Boreal Shield	-0.0544301752464406	0.00750089017674327
004025_tile_0079	1999	82.3111	82.1687	41.2545	43.4128	-56.1645	50.9505	Boreal Shield	-0.0544301752464406	0.00750089017674327
004025_tile_0079	2001	82.4933	82.3517	41.1282	43.1558	-56.1645	50.9505	Boreal Shield	-0.0544301752464406	0.00750089017674327
004025_tile_0079	2002	82.4933	82.3517	41.1282	43.1558	-56.1645	50.9505	Boreal Shield	-0.0544301752464406	0.00750089017674327
004025_tile_0079	1995	82.4906	82.3508	40.4338	44.2136	-56.1645	50.9505	Boreal Shield	-0.0544301752464406	0.00750089017674327
004025_tile_0079	1987	84.7911	84.6964	30.3607	53.3308	-56.1645	50.9505	Boreal Shield	-0.0544301752464406	0.00750089017674327
004025_tile_0079	2003	82.4933	82.3517	41.1282	43.1558	-56.1645	50.9505	Boreal Shield	-0.0544301752464406	0.00750089017674327
004025_tile_0079	1986	84.8191	84.7253	30.1863	53.3966	-56.1645	50.9505	Boreal Shield	-0.0544301752464406	0.00750089017674327
004025_tile_0079	2007	82.4681	82.3265	41.1523	43.1197	-56.1645	50.9505	Boreal Shield	-0.0544301752464406	0.00750089017674327
004025_tile_0079	2010	82.9803	82.8829	41.7535	42.906	-56.1645	50.9505	Boreal Shield	-0.0544301752464406	0.00750089017674327
004025_tile_0079	1994	82.8333	82.6628	40.1933	45.3544	-56.1645	50.9505	Boreal Shield	-0.0544301752464406	0.00750089017674327
004025_tile_0079	1998	82.4789	82.3391	40.518	44.1153	-56.1645	50.9505	Boreal Shield	-0.0544301752464406	0.00750089017674327
004025_tile_0079	2009	82.955	82.8459	41.7234	42.9006	-56.1645	50.9505	Boreal Shield	-0.0544301752464406	0.00750089017674327
004025_tile_0079	2004	82.5267	82.3851	41.0861	43.1675	-56.1645	50.9505	Boreal Shield	-0.0544301752464406	0.00750089017674327
004025_tile_0079	1997	82.4789	82.3391	40.518	44.1153	-56.1645	50.9505	Boreal Shield	-0.0544301752464406	0.00750089017674327
004025_tile_0079	1989	84.149	84.0435	32.8467	52.0971	-56.1645	50.9505	Boreal Shield	-0.0544301752464406	0.00750089017674327
004025_tile_0080	1991	77.3413	77.0212	31.6893	44.9648	-56.0223	50.9494	Boreal Shield	-0.0539846519671418	2.73241403192515e-05
004025_tile_0080	1985	81.6014	81.4698	12.9469	55.8324	-56.0223	50.9494	Boreal Shield	-0.0539846519671418	2.73241403192515e-05
004025_tile_0080	2010	79.6021	79.4696	26.2184	44.035	-56.0223	50.9494	Boreal Shield	-0.0539846519671418	2.73241403192515e-05
004025_tile_0080	1986	81.4752	81.339	13.518	55.4122	-56.0223	50.9494	Boreal Shield	-0.0539846519671418	2.73241403192515e-05
004025_tile_0080	1987	81.2578	81.1172	14.5401	54.7863	-56.0223	50.9494	Boreal Shield	-0.0539846519671418	2.73241403192515e-05
004025_tile_0080	1998	80.31	80.1775	23.029	46.9127	-56.0223	50.9494	Boreal Shield	-0.0539846519671418	2.73241403192515e-05
004025_tile_0080	2000	80.1134	79.98	24.0391	46.0497	-56.0223	50.9494	Boreal Shield	-0.0539846519671418	2.73241403192515e-05
004025_tile_0080	2002	80.1297	79.9971	24.021	45.9829	-56.0223	50.9494	Boreal Shield	-0.0539846519671418	2.73241403192515e-05
004025_tile_0080	1994	80.31	80.1775	23.023	46.9469	-56.0223	50.9494	Boreal Shield	-0.0539846519671418	2.73241403192515e-05
004025_tile_0080	1999	80.2794	80.1468	23.1733	46.7567	-56.0223	50.9494	Boreal Shield	-0.0539846519671418	2.73241403192515e-05
004025_tile_0080	2008	79.5579	79.4254	26.1222	44.035	-56.0223	50.9494	Boreal Shield	-0.0539846519671418	2.73241403192515e-05
004025_tile_0080	2004	80.0783	79.9457	24.2645	45.7457	-56.0223	50.9494	Boreal Shield	-0.0539846519671418	2.73241403192515e-05
004025_tile_0080	1996	80.3335	80.2009	22.9449	46.9578	-56.0223	50.9494	Boreal Shield	-0.0539846519671418	2.73241403192515e-05
004025_tile_0080	1993	78.9474	78.758	27.2765	46.0758	-56.0223	50.9494	Boreal Shield	-0.0539846519671418	2.73241403192515e-05
004025_tile_0080	1995	80.3335	80.2009	22.9449	46.9578	-56.0223	50.9494	Boreal Shield	-0.0539846519671418	2.73241403192515e-05
004025_tile_0080	1988	81.3805	81.2416	14.1072	54.9135	-56.0223	50.9494	Boreal Shield	-0.0539846519671418	2.73241403192515e-05
004025_tile_0080	1989	80.5842	80.4083	17.4198	52.8547	-56.0223	50.9494	Boreal Shield	-0.0539846519671418	2.73241403192515e-05
004025_tile_0080	2003	80.1297	79.9971	24.021	45.9829	-56.0223	50.9494	Boreal Shield	-0.0539846519671418	2.73241403192515e-05
004025_tile_0080	2001	80.1405	80.0079	23.9368	46.0785	-56.0223	50.9494	Boreal Shield	-0.0539846519671418	2.73241403192515e-05
004025_tile_0080	2005	80.0657	79.9331	24.3547	45.6871	-56.0223	50.9494	Boreal Shield	-0.0539846519671418	2.73241403192515e-05
004025_tile_0080	2009	79.5579	79.4254	26.1222	44.035	-56.0223	50.9494	Boreal Shield	-0.0539846519671418	2.73241403192515e-05
004025_tile_0080	2007	79.723	79.5904	25.4849	44.7303	-56.0223	50.9494	Boreal Shield	-0.0539846519671418	2.73241403192515e-05
004025_tile_0080	1997	80.3335	80.2009	22.9449	46.9578	-56.0223	50.9494	Boreal Shield	-0.0539846519671418	2.73241403192515e-05
004025_tile_0080	1992	78.1096	77.8499	29.7805	45.4905	-56.0223	50.9494	Boreal Shield	-0.0539846519671418	2.73241403192515e-05
004025_tile_0080	2006	79.7536	79.6211	25.3286	44.8503	-56.0223	50.9494	Boreal Shield	-0.0539846519671418	2.73241403192515e-05
004025_tile_0080	1990	80.6031	80.4309	17.504	52.7509	-56.0223	50.9494	Boreal Shield	-0.0539846519671418	2.73241403192515e-05
004025_tile_0081	1999	56.9308	55.9442	15.1653	31.0238	-55.8801	50.9481	Boreal Shield	-0.0458665196227561	9.94790694264225e-10
004025_tile_0081	1995	57.1049	56.1282	14.504	31.7633	-55.8801	50.9481	Boreal Shield	-0.0458665196227561	9.94790694264225e-10
004025_tile_0081	1996	56.9822	55.9965	15.3968	31.224	-55.8801	50.9481	Boreal Shield	-0.0458665196227561	9.94790694264225e-10
004025_tile_0081	2001	56.5403	55.5321	16.4098	29.7406	-55.8801	50.9481	Boreal Shield	-0.0458665196227561	9.94790694264225e-10
004025_tile_0081	1987	57.3628	56.3978	13.0791	32.6002	-55.8801	50.9481	Boreal Shield	-0.0458665196227561	9.94790694264225e-10
004025_tile_0081	1990	57.2798	56.3149	13.5781	32.3946	-55.8801	50.9481	Boreal Shield	-0.0458665196227561	9.94790694264225e-10
004025_tile_0081	1994	57.0994	56.1228	14.5401	31.7317	-55.8801	50.9481	Boreal Shield	-0.0458665196227561	9.94790694264225e-10
004025_tile_0081	2004	56.5367	55.5285	16.4489	29.7261	-55.8801	50.9481	Boreal Shield	-0.0458665196227561	9.94790694264225e-10
004025_tile_0081	1991	57.1526	56.1823	14.2575	32.014	-55.8801	50.9481	Boreal Shield	-0.0458665196227561	9.94790694264225e-10
004025_tile_0081	2010	56.3122	55.3139	17.5341	29.14	-55.8801	50.9481	Boreal Shield	-0.0458665196227561	9.94790694264225e-10
004025_tile_0081	1988	57.3628	56.3978	13.0791	32.6002	-55.8801	50.9481	Boreal Shield	-0.0458665196227561	9.94790694264225e-10
004025_tile_0081	2008	56.3275	55.3328	17.4138	29.1715	-55.8801	50.9481	Boreal Shield	-0.0458665196227561	9.94790694264225e-10
004025_tile_0081	2007	56.5719	55.5655	16.6503	29.7288	-55.8801	50.9481	Boreal Shield	-0.0458665196227561	9.94790694264225e-10
004025_tile_0081	2003	56.5403	55.5321	16.4098	29.7406	-55.8801	50.9481	Boreal Shield	-0.0458665196227561	9.94790694264225e-10
004025_tile_0081	1993	57.0994	56.1228	14.5401	31.7317	-55.8801	50.9481	Boreal Shield	-0.0458665196227561	9.94790694264225e-10
004025_tile_0081	1985	57.3628	56.3978	13.0791	32.6002	-55.8801	50.9481	Boreal Shield	-0.0458665196227561	9.94790694264225e-10
004025_tile_0081	2002	56.5403	55.5321	16.4098	29.7406	-55.8801	50.9481	Boreal Shield	-0.0458665196227561	9.94790694264225e-10
004025_tile_0081	2006	56.5367	55.5285	16.4489	29.7261	-55.8801	50.9481	Boreal Shield	-0.0458665196227561	9.94790694264225e-10
004025_tile_0081	2005	56.5367	55.5285	16.4489	29.7261	-55.8801	50.9481	Boreal Shield	-0.0458665196227561	9.94790694264225e-10
004025_tile_0081	1986	57.3628	56.3978	13.0791	32.6002	-55.8801	50.9481	Boreal Shield	-0.0458665196227561	9.94790694264225e-10
004025_tile_0081	1992	57.1517	56.1859	14.3026	31.9148	-55.8801	50.9481	Boreal Shield	-0.0458665196227561	9.94790694264225e-10
004025_tile_0081	2000	56.5006	55.5132	16.4369	29.8028	-55.8801	50.9481	Boreal Shield	-0.0458665196227561	9.94790694264225e-10
004025_tile_0081	1998	56.9768	55.9902	14.985	31.2529	-55.8801	50.9481	Boreal Shield	-0.0458665196227561	9.94790694264225e-10
004025_tile_0081	1989	57.3339	56.369	13.2745	32.5425	-55.8801	50.9481	Boreal Shield	-0.0458665196227561	9.94790694264225e-10
004025_tile_0081	2009	56.3122	55.3139	17.5341	29.14	-55.8801	50.9481	Boreal Shield	-0.0458665196227561	9.94790694264225e-10
004025_tile_0081	1997	56.8803	55.8937	15.7154	30.8967	-55.8801	50.9481	Boreal Shield	-0.0458665196227561	9.94790694264225e-10
004025_tile_0083	2009	25.8394	24.8113	25.9208	10.7134	-55.5957	50.945	Boreal Shield	-0.000674537987679653	0.000189538055565208
004025_tile_0083	1993	25.8502	24.8239	25.8667	10.7251	-55.5957	50.945	Boreal Shield	-0.000674537987679653	0.000189538055565208
004025_tile_0083	1990	25.861	24.8347	25.8306	10.7477	-55.5957	50.945	Boreal Shield	-0.000674537987679653	0.000189538055565208
004025_tile_0083	1987	25.861	24.8347	25.8306	10.7477	-55.5957	50.945	Boreal Shield	-0.000674537987679653	0.000189538055565208
004025_tile_0083	2006	25.8394	24.8113	25.9208	10.7134	-55.5957	50.945	Boreal Shield	-0.000674537987679653	0.000189538055565208
004025_tile_0083	2007	25.8394	24.8113	25.9208	10.7134	-55.5957	50.945	Boreal Shield	-0.000674537987679653	0.000189538055565208
004025_tile_0083	1996	25.861	24.8347	25.8306	10.7477	-55.5957	50.945	Boreal Shield	-0.000674537987679653	0.000189538055565208
004025_tile_0083	2003	25.8394	24.8113	25.9208	10.7134	-55.5957	50.945	Boreal Shield	-0.000674537987679653	0.000189538055565208
004025_tile_0083	2002	25.8394	24.8113	25.9208	10.7134	-55.5957	50.945	Boreal Shield	-0.000674537987679653	0.000189538055565208
004025_tile_0083	2004	25.8394	24.8113	25.9208	10.7134	-55.5957	50.945	Boreal Shield	-0.000674537987679653	0.000189538055565208
004025_tile_0083	1995	25.861	24.8347	25.8306	10.7477	-55.5957	50.945	Boreal Shield	-0.000674537987679653	0.000189538055565208
004025_tile_0083	1999	25.8394	24.8113	25.9208	10.7134	-55.5957	50.945	Boreal Shield	-0.000674537987679653	0.000189538055565208
004025_tile_0083	1985	25.861	24.8347	25.8306	10.7477	-55.5957	50.945	Boreal Shield	-0.000674537987679653	0.000189538055565208
004025_tile_0083	1986	25.861	24.8347	25.8306	10.7477	-55.5957	50.945	Boreal Shield	-0.000674537987679653	0.000189538055565208
004025_tile_0083	1994	25.8502	24.8239	25.8667	10.7251	-55.5957	50.945	Boreal Shield	-0.000674537987679653	0.000189538055565208
004025_tile_0083	2005	25.8394	24.8113	25.9208	10.7134	-55.5957	50.945	Boreal Shield	-0.000674537987679653	0.000189538055565208
004025_tile_0083	2010	25.8394	24.8113	25.9208	10.7134	-55.5957	50.945	Boreal Shield	-0.000674537987679653	0.000189538055565208
004025_tile_0083	1997	25.8394	24.8113	25.9208	10.7134	-55.5957	50.945	Boreal Shield	-0.000674537987679653	0.000189538055565208
004025_tile_0083	2008	25.8394	24.8113	25.9208	10.7134	-55.5957	50.945	Boreal Shield	-0.000674537987679653	0.000189538055565208
004025_tile_0083	1992	25.8294	24.8032	25.9689	10.6927	-55.5957	50.945	Boreal Shield	-0.000674537987679653	0.000189538055565208
004025_tile_0083	2001	25.8394	24.8113	25.9208	10.7134	-55.5957	50.945	Boreal Shield	-0.000674537987679653	0.000189538055565208
004025_tile_0083	1991	25.8403	24.814	25.9328	10.7152	-55.5957	50.945	Boreal Shield	-0.000674537987679653	0.000189538055565208
004025_tile_0083	1989	25.861	24.8347	25.8306	10.7477	-55.5957	50.945	Boreal Shield	-0.000674537987679653	0.000189538055565208
004025_tile_0083	1988	25.861	24.8347	25.8306	10.7477	-55.5957	50.945	Boreal Shield	-0.000674537987679653	0.000189538055565208
004025_tile_0083	2000	25.8394	24.8113	25.9208	10.7134	-55.5957	50.945	Boreal Shield	-0.000674537987679653	0.000189538055565208
004025_tile_0083	1998	25.8394	24.8113	25.9208	10.7134	-55.5957	50.945	Boreal Shield	-0.000674537987679653	0.000189538055565208
004025_tile_0098	1986	70.8222	69.8284	14.8016	40.9409	-56.7339	50.8633	Boreal Shield	-0.0911286664059451	7.92982035591194e-08
004025_tile_0098	1989	70.6869	69.7184	15.5952	40.3629	-56.7339	50.8633	Boreal Shield	-0.0911286664059451	7.92982035591194e-08
004025_tile_0098	1990	70.6337	69.6652	15.8838	39.9949	-56.7339	50.8633	Boreal Shield	-0.0911286664059451	7.92982035591194e-08
004025_tile_0098	1994	70.4795	69.4893	16.5391	39.5495	-56.7339	50.8633	Boreal Shield	-0.0911286664059451	7.92982035591194e-08
004025_tile_0098	2006	67.6659	66.5116	26.3988	32.8437	-56.7339	50.8633	Boreal Shield	-0.0911286664059451	7.92982035591194e-08
004025_tile_0098	1987	70.8222	69.8284	14.8016	40.9409	-56.7339	50.8633	Boreal Shield	-0.0911286664059451	7.92982035591194e-08
004025_tile_0098	1996	70.5688	69.5849	16.3647	39.6414	-56.7339	50.8633	Boreal Shield	-0.0911286664059451	7.92982035591194e-08
004025_tile_0098	1997	70.6057	69.6219	16.1663	39.6992	-56.7339	50.8633	Boreal Shield	-0.0911286664059451	7.92982035591194e-08
004025_tile_0098	2001	69.5957	68.5857	20.6783	36.2831	-56.7339	50.8633	Boreal Shield	-0.0911286664059451	7.92982035591194e-08
004025_tile_0098	2003	69.364	68.3386	21.1593	35.7907	-56.7339	50.8633	Boreal Shield	-0.0911286664059451	7.92982035591194e-08
004025_tile_0098	1985	70.8222	69.8284	14.8016	40.9409	-56.7339	50.8633	Boreal Shield	-0.0911286664059451	7.92982035591194e-08
004025_tile_0098	2008	69.0123	68.0022	23.8286	34.301	-56.7339	50.8633	Boreal Shield	-0.0911286664059451	7.92982035591194e-08
004025_tile_0098	1992	70.4587	69.4686	16.4699	39.5513	-56.7339	50.8633	Boreal Shield	-0.0911286664059451	7.92982035591194e-08
004025_tile_0098	1995	70.5967	69.6129	16.2024	39.6892	-56.7339	50.8633	Boreal Shield	-0.0911286664059451	7.92982035591194e-08
004025_tile_0098	2007	68.1222	67.0337	25.6533	33.1782	-56.7339	50.8633	Boreal Shield	-0.0911286664059451	7.92982035591194e-08
004025_tile_0098	2010	68.8608	67.8093	24.6553	33.9285	-56.7339	50.8633	Boreal Shield	-0.0911286664059451	7.92982035591194e-08
004025_tile_0098	1993	70.4443	69.4541	16.5811	39.5404	-56.7339	50.8633	Boreal Shield	-0.0911286664059451	7.92982035591194e-08
004025_tile_0098	2000	70.1152	69.1142	18.1202	37.9767	-56.7339	50.8633	Boreal Shield	-0.0911286664059451	7.92982035591194e-08
004025_tile_0098	1991	70.6689	69.6868	15.6974	40.0373	-56.7339	50.8633	Boreal Shield	-0.0911286664059451	7.92982035591194e-08
004025_tile_0098	1999	70.5724	69.5885	16.4038	39.5107	-56.7339	50.8633	Boreal Shield	-0.0911286664059451	7.92982035591194e-08
004025_tile_0098	2002	69.5001	68.4892	20.9549	36.0405	-56.7339	50.8633	Boreal Shield	-0.0911286664059451	7.92982035591194e-08
004025_tile_0098	1988	70.8222	69.8284	14.8016	40.9409	-56.7339	50.8633	Boreal Shield	-0.0911286664059451	7.92982035591194e-08
004025_tile_0098	1998	70.6057	69.6219	16.1663	39.6992	-56.7339	50.8633	Boreal Shield	-0.0911286664059451	7.92982035591194e-08
004025_tile_0098	2009	68.8617	67.8435	24.6523	33.9006	-56.7339	50.8633	Boreal Shield	-0.0911286664059451	7.92982035591194e-08
004025_tile_0098	2005	67.6758	66.5404	26.3266	32.8806	-56.7339	50.8633	Boreal Shield	-0.0911286664059451	7.92982035591194e-08
004025_tile_0098	2004	68.7516	67.6776	23.035	34.7645	-56.7339	50.8633	Boreal Shield	-0.0911286664059451	7.92982035591194e-08
004025_tile_0099	2002	38.0669	27.1298	66.3396	5.0375	-56.5919	50.8629	Boreal Shield	-0.00315408966461325	2.08640608434507e-06
004025_tile_0099	1997	38.0669	27.1298	66.3396	5.0375	-56.5919	50.8629	Boreal Shield	-0.00315408966461325	2.08640608434507e-06
004025_tile_0099	1992	38.0398	27.1172	66.3817	5.0375	-56.5919	50.8629	Boreal Shield	-0.00315408966461325	2.08640608434507e-06
004025_tile_0099	2000	38.0669	27.1298	66.3396	5.0375	-56.5919	50.8629	Boreal Shield	-0.00315408966461325	2.08640608434507e-06
004025_tile_0099	2007	37.8865	26.9423	67.1693	4.9256	-56.5919	50.8629	Boreal Shield	-0.00315408966461325	2.08640608434507e-06
004025_tile_0099	1986	38.084	27.1343	66.2134	5.0753	-56.5919	50.8629	Boreal Shield	-0.00315408966461325	2.08640608434507e-06
004025_tile_0099	2009	37.9641	27.0388	66.9198	4.9274	-56.5919	50.8629	Boreal Shield	-0.00315408966461325	2.08640608434507e-06
004025_tile_0099	1989	38.0705	27.1343	66.3005	5.0384	-56.5919	50.8629	Boreal Shield	-0.00315408966461325	2.08640608434507e-06
004025_tile_0099	1998	38.0669	27.1298	66.3396	5.0375	-56.5919	50.8629	Boreal Shield	-0.00315408966461325	2.08640608434507e-06
004025_tile_0099	2001	38.0669	27.1298	66.3396	5.0375	-56.5919	50.8629	Boreal Shield	-0.00315408966461325	2.08640608434507e-06
004025_tile_0099	2010	37.9641	27.0388	66.9198	4.9274	-56.5919	50.8629	Boreal Shield	-0.00315408966461325	2.08640608434507e-06
004025_tile_0099	1996	38.0669	27.1298	66.3396	5.0375	-56.5919	50.8629	Boreal Shield	-0.00315408966461325	2.08640608434507e-06
004025_tile_0099	1995	38.0669	27.1298	66.3396	5.0375	-56.5919	50.8629	Boreal Shield	-0.00315408966461325	2.08640608434507e-06
004025_tile_0099	1990	38.0705	27.1343	66.3005	5.0384	-56.5919	50.8629	Boreal Shield	-0.00315408966461325	2.08640608434507e-06
004025_tile_0099	1987	38.084	27.1343	66.2134	5.0753	-56.5919	50.8629	Boreal Shield	-0.00315408966461325	2.08640608434507e-06
004025_tile_0099	2005	38.02	27.0947	66.556	4.9879	-56.5919	50.8629	Boreal Shield	-0.00315408966461325	2.08640608434507e-06
004025_tile_0099	2006	37.8965	26.9423	67.1482	4.9256	-56.5919	50.8629	Boreal Shield	-0.00315408966461325	2.08640608434507e-06
004025_tile_0099	1988	38.084	27.1343	66.2134	5.0753	-56.5919	50.8629	Boreal Shield	-0.00315408966461325	2.08640608434507e-06
004025_tile_0099	2008	37.9127	26.9765	67.0971	4.9265	-56.5919	50.8629	Boreal Shield	-0.00315408966461325	2.08640608434507e-06
004025_tile_0099	1994	38.0669	27.1298	66.3396	5.0375	-56.5919	50.8629	Boreal Shield	-0.00315408966461325	2.08640608434507e-06
004025_tile_0099	2003	38.0552	27.1298	66.3336	5.0375	-56.5919	50.8629	Boreal Shield	-0.00315408966461325	2.08640608434507e-06
004025_tile_0099	1999	38.0669	27.1298	66.3396	5.0375	-56.5919	50.8629	Boreal Shield	-0.00315408966461325	2.08640608434507e-06
004025_tile_0099	1985	38.084	27.1343	66.2134	5.0753	-56.5919	50.8629	Boreal Shield	-0.00315408966461325	2.08640608434507e-06
004025_tile_0099	1991	38.0389	27.1172	66.3907	5.0357	-56.5919	50.8629	Boreal Shield	-0.00315408966461325	2.08640608434507e-06
004025_tile_0099	1993	38.0669	27.1298	66.3396	5.0375	-56.5919	50.8629	Boreal Shield	-0.00315408966461325	2.08640608434507e-06
004025_tile_0099	2004	38.02	27.0947	66.556	4.9879	-56.5919	50.8629	Boreal Shield	-0.00315408966461325	2.08640608434507e-06
004025_tile_0100	2006	58.7939	49.5342	55.5751	25.3217	-56.45	50.8623	Boreal Shield	-0.0108999999999995	3.26154349750141e-06
004025_tile_0100	2008	58.7335	49.4819	55.9599	24.9141	-56.45	50.8623	Boreal Shield	-0.0108999999999995	3.26154349750141e-06
004025_tile_0100	1985	59.0221	49.8021	54.508	25.9548	-56.45	50.8623	Boreal Shield	-0.0108999999999995	3.26154349750141e-06
004025_tile_0100	2003	58.959	49.7164	54.6733	25.8529	-56.45	50.8623	Boreal Shield	-0.0108999999999995	3.26154349750141e-06
004025_tile_0100	1989	58.9842	49.7507	54.6793	25.9404	-56.45	50.8623	Boreal Shield	-0.0108999999999995	3.26154349750141e-06
004025_tile_0100	1997	58.959	49.7164	54.6733	25.8529	-56.45	50.8623	Boreal Shield	-0.0108999999999995	3.26154349750141e-06
004025_tile_0100	2001	58.959	49.7164	54.6733	25.8529	-56.45	50.8623	Boreal Shield	-0.0108999999999995	3.26154349750141e-06
004025_tile_0100	1988	59.0221	49.8021	54.508	25.9548	-56.45	50.8623	Boreal Shield	-0.0108999999999995	3.26154349750141e-06
004025_tile_0100	2005	58.8048	49.545	55.503	25.3226	-56.45	50.8623	Boreal Shield	-0.0108999999999995	3.26154349750141e-06
004025_tile_0100	1987	59.0221	49.8021	54.508	25.9548	-56.45	50.8623	Boreal Shield	-0.0108999999999995	3.26154349750141e-06
004025_tile_0100	2007	58.7037	49.4413	56.0561	24.8744	-56.45	50.8623	Boreal Shield	-0.0108999999999995	3.26154349750141e-06
004025_tile_0100	2000	58.959	49.7164	54.6733	25.8529	-56.45	50.8623	Boreal Shield	-0.0108999999999995	3.26154349750141e-06
004025_tile_0100	2010	58.5432	49.279	56.8015	24.6481	-56.45	50.8623	Boreal Shield	-0.0108999999999995	3.26154349750141e-06
004025_tile_0100	1994	58.959	49.7164	54.6733	25.8529	-56.45	50.8623	Boreal Shield	-0.0108999999999995	3.26154349750141e-06
004025_tile_0100	1993	58.931	49.7164	54.7755	25.8276	-56.45	50.8623	Boreal Shield	-0.0108999999999995	3.26154349750141e-06
004025_tile_0100	1996	58.959	49.7164	54.6733	25.8529	-56.45	50.8623	Boreal Shield	-0.0108999999999995	3.26154349750141e-06
004025_tile_0100	1986	59.0221	49.8021	54.508	25.9548	-56.45	50.8623	Boreal Shield	-0.0108999999999995	3.26154349750141e-06
004025_tile_0100	2002	58.959	49.7164	54.6733	25.8529	-56.45	50.8623	Boreal Shield	-0.0108999999999995	3.26154349750141e-06
004025_tile_0100	1991	58.9202	49.6578	54.6522	25.9268	-56.45	50.8623	Boreal Shield	-0.0108999999999995	3.26154349750141e-06
004025_tile_0100	1995	58.959	49.7164	54.6733	25.8529	-56.45	50.8623	Boreal Shield	-0.0108999999999995	3.26154349750141e-06
004025_tile_0100	1992	58.8823	49.6578	54.8326	25.815	-56.45	50.8623	Boreal Shield	-0.0108999999999995	3.26154349750141e-06
004025_tile_0100	1990	58.9842	49.7507	54.6793	25.9404	-56.45	50.8623	Boreal Shield	-0.0108999999999995	3.26154349750141e-06
004025_tile_0100	2009	58.5432	49.279	56.8015	24.6481	-56.45	50.8623	Boreal Shield	-0.0108999999999995	3.26154349750141e-06
004025_tile_0100	1998	58.959	49.7164	54.6733	25.8529	-56.45	50.8623	Boreal Shield	-0.0108999999999995	3.26154349750141e-06
004025_tile_0100	2004	58.8048	49.545	55.5931	25.3596	-56.45	50.8623	Boreal Shield	-0.0108999999999995	3.26154349750141e-06
004025_tile_0100	1999	58.959	49.7164	54.6733	25.8529	-56.45	50.8623	Boreal Shield	-0.0108999999999995	3.26154349750141e-06
004025_tile_0101	2007	73.9054	72.7935	41.534	39.9913	-56.308	50.8616	Boreal Shield	-0.00749315693430449	4.36891241406556e-05
004025_tile_0101	2000	73.965	72.8494	41.0831	40.4251	-56.308	50.8616	Boreal Shield	-0.00749315693430449	4.36891241406556e-05
004025_tile_0101	1995	73.965	72.8494	41.0831	40.4251	-56.308	50.8616	Boreal Shield	-0.00749315693430449	4.36891241406556e-05
004025_tile_0101	2005	73.9054	72.7935	41.534	39.9913	-56.308	50.8616	Boreal Shield	-0.00749315693430449	4.36891241406556e-05
004025_tile_0101	1989	74.1318	73.0199	40.01	41.3197	-56.308	50.8616	Boreal Shield	-0.00749315693430449	4.36891241406556e-05
004025_tile_0101	2009	73.8829	72.7692	41.5521	39.9913	-56.308	50.8616	Boreal Shield	-0.00749315693430449	4.36891241406556e-05
004025_tile_0101	1993	73.9154	72.7998	41.3236	40.2015	-56.308	50.8616	Boreal Shield	-0.00749315693430449	4.36891241406556e-05
004025_tile_0101	2003	73.9054	72.7935	41.534	39.9913	-56.308	50.8616	Boreal Shield	-0.00749315693430449	4.36891241406556e-05
004025_tile_0101	2006	73.9054	72.7935	41.534	39.9913	-56.308	50.8616	Boreal Shield	-0.00749315693430449	4.36891241406556e-05
004025_tile_0101	1985	74.1318	73.0199	40.01	41.3197	-56.308	50.8616	Boreal Shield	-0.00749315693430449	4.36891241406556e-05
004025_tile_0101	1992	73.9154	72.7998	41.3236	40.2015	-56.308	50.8616	Boreal Shield	-0.00749315693430449	4.36891241406556e-05
004025_tile_0101	1991	73.8703	72.7484	41.3176	40.3557	-56.308	50.8616	Boreal Shield	-0.00749315693430449	4.36891241406556e-05
004025_tile_0101	1997	73.965	72.8494	41.0831	40.4251	-56.308	50.8616	Boreal Shield	-0.00749315693430449	4.36891241406556e-05
004025_tile_0101	1994	73.9253	72.8097	41.2635	40.2646	-56.308	50.8616	Boreal Shield	-0.00749315693430449	4.36891241406556e-05
004025_tile_0101	2008	73.9054	72.7935	41.534	39.9913	-56.308	50.8616	Boreal Shield	-0.00749315693430449	4.36891241406556e-05
004025_tile_0101	1996	73.965	72.8494	41.0831	40.4251	-56.308	50.8616	Boreal Shield	-0.00749315693430449	4.36891241406556e-05
004025_tile_0101	1999	73.965	72.8494	41.0831	40.4251	-56.308	50.8616	Boreal Shield	-0.00749315693430449	4.36891241406556e-05
004025_tile_0101	1986	74.1318	73.0199	40.01	41.3197	-56.308	50.8616	Boreal Shield	-0.00749315693430449	4.36891241406556e-05
004025_tile_0101	2010	73.8829	72.7692	41.5521	39.9913	-56.308	50.8616	Boreal Shield	-0.00749315693430449	4.36891241406556e-05
004025_tile_0101	1990	74.0876	72.973	40.2084	41.1033	-56.308	50.8616	Boreal Shield	-0.00749315693430449	4.36891241406556e-05
004025_tile_0101	2001	73.9974	72.8855	41.0951	40.4251	-56.308	50.8616	Boreal Shield	-0.00749315693430449	4.36891241406556e-05
004025_tile_0101	1998	73.965	72.8494	41.0831	40.4251	-56.308	50.8616	Boreal Shield	-0.00749315693430449	4.36891241406556e-05
004025_tile_0101	1988	74.1318	73.0199	40.01	41.3197	-56.308	50.8616	Boreal Shield	-0.00749315693430449	4.36891241406556e-05
004025_tile_0101	2002	73.9208	72.8088	41.516	39.9986	-56.308	50.8616	Boreal Shield	-0.00749315693430449	4.36891241406556e-05
004025_tile_0101	2004	73.9054	72.7935	41.534	39.9913	-56.308	50.8616	Boreal Shield	-0.00749315693430449	4.36891241406556e-05
004025_tile_0101	1987	74.1318	73.0199	40.01	41.3197	-56.308	50.8616	Boreal Shield	-0.00749315693430449	4.36891241406556e-05
004025_tile_0102	1991	52.2973	20.5746	16.4519	28.0325	-56.1661	50.8606	Boreal Shield	-0.00349787039853983	0.00474506616592407
004025_tile_0102	1989	52.2117	20.6387	16.7104	28.3076	-56.1661	50.8606	Boreal Shield	-0.00349787039853983	0.00474506616592407
004025_tile_0102	1999	52.539	20.5963	15.3397	28.1876	-56.1661	50.8606	Boreal Shield	-0.00349787039853983	0.00474506616592407
004025_tile_0102	1998	52.5498	20.5963	15.2735	28.2769	-56.1661	50.8606	Boreal Shield	-0.00349787039853983	0.00474506616592407
004025_tile_0102	2008	52.5075	20.5963	15.523	28.0226	-56.1661	50.8606	Boreal Shield	-0.00349787039853983	0.00474506616592407
004025_tile_0102	1988	52.7996	20.6387	13.3076	29.6549	-56.1661	50.8606	Boreal Shield	-0.00349787039853983	0.00474506616592407
004025_tile_0102	1987	52.7996	20.6387	13.3076	29.6549	-56.1661	50.8606	Boreal Shield	-0.00349787039853983	0.00474506616592407
004025_tile_0102	1997	52.5498	20.5963	15.2735	28.2769	-56.1661	50.8606	Boreal Shield	-0.00349787039853983	0.00474506616592407
004025_tile_0102	1993	52.558	20.5963	15.2134	28.2977	-56.1661	50.8606	Boreal Shield	-0.00349787039853983	0.00474506616592407
004025_tile_0102	2009	52.5075	20.5963	15.523	28.0226	-56.1661	50.8606	Boreal Shield	-0.00349787039853983	0.00474506616592407
004025_tile_0102	2002	52.539	20.5963	15.3397	28.1876	-56.1661	50.8606	Boreal Shield	-0.00349787039853983	0.00474506616592407
004025_tile_0102	2006	52.5057	20.5963	15.526	28.0226	-56.1661	50.8606	Boreal Shield	-0.00349787039853983	0.00474506616592407
004025_tile_0102	1994	52.558	20.5963	15.2134	28.2977	-56.1661	50.8606	Boreal Shield	-0.00349787039853983	0.00474506616592407
004025_tile_0102	1992	52.4768	20.5873	15.6733	28.2526	-56.1661	50.8606	Boreal Shield	-0.00349787039853983	0.00474506616592407
004025_tile_0102	2001	52.539	20.5963	15.3397	28.1876	-56.1661	50.8606	Boreal Shield	-0.00349787039853983	0.00474506616592407
004025_tile_0102	1985	52.8168	20.6387	13.1723	29.6549	-56.1661	50.8606	Boreal Shield	-0.00349787039853983	0.00474506616592407
004025_tile_0102	2004	52.5282	20.5963	15.4118	28.1561	-56.1661	50.8606	Boreal Shield	-0.00349787039853983	0.00474506616592407
004025_tile_0102	1990	52.0602	20.5746	17.6603	27.5492	-56.1661	50.8606	Boreal Shield	-0.00349787039853983	0.00474506616592407
004025_tile_0102	2010	52.5075	20.5963	15.523	28.0226	-56.1661	50.8606	Boreal Shield	-0.00349787039853983	0.00474506616592407
004025_tile_0102	1986	52.8168	20.6387	13.1723	29.6549	-56.1661	50.8606	Boreal Shield	-0.00349787039853983	0.00474506616592407
004025_tile_0102	2007	52.5057	20.5963	15.526	28.0226	-56.1661	50.8606	Boreal Shield	-0.00349787039853983	0.00474506616592407
004025_tile_0102	1996	52.5498	20.5963	15.2735	28.2769	-56.1661	50.8606	Boreal Shield	-0.00349787039853983	0.00474506616592407
004025_tile_0102	2005	52.5057	20.5963	15.526	28.0226	-56.1661	50.8606	Boreal Shield	-0.00349787039853983	0.00474506616592407
004025_tile_0102	2000	52.539	20.5963	15.3397	28.1876	-56.1661	50.8606	Boreal Shield	-0.00349787039853983	0.00474506616592407
004025_tile_0102	2003	52.539	20.5963	15.3397	28.1876	-56.1661	50.8606	Boreal Shield	-0.00349787039853983	0.00474506616592407
004025_tile_0102	1995	52.5498	20.5963	15.2735	28.2769	-56.1661	50.8606	Boreal Shield	-0.00349787039853983	0.00474506616592407
004025_tile_0103	2008	67.4197	67.2294	20.1854	35.5364	-56.0242	50.8595	Boreal Shield	-0.0457498631636561	6.1327982621151e-06
004025_tile_0103	1988	68.3422	68.1519	15.2345	39.3628	-56.0242	50.8595	Boreal Shield	-0.0457498631636561	6.1327982621151e-06
004025_tile_0103	1991	68.0627	67.8598	16.9389	38.4195	-56.0242	50.8595	Boreal Shield	-0.0457498631636561	6.1327982621151e-06
004025_tile_0103	1987	68.3422	68.1519	15.2345	39.3628	-56.0242	50.8595	Boreal Shield	-0.0457498631636561	6.1327982621151e-06
004025_tile_0103	1985	68.3422	68.1519	15.2345	39.3628	-56.0242	50.8595	Boreal Shield	-0.0457498631636561	6.1327982621151e-06
004025_tile_0103	1986	68.3422	68.1519	15.2345	39.3628	-56.0242	50.8595	Boreal Shield	-0.0457498631636561	6.1327982621151e-06
004025_tile_0103	2007	67.1383	66.9354	20.6092	35.3867	-56.0242	50.8595	Boreal Shield	-0.0457498631636561	6.1327982621151e-06
004025_tile_0103	1995	68.1375	67.9472	16.6383	38.4204	-56.0242	50.8595	Boreal Shield	-0.0457498631636561	6.1327982621151e-06
004025_tile_0103	1997	68.1375	67.9472	16.6383	38.4204	-56.0242	50.8595	Boreal Shield	-0.0457498631636561	6.1327982621151e-06
004025_tile_0103	1994	68.1375	67.9472	16.6383	38.4204	-56.0242	50.8595	Boreal Shield	-0.0457498631636561	6.1327982621151e-06
004025_tile_0103	1993	68.1132	67.9202	16.8006	38.3095	-56.0242	50.8595	Boreal Shield	-0.0457498631636561	6.1327982621151e-06
004025_tile_0103	2003	67.215	67.0121	19.9238	35.8241	-56.0242	50.8595	Boreal Shield	-0.0457498631636561	6.1327982621151e-06
004025_tile_0103	2001	67.215	67.0121	19.9238	35.8241	-56.0242	50.8595	Boreal Shield	-0.0457498631636561	6.1327982621151e-06
004025_tile_0103	1996	68.1375	67.9472	16.6383	38.4204	-56.0242	50.8595	Boreal Shield	-0.0457498631636561	6.1327982621151e-06
004025_tile_0103	1989	68.2133	67.9914	15.8838	39.1536	-56.0242	50.8595	Boreal Shield	-0.0457498631636561	6.1327982621151e-06
004025_tile_0103	1992	68.041	67.8399	16.999	38.2013	-56.0242	50.8595	Boreal Shield	-0.0457498631636561	6.1327982621151e-06
004025_tile_0103	2005	67.215	67.0121	19.9238	35.8241	-56.0242	50.8595	Boreal Shield	-0.0457498631636561	6.1327982621151e-06
004025_tile_0103	2009	67.4738	67.2835	19.9569	35.678	-56.0242	50.8595	Boreal Shield	-0.0457498631636561	6.1327982621151e-06
004025_tile_0103	2004	67.215	67.0121	19.9238	35.8241	-56.0242	50.8595	Boreal Shield	-0.0457498631636561	6.1327982621151e-06
004025_tile_0103	2006	67.215	67.0121	19.9238	35.8241	-56.0242	50.8595	Boreal Shield	-0.0457498631636561	6.1327982621151e-06
004025_tile_0103	1998	68.0248	67.8345	17.2455	37.9298	-56.0242	50.8595	Boreal Shield	-0.0457498631636561	6.1327982621151e-06
004025_tile_0103	1990	68.1357	67.9084	16.3948	38.9182	-56.0242	50.8595	Boreal Shield	-0.0457498631636561	6.1327982621151e-06
004025_tile_0103	2002	67.215	67.0121	19.9238	35.8241	-56.0242	50.8595	Boreal Shield	-0.0457498631636561	6.1327982621151e-06
004025_tile_0103	2000	67.215	67.0121	19.9238	35.8241	-56.0242	50.8595	Boreal Shield	-0.0457498631636561	6.1327982621151e-06
004025_tile_0103	1999	67.8318	67.6406	17.8948	37.3247	-56.0242	50.8595	Boreal Shield	-0.0457498631636561	6.1327982621151e-06
004025_tile_0103	2010	67.4738	67.2835	19.9569	35.678	-56.0242	50.8595	Boreal Shield	-0.0457498631636561	6.1327982621151e-06
004025_tile_0104	2006	11.792	6.5056	4.1273	5.7535	-55.8822	50.8583	Boreal Shield	0	0.0210697278380394
004025_tile_0104	1986	11.792	6.5056	4.1273	5.7535	-55.8822	50.8583	Boreal Shield	0	0.0210697278380394
004025_tile_0104	1989	11.792	6.5056	4.1273	5.7535	-55.8822	50.8583	Boreal Shield	0	0.0210697278380394
004025_tile_0104	1990	11.792	6.5056	4.1273	5.7535	-55.8822	50.8583	Boreal Shield	0	0.0210697278380394
004025_tile_0104	1993	11.792	6.5056	4.1273	5.7535	-55.8822	50.8583	Boreal Shield	0	0.0210697278380394
004025_tile_0104	1992	11.792	6.5056	4.1273	5.7535	-55.8822	50.8583	Boreal Shield	0	0.0210697278380394
004025_tile_0104	2000	11.792	6.5056	4.1273	5.7535	-55.8822	50.8583	Boreal Shield	0	0.0210697278380394
004025_tile_0104	2001	11.792	6.5056	4.1273	5.7535	-55.8822	50.8583	Boreal Shield	0	0.0210697278380394
004025_tile_0104	1994	11.792	6.5056	4.1273	5.7535	-55.8822	50.8583	Boreal Shield	0	0.0210697278380394
004025_tile_0104	1998	11.792	6.5056	4.1273	5.7535	-55.8822	50.8583	Boreal Shield	0	0.0210697278380394
004025_tile_0104	1985	11.792	6.5056	4.1273	5.7535	-55.8822	50.8583	Boreal Shield	0	0.0210697278380394
004025_tile_0104	2008	11.792	6.5056	4.1273	5.7535	-55.8822	50.8583	Boreal Shield	0	0.0210697278380394
004025_tile_0104	1988	11.792	6.5056	4.1273	5.7535	-55.8822	50.8583	Boreal Shield	0	0.0210697278380394
004025_tile_0104	1996	11.792	6.5056	4.1273	5.7535	-55.8822	50.8583	Boreal Shield	0	0.0210697278380394
004025_tile_0104	2005	11.792	6.5056	4.1273	5.7535	-55.8822	50.8583	Boreal Shield	0	0.0210697278380394
004025_tile_0104	2002	11.792	6.5056	4.1273	5.7535	-55.8822	50.8583	Boreal Shield	0	0.0210697278380394
004025_tile_0104	1987	11.792	6.5056	4.1273	5.7535	-55.8822	50.8583	Boreal Shield	0	0.0210697278380394
004025_tile_0104	2010	11.7469	6.4948	4.3437	5.62	-55.8822	50.8583	Boreal Shield	0	0.0210697278380394
004025_tile_0104	1995	11.792	6.5056	4.1273	5.7535	-55.8822	50.8583	Boreal Shield	0	0.0210697278380394
004025_tile_0104	1997	11.792	6.5056	4.1273	5.7535	-55.8822	50.8583	Boreal Shield	0	0.0210697278380394
004025_tile_0104	1999	11.792	6.5056	4.1273	5.7535	-55.8822	50.8583	Boreal Shield	0	0.0210697278380394
004025_tile_0104	2009	11.7577	6.5056	4.2836	5.6399	-55.8822	50.8583	Boreal Shield	0	0.0210697278380394
004025_tile_0104	2004	11.792	6.5056	4.1273	5.7535	-55.8822	50.8583	Boreal Shield	0	0.0210697278380394
004025_tile_0104	2007	11.792	6.5056	4.1273	5.7535	-55.8822	50.8583	Boreal Shield	0	0.0210697278380394
004025_tile_0104	2003	11.792	6.5056	4.1273	5.7535	-55.8822	50.8583	Boreal Shield	0	0.0210697278380394
004025_tile_0104	1991	11.792	6.5056	4.1273	5.7535	-55.8822	50.8583	Boreal Shield	0	0.0210697278380394
004025_tile_0122	1985	55.5682	49.2619	70.3887	20.3465	-56.5927	50.7731	Boreal Shield	-0.0298363832853024	0.0101893059909344
004025_tile_0122	1991	55	44.7601	72.6973	19.8469	-56.5927	50.7731	Boreal Shield	-0.0298363832853024	0.0101893059909344
004025_tile_0122	2006	55.0009	44.2307	73.4368	19.2598	-56.5927	50.7731	Boreal Shield	-0.0298363832853024	0.0101893059909344
004025_tile_0122	1993	54.5744	43.787	74.6272	18.9568	-56.5927	50.7731	Boreal Shield	-0.0298363832853024	0.0101893059909344
004025_tile_0122	1998	55.065	44.2623	73.1152	19.3265	-56.5927	50.7731	Boreal Shield	-0.0298363832853024	0.0101893059909344
004025_tile_0122	2007	53.66	42.8906	79.2955	16.1017	-56.5927	50.7731	Boreal Shield	-0.0298363832853024	0.0101893059909344
004025_tile_0122	1986	55.5682	49.2619	70.3887	20.3465	-56.5927	50.7731	Boreal Shield	-0.0298363832853024	0.0101893059909344
004025_tile_0122	2005	55.0009	44.2307	73.4368	19.2598	-56.5927	50.7731	Boreal Shield	-0.0298363832853024	0.0101893059909344
004025_tile_0122	1992	54.6267	43.8971	74.555	19.0668	-56.5927	50.7731	Boreal Shield	-0.0298363832853024	0.0101893059909344
004025_tile_0122	2008	53.6573	42.8879	79.3135	16.0963	-56.5927	50.7731	Boreal Shield	-0.0298363832853024	0.0101893059909344
004025_tile_0122	2009	54.1713	43.4371	77.8827	16.3569	-56.5927	50.7731	Boreal Shield	-0.0298363832853024	0.0101893059909344
004025_tile_0122	1988	55.5682	49.2619	70.3887	20.3465	-56.5927	50.7731	Boreal Shield	-0.0298363832853024	0.0101893059909344
004025_tile_0122	2003	55.0028	44.2154	73.4188	19.2616	-56.5927	50.7731	Boreal Shield	-0.0298363832853024	0.0101893059909344
004025_tile_0122	2001	55.065	44.2623	73.1152	19.3265	-56.5927	50.7731	Boreal Shield	-0.0298363832853024	0.0101893059909344
004025_tile_0122	2002	55.065	44.2623	73.1152	19.3265	-56.5927	50.7731	Boreal Shield	-0.0298363832853024	0.0101893059909344
004025_tile_0122	1996	55.065	44.2623	73.1152	19.3265	-56.5927	50.7731	Boreal Shield	-0.0298363832853024	0.0101893059909344
004025_tile_0122	1995	54.9919	44.2172	73.4037	19.2905	-56.5927	50.7731	Boreal Shield	-0.0298363832853024	0.0101893059909344
004025_tile_0122	1987	55.5682	49.2619	70.3887	20.3465	-56.5927	50.7731	Boreal Shield	-0.0298363832853024	0.0101893059909344
004025_tile_0122	1990	54.8404	44.7087	72.3065	19.8541	-56.5927	50.7731	Boreal Shield	-0.0298363832853024	0.0101893059909344
004025_tile_0122	1989	54.8404	44.7087	72.3065	19.8541	-56.5927	50.7731	Boreal Shield	-0.0298363832853024	0.0101893059909344
004025_tile_0122	1994	54.7944	44.0152	73.9298	19.1561	-56.5927	50.7731	Boreal Shield	-0.0298363832853024	0.0101893059909344
004025_tile_0122	2004	54.9856	44.2154	73.515	19.2391	-56.5927	50.7731	Boreal Shield	-0.0298363832853024	0.0101893059909344
004025_tile_0122	2000	55.065	44.2623	73.1152	19.3265	-56.5927	50.7731	Boreal Shield	-0.0298363832853024	0.0101893059909344
004025_tile_0122	2010	54.1578	43.4227	77.9488	16.3434	-56.5927	50.7731	Boreal Shield	-0.0298363832853024	0.0101893059909344
004025_tile_0122	1999	55.065	44.2623	73.1152	19.3265	-56.5927	50.7731	Boreal Shield	-0.0298363832853024	0.0101893059909344
004025_tile_0122	1997	55.065	44.2623	73.1152	19.3265	-56.5927	50.7731	Boreal Shield	-0.0298363832853024	0.0101893059909344
004025_tile_0123	2003	70.3136	68.9536	47.3837	37.3644	-56.451	50.7725	Boreal Shield	-0.00201046867450466	4.14585429098224e-06
004025_tile_0123	2002	70.328	68.9681	47.3837	37.3644	-56.451	50.7725	Boreal Shield	-0.00201046867450466	4.14585429098224e-06
004025_tile_0123	1997	70.328	68.9681	47.3837	37.3644	-56.451	50.7725	Boreal Shield	-0.00201046867450466	4.14585429098224e-06
004025_tile_0123	1994	70.1972	68.8139	48.042	37.2255	-56.451	50.7725	Boreal Shield	-0.00201046867450466	4.14585429098224e-06
004025_tile_0123	2005	70.3136	68.9536	47.3837	37.3644	-56.451	50.7725	Boreal Shield	-0.00201046867450466	4.14585429098224e-06
004025_tile_0123	2000	70.328	68.9681	47.3837	37.3644	-56.451	50.7725	Boreal Shield	-0.00201046867450466	4.14585429098224e-06
004025_tile_0123	1985	70.3469	68.987	47.2214	37.4266	-56.451	50.7725	Boreal Shield	-0.00201046867450466	4.14585429098224e-06
004025_tile_0123	1989	70.3469	68.987	47.2214	37.4266	-56.451	50.7725	Boreal Shield	-0.00201046867450466	4.14585429098224e-06
004025_tile_0123	1995	70.1972	68.8139	48.042	37.2255	-56.451	50.7725	Boreal Shield	-0.00201046867450466	4.14585429098224e-06
004025_tile_0123	1996	70.328	68.9681	47.3837	37.3644	-56.451	50.7725	Boreal Shield	-0.00201046867450466	4.14585429098224e-06
004025_tile_0123	2004	70.3127	68.9527	47.3927	37.3635	-56.451	50.7725	Boreal Shield	-0.00201046867450466	4.14585429098224e-06
004025_tile_0123	1992	70.3172	68.95	47.2725	37.4248	-56.451	50.7725	Boreal Shield	-0.00201046867450466	4.14585429098224e-06
004025_tile_0123	1988	70.3469	68.987	47.2214	37.4266	-56.451	50.7725	Boreal Shield	-0.00201046867450466	4.14585429098224e-06
004025_tile_0123	1990	70.3469	68.987	47.2214	37.4266	-56.451	50.7725	Boreal Shield	-0.00201046867450466	4.14585429098224e-06
004025_tile_0123	1993	70.3325	68.9726	47.3116	37.4248	-56.451	50.7725	Boreal Shield	-0.00201046867450466	4.14585429098224e-06
004025_tile_0123	2001	70.328	68.9681	47.3837	37.3644	-56.451	50.7725	Boreal Shield	-0.00201046867450466	4.14585429098224e-06
004025_tile_0123	2007	68.7598	67.1563	52.8757	34.5472	-56.451	50.7725	Boreal Shield	-0.00201046867450466	4.14585429098224e-06
004025_tile_0123	2010	69.9231	68.4685	49.5781	35.7916	-56.451	50.7725	Boreal Shield	-0.00201046867450466	4.14585429098224e-06
004025_tile_0123	1986	70.3469	68.987	47.2214	37.4266	-56.451	50.7725	Boreal Shield	-0.00201046867450466	4.14585429098224e-06
004025_tile_0123	1987	70.3469	68.987	47.2214	37.4266	-56.451	50.7725	Boreal Shield	-0.00201046867450466	4.14585429098224e-06
004025_tile_0123	2008	68.7038	67.1004	53.1102	34.4849	-56.451	50.7725	Boreal Shield	-0.00201046867450466	4.14585429098224e-06
004025_tile_0123	2009	69.9231	68.4685	49.5781	35.7916	-56.451	50.7725	Boreal Shield	-0.00201046867450466	4.14585429098224e-06
004025_tile_0123	1998	70.328	68.9681	47.3837	37.3644	-56.451	50.7725	Boreal Shield	-0.00201046867450466	4.14585429098224e-06
004025_tile_0123	2006	70.3271	68.9672	47.3957	37.3644	-56.451	50.7725	Boreal Shield	-0.00201046867450466	4.14585429098224e-06
004025_tile_0123	1999	70.328	68.9681	47.3837	37.3644	-56.451	50.7725	Boreal Shield	-0.00201046867450466	4.14585429098224e-06
004025_tile_0123	1991	70.3316	68.9645	47.1823	37.4266	-56.451	50.7725	Boreal Shield	-0.00201046867450466	4.14585429098224e-06
004025_tile_0124	1991	42.2287	19.6918	76.2444	8.5653	-56.3093	50.7717	Boreal Shield	0	6.08412774454337e-05
004025_tile_0124	2005	42.2179	19.6809	76.3406	8.5256	-56.3093	50.7717	Boreal Shield	0	6.08412774454337e-05
004025_tile_0124	1999	42.2287	19.6918	76.2444	8.5653	-56.3093	50.7717	Boreal Shield	0	6.08412774454337e-05
004025_tile_0124	2000	42.2287	19.6918	76.2444	8.5653	-56.3093	50.7717	Boreal Shield	0	6.08412774454337e-05
004025_tile_0124	1994	42.2287	19.6918	76.2444	8.5653	-56.3093	50.7717	Boreal Shield	0	6.08412774454337e-05
004025_tile_0124	2002	42.2287	19.6918	76.2444	8.5653	-56.3093	50.7717	Boreal Shield	0	6.08412774454337e-05
004025_tile_0124	1997	42.2287	19.6918	76.2444	8.5653	-56.3093	50.7717	Boreal Shield	0	6.08412774454337e-05
004025_tile_0124	2003	42.2287	19.6918	76.2444	8.5653	-56.3093	50.7717	Boreal Shield	0	6.08412774454337e-05
004025_tile_0124	2004	42.2179	19.6809	76.3406	8.5256	-56.3093	50.7717	Boreal Shield	0	6.08412774454337e-05
004025_tile_0124	1989	42.2287	19.6918	76.2444	8.5653	-56.3093	50.7717	Boreal Shield	0	6.08412774454337e-05
004025_tile_0124	1998	42.2287	19.6918	76.2444	8.5653	-56.3093	50.7717	Boreal Shield	0	6.08412774454337e-05
004025_tile_0124	2007	42.1999	19.6629	76.4248	8.4697	-56.3093	50.7717	Boreal Shield	0	6.08412774454337e-05
004025_tile_0124	1988	42.2287	19.6918	76.2444	8.5653	-56.3093	50.7717	Boreal Shield	0	6.08412774454337e-05
004025_tile_0124	2010	42.2125	19.6755	76.3827	8.4968	-56.3093	50.7717	Boreal Shield	0	6.08412774454337e-05
004025_tile_0124	1990	42.2287	19.6918	76.2444	8.5653	-56.3093	50.7717	Boreal Shield	0	6.08412774454337e-05
004025_tile_0124	1985	42.2287	19.6918	76.2444	8.5653	-56.3093	50.7717	Boreal Shield	0	6.08412774454337e-05
004025_tile_0124	1986	42.2287	19.6918	76.2444	8.5653	-56.3093	50.7717	Boreal Shield	0	6.08412774454337e-05
004025_tile_0124	1992	42.2287	19.6918	76.2444	8.5653	-56.3093	50.7717	Boreal Shield	0	6.08412774454337e-05
004025_tile_0124	1995	42.2287	19.6918	76.2444	8.5653	-56.3093	50.7717	Boreal Shield	0	6.08412774454337e-05
004025_tile_0124	2008	42.1638	19.5962	76.6352	8.449	-56.3093	50.7717	Boreal Shield	0	6.08412774454337e-05
004025_tile_0124	2006	42.2179	19.6809	76.3406	8.5256	-56.3093	50.7717	Boreal Shield	0	6.08412774454337e-05
004025_tile_0124	2009	42.2125	19.6755	76.3827	8.4968	-56.3093	50.7717	Boreal Shield	0	6.08412774454337e-05
004025_tile_0124	1993	42.2287	19.6918	76.2444	8.5653	-56.3093	50.7717	Boreal Shield	0	6.08412774454337e-05
004025_tile_0124	1996	42.2287	19.6918	76.2444	8.5653	-56.3093	50.7717	Boreal Shield	0	6.08412774454337e-05
004025_tile_0124	1987	42.2287	19.6918	76.2444	8.5653	-56.3093	50.7717	Boreal Shield	0	6.08412774454337e-05
004025_tile_0124	2001	42.2287	19.6918	76.2444	8.5653	-56.3093	50.7717	Boreal Shield	0	6.08412774454337e-05
004025_tile_0125	2003	34.5751	13.4874	31.9178	12.5296	-56.1677	50.7708	Boreal Shield	0	0.125812590122223
004025_tile_0125	1985	34.6103	13.5198	31.6533	12.756	-56.1677	50.7708	Boreal Shield	0	0.125812590122223
004025_tile_0125	1987	34.6103	13.5198	31.6533	12.756	-56.1677	50.7708	Boreal Shield	0	0.125812590122223
004025_tile_0125	2010	34.5472	13.4729	32.0861	12.3908	-56.1677	50.7708	Boreal Shield	0	0.125812590122223
004025_tile_0125	1990	34.4146	13.3476	32.5942	12.2555	-56.1677	50.7708	Boreal Shield	0	0.125812590122223
004025_tile_0125	1997	34.5751	13.4874	31.9178	12.5296	-56.1677	50.7708	Boreal Shield	0	0.125812590122223
004025_tile_0125	1996	34.5751	13.4874	31.9178	12.5296	-56.1677	50.7708	Boreal Shield	0	0.125812590122223
004025_tile_0125	1988	34.6103	13.5198	31.6533	12.756	-56.1677	50.7708	Boreal Shield	0	0.125812590122223
004025_tile_0125	1986	34.6103	13.5198	31.6533	12.756	-56.1677	50.7708	Boreal Shield	0	0.125812590122223
004025_tile_0125	1991	34.5463	13.4702	32.011	12.5269	-56.1677	50.7708	Boreal Shield	0	0.125812590122223
004025_tile_0125	1999	34.5751	13.4874	31.9178	12.5296	-56.1677	50.7708	Boreal Shield	0	0.125812590122223
004025_tile_0125	2009	34.5616	13.4874	32.026	12.3953	-56.1677	50.7708	Boreal Shield	0	0.125812590122223
004025_tile_0125	1998	34.5751	13.4874	31.9178	12.5296	-56.1677	50.7708	Boreal Shield	0	0.125812590122223
004025_tile_0125	1993	34.5751	13.4874	31.9178	12.5296	-56.1677	50.7708	Boreal Shield	0	0.125812590122223
004025_tile_0125	2002	34.5751	13.4874	31.9178	12.5296	-56.1677	50.7708	Boreal Shield	0	0.125812590122223
004025_tile_0125	2000	34.5751	13.4874	31.9178	12.5296	-56.1677	50.7708	Boreal Shield	0	0.125812590122223
004025_tile_0125	2001	34.5751	13.4874	31.9178	12.5296	-56.1677	50.7708	Boreal Shield	0	0.125812590122223
004025_tile_0125	1994	34.5751	13.4874	31.9178	12.5296	-56.1677	50.7708	Boreal Shield	0	0.125812590122223
004025_tile_0125	1995	34.5751	13.4874	31.9178	12.5296	-56.1677	50.7708	Boreal Shield	0	0.125812590122223
004025_tile_0125	2004	34.5751	13.4874	31.9178	12.5296	-56.1677	50.7708	Boreal Shield	0	0.125812590122223
004025_tile_0125	2006	34.5751	13.4874	31.9178	12.5296	-56.1677	50.7708	Boreal Shield	0	0.125812590122223
004025_tile_0125	2005	34.5751	13.4874	31.9178	12.5296	-56.1677	50.7708	Boreal Shield	0	0.125812590122223
004025_tile_0125	2008	34.558	13.4874	32.0501	12.3926	-56.1677	50.7708	Boreal Shield	0	0.125812590122223
004025_tile_0125	1992	34.5634	13.4874	31.9509	12.5296	-56.1677	50.7708	Boreal Shield	0	0.125812590122223
004025_tile_0125	1989	34.4146	13.3476	32.5942	12.2555	-56.1677	50.7708	Boreal Shield	0	0.125812590122223
004025_tile_0125	2007	34.5751	13.4874	31.9178	12.5296	-56.1677	50.7708	Boreal Shield	0	0.125812590122223
004025_tile_0126	1991	32.9888	32.9699	3.6643	19.478	-56.026	50.7697	Boreal Shield	0	0.0296968650072813
004025_tile_0126	2000	33.0294	33.0114	3.478	19.5601	-56.026	50.7697	Boreal Shield	0	0.0296968650072813
004025_tile_0126	1985	33.0574	33.0393	3.2495	19.7901	-56.026	50.7697	Boreal Shield	0	0.0296968650072813
004025_tile_0126	1995	33.0294	33.0114	3.478	19.5601	-56.026	50.7697	Boreal Shield	0	0.0296968650072813
004025_tile_0126	1997	33.0294	33.0114	3.478	19.5601	-56.026	50.7697	Boreal Shield	0	0.0296968650072813
004025_tile_0126	2002	33.0294	33.0114	3.478	19.5601	-56.026	50.7697	Boreal Shield	0	0.0296968650072813
004025_tile_0126	1986	33.0574	33.0393	3.2495	19.7901	-56.026	50.7697	Boreal Shield	0	0.0296968650072813
004025_tile_0126	1987	33.0574	33.0393	3.2495	19.7901	-56.026	50.7697	Boreal Shield	0	0.0296968650072813
004025_tile_0126	1990	33.0006	32.9816	3.5741	19.5258	-56.026	50.7697	Boreal Shield	0	0.0296968650072813
004025_tile_0126	1993	33.0294	33.0114	3.478	19.5601	-56.026	50.7697	Boreal Shield	0	0.0296968650072813
004025_tile_0126	2004	33.0294	33.0114	3.478	19.5601	-56.026	50.7697	Boreal Shield	0	0.0296968650072813
004025_tile_0126	2005	33.0294	33.0114	3.478	19.5601	-56.026	50.7697	Boreal Shield	0	0.0296968650072813
004025_tile_0126	1998	33.0294	33.0114	3.478	19.5601	-56.026	50.7697	Boreal Shield	0	0.0296968650072813
004025_tile_0126	2007	33.0087	32.9906	3.6222	19.4438	-56.026	50.7697	Boreal Shield	0	0.0296968650072813
004025_tile_0126	2010	33.0213	33.0033	3.5381	19.4753	-56.026	50.7697	Boreal Shield	0	0.0296968650072813
004025_tile_0126	1994	33.0294	33.0114	3.478	19.5601	-56.026	50.7697	Boreal Shield	0	0.0296968650072813
004025_tile_0126	2006	33.0294	33.0114	3.478	19.5601	-56.026	50.7697	Boreal Shield	0	0.0296968650072813
004025_tile_0126	1996	33.0294	33.0114	3.478	19.5601	-56.026	50.7697	Boreal Shield	0	0.0296968650072813
004025_tile_0126	2009	33.0213	33.0033	3.5381	19.4753	-56.026	50.7697	Boreal Shield	0	0.0296968650072813
004025_tile_0126	2001	33.0294	33.0114	3.478	19.5601	-56.026	50.7697	Boreal Shield	0	0.0296968650072813
004025_tile_0126	2003	33.0294	33.0114	3.478	19.5601	-56.026	50.7697	Boreal Shield	0	0.0296968650072813
004025_tile_0126	1999	33.0294	33.0114	3.478	19.5601	-56.026	50.7697	Boreal Shield	0	0.0296968650072813
004025_tile_0126	2008	33.0087	32.9906	3.6222	19.4438	-56.026	50.7697	Boreal Shield	0	0.0296968650072813
004025_tile_0126	1992	33.0294	33.0114	3.478	19.5601	-56.026	50.7697	Boreal Shield	0	0.0296968650072813
004025_tile_0126	1988	33.0574	33.0393	3.2495	19.7901	-56.026	50.7697	Boreal Shield	0	0.0296968650072813
004025_tile_0126	1989	33.0006	32.9816	3.5741	19.5258	-56.026	50.7697	Boreal Shield	0	0.0296968650072813
004025_tile_0129	2009	38.2157	37.8297	22.8126	20.4132	-55.6011	50.7654	Boreal Shield	-0.0090188227241627	0.0052460627630353
004025_tile_0129	1996	37.9966	37.6034	23.4859	20.241	-55.6011	50.7654	Boreal Shield	-0.0090188227241627	0.0052460627630353
004025_tile_0129	2002	38.2157	37.8297	22.8126	20.4132	-55.6011	50.7654	Boreal Shield	-0.0090188227241627	0.0052460627630353
004025_tile_0129	2008	38.2157	37.8297	22.8126	20.4132	-55.6011	50.7654	Boreal Shield	-0.0090188227241627	0.0052460627630353
004025_tile_0129	1997	37.9966	37.6034	23.4859	20.241	-55.6011	50.7654	Boreal Shield	-0.0090188227241627	0.0052460627630353
004025_tile_0129	1999	38.2157	37.8297	22.8126	20.4132	-55.6011	50.7654	Boreal Shield	-0.0090188227241627	0.0052460627630353
004025_tile_0129	2005	38.2157	37.8297	22.8126	20.4132	-55.6011	50.7654	Boreal Shield	-0.0090188227241627	0.0052460627630353
004025_tile_0129	2001	38.2157	37.8297	22.8126	20.4132	-55.6011	50.7654	Boreal Shield	-0.0090188227241627	0.0052460627630353
004025_tile_0129	1987	38.6576	38.2788	19.8216	22.4964	-55.6011	50.7654	Boreal Shield	-0.0090188227241627	0.0052460627630353
004025_tile_0129	1992	38.6215	38.2391	19.9539	22.4783	-55.6011	50.7654	Boreal Shield	-0.0090188227241627	0.0052460627630353
004025_tile_0129	1995	38.0579	37.6674	23.0651	20.4646	-55.6011	50.7654	Boreal Shield	-0.0090188227241627	0.0052460627630353
004025_tile_0129	1998	38.2157	37.8297	22.8126	20.4132	-55.6011	50.7654	Boreal Shield	-0.0090188227241627	0.0052460627630353
004025_tile_0129	1991	38.6215	38.2391	19.9539	22.4783	-55.6011	50.7654	Boreal Shield	-0.0090188227241627	0.0052460627630353
004025_tile_0129	1994	37.1362	35.2758	26.2485	19.6575	-55.6011	50.7654	Boreal Shield	-0.0090188227241627	0.0052460627630353
004025_tile_0129	2000	38.2157	37.8297	22.8126	20.4132	-55.6011	50.7654	Boreal Shield	-0.0090188227241627	0.0052460627630353
004025_tile_0129	1993	38.6215	38.2391	19.9539	22.4783	-55.6011	50.7654	Boreal Shield	-0.0090188227241627	0.0052460627630353
004025_tile_0129	1989	38.6576	38.2788	19.8216	22.4964	-55.6011	50.7654	Boreal Shield	-0.0090188227241627	0.0052460627630353
004025_tile_0129	2007	38.2157	37.8297	22.8126	20.4132	-55.6011	50.7654	Boreal Shield	-0.0090188227241627	0.0052460627630353
004025_tile_0129	1985	38.6576	38.2788	19.8216	22.4964	-55.6011	50.7654	Boreal Shield	-0.0090188227241627	0.0052460627630353
004025_tile_0129	1988	38.6576	38.2788	19.8216	22.4964	-55.6011	50.7654	Boreal Shield	-0.0090188227241627	0.0052460627630353
004025_tile_0129	2010	38.2157	37.8297	22.8126	20.4132	-55.6011	50.7654	Boreal Shield	-0.0090188227241627	0.0052460627630353
004025_tile_0129	2004	38.2157	37.8297	22.8126	20.4132	-55.6011	50.7654	Boreal Shield	-0.0090188227241627	0.0052460627630353
004025_tile_0129	1986	38.6576	38.2788	19.8216	22.4964	-55.6011	50.7654	Boreal Shield	-0.0090188227241627	0.0052460627630353
004025_tile_0129	1990	38.6576	38.2788	19.8216	22.4964	-55.6011	50.7654	Boreal Shield	-0.0090188227241627	0.0052460627630353
004025_tile_0129	2003	38.2157	37.8297	22.8126	20.4132	-55.6011	50.7654	Boreal Shield	-0.0090188227241627	0.0052460627630353
004025_tile_0129	2006	38.2157	37.8297	22.8126	20.4132	-55.6011	50.7654	Boreal Shield	-0.0090188227241627	0.0052460627630353
004025_tile_0130	2006	13.2322	11.7117	11.9248	5.7643	-55.4595	50.7636	Boreal Shield	-0.00371620465434633	0.000124623518786393
004025_tile_0130	2004	13.2322	11.7117	11.9248	5.7643	-55.4595	50.7636	Boreal Shield	-0.00371620465434633	0.000124623518786393
004025_tile_0130	2005	13.2322	11.7117	11.9248	5.7643	-55.4595	50.7636	Boreal Shield	-0.00371620465434633	0.000124623518786393
004025_tile_0130	1998	13.2322	11.7117	11.9248	5.7643	-55.4595	50.7636	Boreal Shield	-0.00371620465434633	0.000124623518786393
004025_tile_0130	2010	13.0825	11.5584	12.2765	5.5425	-55.4595	50.7636	Boreal Shield	-0.00371620465434633	0.000124623518786393
004025_tile_0130	1989	13.2917	11.7243	11.6964	5.877	-55.4595	50.7636	Boreal Shield	-0.00371620465434633	0.000124623518786393
004025_tile_0130	1996	13.2195	11.7117	11.9278	5.7643	-55.4595	50.7636	Boreal Shield	-0.00371620465434633	0.000124623518786393
004025_tile_0130	1985	13.2917	11.7243	11.6964	5.877	-55.4595	50.7636	Boreal Shield	-0.00371620465434633	0.000124623518786393
004025_tile_0130	2003	13.2322	11.7117	11.9248	5.7643	-55.4595	50.7636	Boreal Shield	-0.00371620465434633	0.000124623518786393
004025_tile_0130	2007	13.2322	11.7117	11.9248	5.7643	-55.4595	50.7636	Boreal Shield	-0.00371620465434633	0.000124623518786393
004025_tile_0130	1986	13.2917	11.7243	11.6964	5.877	-55.4595	50.7636	Boreal Shield	-0.00371620465434633	0.000124623518786393
004025_tile_0130	1990	13.2917	11.7243	11.6964	5.877	-55.4595	50.7636	Boreal Shield	-0.00371620465434633	0.000124623518786393
004025_tile_0130	1992	13.2917	11.7243	11.6964	5.877	-55.4595	50.7636	Boreal Shield	-0.00371620465434633	0.000124623518786393
004025_tile_0130	2002	13.2322	11.7117	11.9248	5.7643	-55.4595	50.7636	Boreal Shield	-0.00371620465434633	0.000124623518786393
004025_tile_0130	2009	13.0825	11.5584	12.2765	5.5425	-55.4595	50.7636	Boreal Shield	-0.00371620465434633	0.000124623518786393
004025_tile_0130	1991	13.2917	11.7243	11.6964	5.877	-55.4595	50.7636	Boreal Shield	-0.00371620465434633	0.000124623518786393
004025_tile_0130	1997	13.2322	11.7117	11.9248	5.7643	-55.4595	50.7636	Boreal Shield	-0.00371620465434633	0.000124623518786393
004025_tile_0130	1999	13.2322	11.7117	11.9248	5.7643	-55.4595	50.7636	Boreal Shield	-0.00371620465434633	0.000124623518786393
004025_tile_0130	2001	13.2322	11.7117	11.9248	5.7643	-55.4595	50.7636	Boreal Shield	-0.00371620465434633	0.000124623518786393
004025_tile_0130	2008	13.2015	11.6811	12.0812	5.6002	-55.4595	50.7636	Boreal Shield	-0.00371620465434633	0.000124623518786393
004025_tile_0130	1993	13.2799	11.7243	11.6783	5.877	-55.4595	50.7636	Boreal Shield	-0.00371620465434633	0.000124623518786393
004025_tile_0130	1988	13.2917	11.7243	11.6964	5.877	-55.4595	50.7636	Boreal Shield	-0.00371620465434633	0.000124623518786393
004025_tile_0130	1987	13.2917	11.7243	11.6964	5.877	-55.4595	50.7636	Boreal Shield	-0.00371620465434633	0.000124623518786393
004025_tile_0130	1995	13.1555	11.1228	12.2044	5.7165	-55.4595	50.7636	Boreal Shield	-0.00371620465434633	0.000124623518786393
004025_tile_0130	1994	13.1113	11.1228	12.1954	5.7165	-55.4595	50.7636	Boreal Shield	-0.00371620465434633	0.000124623518786393
004025_tile_0130	2000	13.2322	11.7117	11.9248	5.7643	-55.4595	50.7636	Boreal Shield	-0.00371620465434633	0.000124623518786393
004025_tile_0145	2009	13.2222	1.7919	55.0791	0.3228	-56.5935	50.6832	Boreal Shield	-0.0114114559561844	0.0372761227190495
004025_tile_0145	1986	14.0023	2.1598	51.8657	1.0939	-56.5935	50.6832	Boreal Shield	-0.0114114559561844	0.0372761227190495
004025_tile_0145	2001	13.2745	1.7919	55.0701	0.3228	-56.5935	50.6832	Boreal Shield	-0.0114114559561844	0.0372761227190495
004025_tile_0145	2008	13.206	1.7919	55.1001	0.3228	-56.5935	50.6832	Boreal Shield	-0.0114114559561844	0.0372761227190495
004025_tile_0145	2005	13.2466	1.7919	55.046	0.3228	-56.5935	50.6832	Boreal Shield	-0.0114114559561844	0.0372761227190495
004025_tile_0145	1990	13.1889	0.7846	54.4809	0.4455	-56.5935	50.6832	Boreal Shield	-0.0114114559561844	0.0372761227190495
004025_tile_0145	1998	13.2745	1.7919	55.0701	0.3228	-56.5935	50.6832	Boreal Shield	-0.0114114559561844	0.0372761227190495
004025_tile_0145	2003	13.1817	1.7919	55.1753	0.3192	-56.5935	50.6832	Boreal Shield	-0.0114114559561844	0.0372761227190495
004025_tile_0145	1988	14.0023	2.1598	51.8657	1.0939	-56.5935	50.6832	Boreal Shield	-0.0114114559561844	0.0372761227190495
004025_tile_0145	1989	13.1889	0.7846	54.4809	0.4455	-56.5935	50.6832	Boreal Shield	-0.0114114559561844	0.0372761227190495
004025_tile_0145	2004	13.1817	1.7919	55.1753	0.3192	-56.5935	50.6832	Boreal Shield	-0.0114114559561844	0.0372761227190495
004025_tile_0145	2000	13.2745	1.7919	55.0701	0.3228	-56.5935	50.6832	Boreal Shield	-0.0114114559561844	0.0372761227190495
004025_tile_0145	1987	14.0023	2.1598	51.8657	1.0939	-56.5935	50.6832	Boreal Shield	-0.0114114559561844	0.0372761227190495
004025_tile_0145	1991	13.4964	1.7856	54.0781	0.4771	-56.5935	50.6832	Boreal Shield	-0.0114114559561844	0.0372761227190495
004025_tile_0145	1992	13.647	1.9362	53.8256	0.4987	-56.5935	50.6832	Boreal Shield	-0.0114114559561844	0.0372761227190495
004025_tile_0145	2002	13.1961	1.7919	55.2294	0.3192	-56.5935	50.6832	Boreal Shield	-0.0114114559561844	0.0372761227190495
004025_tile_0145	1994	13.0013	1.5322	54.9288	0.321	-56.5935	50.6832	Boreal Shield	-0.0114114559561844	0.0372761227190495
004025_tile_0145	1985	14.0023	2.1598	51.8657	1.0939	-56.5935	50.6832	Boreal Shield	-0.0114114559561844	0.0372761227190495
004025_tile_0145	1993	13.6957	1.9362	53.6723	0.4987	-56.5935	50.6832	Boreal Shield	-0.0114114559561844	0.0372761227190495
004025_tile_0145	2006	13.2331	1.7919	55.0851	0.3228	-56.5935	50.6832	Boreal Shield	-0.0114114559561844	0.0372761227190495
004025_tile_0145	1995	12.9418	1.4979	55.3887	0.321	-56.5935	50.6832	Boreal Shield	-0.0114114559561844	0.0372761227190495
004025_tile_0145	1999	13.2745	1.7919	55.0701	0.3228	-56.5935	50.6832	Boreal Shield	-0.0114114559561844	0.0372761227190495
004025_tile_0145	2010	13.2222	1.7919	55.0791	0.3228	-56.5935	50.6832	Boreal Shield	-0.0114114559561844	0.0372761227190495
004025_tile_0145	2007	13.206	1.7919	55.1001	0.3228	-56.5935	50.6832	Boreal Shield	-0.0114114559561844	0.0372761227190495
004025_tile_0145	1997	13.2141	1.7531	55.1543	0.3219	-56.5935	50.6832	Boreal Shield	-0.0114114559561844	0.0372761227190495
004025_tile_0145	1996	13.1384	1.5087	55.2114	0.321	-56.5935	50.6832	Boreal Shield	-0.0114114559561844	0.0372761227190495
004025_tile_0146	2000	48.8822	39.0237	89.6392	9.6502	-56.4521	50.6827	Boreal Shield	-0.0216292931806865	2.94861092697829e-06
004025_tile_0146	1992	49.0112	39.3664	89.4167	9.6547	-56.4521	50.6827	Boreal Shield	-0.0216292931806865	2.94861092697829e-06
004025_tile_0146	1999	48.8822	39.0237	89.6392	9.6502	-56.4521	50.6827	Boreal Shield	-0.0216292931806865	2.94861092697829e-06
004025_tile_0146	1997	48.8714	39.0237	89.6692	9.6502	-56.4521	50.6827	Boreal Shield	-0.0216292931806865	2.94861092697829e-06
004025_tile_0146	1998	48.8822	39.0237	89.6392	9.6502	-56.4521	50.6827	Boreal Shield	-0.0216292931806865	2.94861092697829e-06
004025_tile_0146	2010	48.6441	38.8181	90.9859	9.156	-56.4521	50.6827	Boreal Shield	-0.0216292931806865	2.94861092697829e-06
004025_tile_0146	1994	48.8452	39.0048	89.4799	9.6827	-56.4521	50.6827	Boreal Shield	-0.0216292931806865	2.94861092697829e-06
004025_tile_0146	2002	48.8822	39.0237	89.6392	9.6502	-56.4521	50.6827	Boreal Shield	-0.0216292931806865	2.94861092697829e-06
004025_tile_0146	2008	48.4665	38.6197	91.3977	9.1569	-56.4521	50.6827	Boreal Shield	-0.0216292931806865	2.94861092697829e-06
004025_tile_0146	1991	48.9201	38.3501	89.7354	9.5266	-56.4521	50.6827	Boreal Shield	-0.0216292931806865	2.94861092697829e-06
004025_tile_0146	2007	48.453	38.5972	91.566	9.1804	-56.4521	50.6827	Boreal Shield	-0.0216292931806865	2.94861092697829e-06
004025_tile_0146	1993	49.0355	39.4052	89.2845	9.6989	-56.4521	50.6827	Boreal Shield	-0.0216292931806865	2.94861092697829e-06
004025_tile_0146	2009	48.6441	38.8181	90.9859	9.156	-56.4521	50.6827	Boreal Shield	-0.0216292931806865	2.94861092697829e-06
004025_tile_0146	1986	49.1582	39.517	88.6051	9.9189	-56.4521	50.6827	Boreal Shield	-0.0216292931806865	2.94861092697829e-06
004025_tile_0146	1987	49.1582	39.517	88.6051	9.9189	-56.4521	50.6827	Boreal Shield	-0.0216292931806865	2.94861092697829e-06
004025_tile_0146	1990	48.9571	38.3888	89.567	9.5789	-56.4521	50.6827	Boreal Shield	-0.0216292931806865	2.94861092697829e-06
004025_tile_0146	1989	48.9571	38.3888	89.567	9.5789	-56.4521	50.6827	Boreal Shield	-0.0216292931806865	2.94861092697829e-06
004025_tile_0146	1996	48.8714	39.0237	89.6692	9.6502	-56.4521	50.6827	Boreal Shield	-0.0216292931806865	2.94861092697829e-06
004025_tile_0146	2003	48.8822	39.0237	89.6392	9.6502	-56.4521	50.6827	Boreal Shield	-0.0216292931806865	2.94861092697829e-06
004025_tile_0146	2006	48.5981	38.6422	91.1392	9.2741	-56.4521	50.6827	Boreal Shield	-0.0216292931806865	2.94861092697829e-06
004025_tile_0146	1988	49.1582	39.517	88.6051	9.9189	-56.4521	50.6827	Boreal Shield	-0.0216292931806865	2.94861092697829e-06
004025_tile_0146	2005	48.5882	38.6323	91.1692	9.2669	-56.4521	50.6827	Boreal Shield	-0.0216292931806865	2.94861092697829e-06
004025_tile_0146	1995	48.8173	38.9768	89.6512	9.6358	-56.4521	50.6827	Boreal Shield	-0.0216292931806865	2.94861092697829e-06
004025_tile_0146	2001	48.8822	39.0237	89.6392	9.6502	-56.4521	50.6827	Boreal Shield	-0.0216292931806865	2.94861092697829e-06
004025_tile_0146	2004	48.774	38.9137	90.2013	9.4563	-56.4521	50.6827	Boreal Shield	-0.0216292931806865	2.94861092697829e-06
004025_tile_0146	1985	49.1582	39.517	88.6051	9.9189	-56.4521	50.6827	Boreal Shield	-0.0216292931806865	2.94861092697829e-06
004025_tile_0147	1997	77.0581	76.5252	31.3256	42.0529	-56.3107	50.6819	Boreal Shield	0	4.64136210212018e-05
004025_tile_0147	1994	77.0581	76.5252	31.3256	42.0529	-56.3107	50.6819	Boreal Shield	0	4.64136210212018e-05
004025_tile_0147	2005	77.0581	76.5252	31.3256	42.0529	-56.3107	50.6819	Boreal Shield	0	4.64136210212018e-05
004025_tile_0147	2003	77.0581	76.5252	31.3256	42.0529	-56.3107	50.6819	Boreal Shield	0	4.64136210212018e-05
004025_tile_0147	1989	77.0581	76.5252	31.3256	42.0529	-56.3107	50.6819	Boreal Shield	0	4.64136210212018e-05
004025_tile_0147	2002	77.0581	76.5252	31.3256	42.0529	-56.3107	50.6819	Boreal Shield	0	4.64136210212018e-05
004025_tile_0147	1996	77.0581	76.5252	31.3256	42.0529	-56.3107	50.6819	Boreal Shield	0	4.64136210212018e-05
004025_tile_0147	2006	77.0581	76.5252	31.3256	42.0529	-56.3107	50.6819	Boreal Shield	0	4.64136210212018e-05
004025_tile_0147	1985	77.1186	76.5901	30.9799	42.2982	-56.3107	50.6819	Boreal Shield	0	4.64136210212018e-05
004025_tile_0147	1999	77.0581	76.5252	31.3256	42.0529	-56.3107	50.6819	Boreal Shield	0	4.64136210212018e-05
004025_tile_0147	1986	77.1186	76.5901	30.9799	42.2982	-56.3107	50.6819	Boreal Shield	0	4.64136210212018e-05
004025_tile_0147	2007	77.0581	76.5252	31.3256	42.0529	-56.3107	50.6819	Boreal Shield	0	4.64136210212018e-05
004025_tile_0147	1991	77.0581	76.5252	31.3256	42.0529	-56.3107	50.6819	Boreal Shield	0	4.64136210212018e-05
004025_tile_0147	1993	77.0581	76.5252	31.3256	42.0529	-56.3107	50.6819	Boreal Shield	0	4.64136210212018e-05
004025_tile_0147	2010	76.9562	76.4224	32.035	41.4685	-56.3107	50.6819	Boreal Shield	0	4.64136210212018e-05
004025_tile_0147	1995	77.0581	76.5252	31.3256	42.0529	-56.3107	50.6819	Boreal Shield	0	4.64136210212018e-05
004025_tile_0147	1990	77.0581	76.5252	31.3256	42.0529	-56.3107	50.6819	Boreal Shield	0	4.64136210212018e-05
004025_tile_0147	1998	77.0581	76.5252	31.3256	42.0529	-56.3107	50.6819	Boreal Shield	0	4.64136210212018e-05
004025_tile_0147	2008	76.8787	76.3457	32.3507	41.501	-56.3107	50.6819	Boreal Shield	0	4.64136210212018e-05
004025_tile_0147	1992	77.0581	76.5252	31.3256	42.0529	-56.3107	50.6819	Boreal Shield	0	4.64136210212018e-05
004025_tile_0147	2004	77.0581	76.5252	31.3256	42.0529	-56.3107	50.6819	Boreal Shield	0	4.64136210212018e-05
004025_tile_0147	2001	77.0581	76.5252	31.3256	42.0529	-56.3107	50.6819	Boreal Shield	0	4.64136210212018e-05
004025_tile_0147	2009	76.9707	76.4368	31.9388	41.4919	-56.3107	50.6819	Boreal Shield	0	4.64136210212018e-05
004025_tile_0147	2000	77.0581	76.5252	31.3256	42.0529	-56.3107	50.6819	Boreal Shield	0	4.64136210212018e-05
004025_tile_0147	1988	77.1186	76.5901	30.9799	42.2982	-56.3107	50.6819	Boreal Shield	0	4.64136210212018e-05
004025_tile_0147	1987	77.1186	76.5901	30.9799	42.2982	-56.3107	50.6819	Boreal Shield	0	4.64136210212018e-05
004025_tile_0148	2010	55.7251	55.5655	9.7485	34.1179	-56.1693	50.681	Boreal Shield	-0.000205399239543839	0.00107175263110548
004025_tile_0148	2002	55.8297	55.671	9.3427	34.5075	-56.1693	50.681	Boreal Shield	-0.000205399239543839	0.00107175263110548
004025_tile_0148	1990	55.8054	55.6466	9.4509	34.4705	-56.1693	50.681	Boreal Shield	-0.000205399239543839	0.00107175263110548
004025_tile_0148	1999	55.8297	55.671	9.3427	34.5075	-56.1693	50.681	Boreal Shield	-0.000205399239543839	0.00107175263110548
004025_tile_0148	1992	55.8297	55.671	9.3427	34.5075	-56.1693	50.681	Boreal Shield	-0.000205399239543839	0.00107175263110548
004025_tile_0148	2007	55.8297	55.671	9.3427	34.5075	-56.1693	50.681	Boreal Shield	-0.000205399239543839	0.00107175263110548
004025_tile_0148	2004	55.8297	55.671	9.3427	34.5075	-56.1693	50.681	Boreal Shield	-0.000205399239543839	0.00107175263110548
004025_tile_0148	1987	55.8559	55.6971	9.1082	34.705	-56.1693	50.681	Boreal Shield	-0.000205399239543839	0.00107175263110548
004025_tile_0148	2006	55.8297	55.671	9.3427	34.5075	-56.1693	50.681	Boreal Shield	-0.000205399239543839	0.00107175263110548
004025_tile_0148	1985	55.8559	55.6971	9.1082	34.705	-56.1693	50.681	Boreal Shield	-0.000205399239543839	0.00107175263110548
004025_tile_0148	1988	55.8559	55.6971	9.1082	34.705	-56.1693	50.681	Boreal Shield	-0.000205399239543839	0.00107175263110548
004025_tile_0148	1993	55.8297	55.671	9.3427	34.5075	-56.1693	50.681	Boreal Shield	-0.000205399239543839	0.00107175263110548
004025_tile_0148	1996	55.8297	55.671	9.3427	34.5075	-56.1693	50.681	Boreal Shield	-0.000205399239543839	0.00107175263110548
004025_tile_0148	2003	55.8297	55.671	9.3427	34.5075	-56.1693	50.681	Boreal Shield	-0.000205399239543839	0.00107175263110548
004025_tile_0148	2005	55.8297	55.671	9.3427	34.5075	-56.1693	50.681	Boreal Shield	-0.000205399239543839	0.00107175263110548
004025_tile_0148	1997	55.8297	55.671	9.3427	34.5075	-56.1693	50.681	Boreal Shield	-0.000205399239543839	0.00107175263110548
004025_tile_0148	2008	55.8225	55.662	9.3878	34.5075	-56.1693	50.681	Boreal Shield	-0.000205399239543839	0.00107175263110548
004025_tile_0148	2000	55.8297	55.671	9.3427	34.5075	-56.1693	50.681	Boreal Shield	-0.000205399239543839	0.00107175263110548
004025_tile_0148	2001	55.8297	55.671	9.3427	34.5075	-56.1693	50.681	Boreal Shield	-0.000205399239543839	0.00107175263110548
004025_tile_0148	1986	55.8559	55.6971	9.1082	34.705	-56.1693	50.681	Boreal Shield	-0.000205399239543839	0.00107175263110548
004025_tile_0148	1995	55.8297	55.671	9.3427	34.5075	-56.1693	50.681	Boreal Shield	-0.000205399239543839	0.00107175263110548
004025_tile_0148	1998	55.8297	55.671	9.3427	34.5075	-56.1693	50.681	Boreal Shield	-0.000205399239543839	0.00107175263110548
004025_tile_0148	1989	55.845	55.6863	9.2104	34.6409	-56.1693	50.681	Boreal Shield	-0.000205399239543839	0.00107175263110548
004025_tile_0148	1991	55.8054	55.6466	9.4509	34.4705	-56.1693	50.681	Boreal Shield	-0.000205399239543839	0.00107175263110548
004025_tile_0148	1994	55.8297	55.671	9.3427	34.5075	-56.1693	50.681	Boreal Shield	-0.000205399239543839	0.00107175263110548
004025_tile_0148	2009	55.8017	55.6421	9.514	34.3668	-56.1693	50.681	Boreal Shield	-0.000205399239543839	0.00107175263110548
004025_tile_0152	1999	8.9387	8.0008	9.9168	2.4682	-55.6038	50.6756	Boreal Shield	-0.000539556528880357	0.0024079738650471
004025_tile_0152	1997	8.9233	7.9855	9.995	2.452	-55.6038	50.6756	Boreal Shield	-0.000539556528880357	0.0024079738650471
004025_tile_0152	1987	8.9747	8.0215	9.8206	2.5485	-55.6038	50.6756	Boreal Shield	-0.000539556528880357	0.0024079738650471
004025_tile_0152	1998	8.9387	8.0008	9.9168	2.4682	-55.6038	50.6756	Boreal Shield	-0.000539556528880357	0.0024079738650471
004025_tile_0152	2000	8.9387	8.0008	9.9168	2.4682	-55.6038	50.6756	Boreal Shield	-0.000539556528880357	0.0024079738650471
004025_tile_0152	1994	8.8801	7.9359	10.0431	2.4529	-55.6038	50.6756	Boreal Shield	-0.000539556528880357	0.0024079738650471
004025_tile_0152	1991	8.9747	8.0215	9.8206	2.5485	-55.6038	50.6756	Boreal Shield	-0.000539556528880357	0.0024079738650471
004025_tile_0152	1985	8.9747	8.0215	9.8206	2.5485	-55.6038	50.6756	Boreal Shield	-0.000539556528880357	0.0024079738650471
004025_tile_0152	1990	8.9747	8.0215	9.8206	2.5485	-55.6038	50.6756	Boreal Shield	-0.000539556528880357	0.0024079738650471
004025_tile_0152	2010	8.9387	8.0008	9.9168	2.4682	-55.6038	50.6756	Boreal Shield	-0.000539556528880357	0.0024079738650471
004025_tile_0152	1993	8.9747	8.0215	9.8206	2.5485	-55.6038	50.6756	Boreal Shield	-0.000539556528880357	0.0024079738650471
004025_tile_0152	2001	8.9387	8.0008	9.9168	2.4682	-55.6038	50.6756	Boreal Shield	-0.000539556528880357	0.0024079738650471
004025_tile_0152	2006	8.9387	8.0008	9.9168	2.4682	-55.6038	50.6756	Boreal Shield	-0.000539556528880357	0.0024079738650471
004025_tile_0152	2007	8.9387	8.0008	9.9168	2.4682	-55.6038	50.6756	Boreal Shield	-0.000539556528880357	0.0024079738650471
004025_tile_0152	2002	8.9387	8.0008	9.9168	2.4682	-55.6038	50.6756	Boreal Shield	-0.000539556528880357	0.0024079738650471
004025_tile_0152	2008	8.9387	8.0008	9.9168	2.4682	-55.6038	50.6756	Boreal Shield	-0.000539556528880357	0.0024079738650471
004025_tile_0152	2003	8.9387	8.0008	9.9168	2.4682	-55.6038	50.6756	Boreal Shield	-0.000539556528880357	0.0024079738650471
004025_tile_0152	2009	8.9387	8.0008	9.9168	2.4682	-55.6038	50.6756	Boreal Shield	-0.000539556528880357	0.0024079738650471
004025_tile_0152	1996	8.9233	7.9855	9.995	2.452	-55.6038	50.6756	Boreal Shield	-0.000539556528880357	0.0024079738650471
004025_tile_0152	2004	8.9387	8.0008	9.9168	2.4682	-55.6038	50.6756	Boreal Shield	-0.000539556528880357	0.0024079738650471
004025_tile_0152	1986	8.9747	8.0215	9.8206	2.5485	-55.6038	50.6756	Boreal Shield	-0.000539556528880357	0.0024079738650471
004025_tile_0152	1989	8.9747	8.0215	9.8206	2.5485	-55.6038	50.6756	Boreal Shield	-0.000539556528880357	0.0024079738650471
004025_tile_0152	1995	8.9441	8.0062	9.8687	2.5223	-55.6038	50.6756	Boreal Shield	-0.000539556528880357	0.0024079738650471
004025_tile_0152	1992	8.9747	8.0215	9.8206	2.5485	-55.6038	50.6756	Boreal Shield	-0.000539556528880357	0.0024079738650471
004025_tile_0152	1988	8.9747	8.0215	9.8206	2.5485	-55.6038	50.6756	Boreal Shield	-0.000539556528880357	0.0024079738650471
004025_tile_0152	2005	8.9387	8.0008	9.9168	2.4682	-55.6038	50.6756	Boreal Shield	-0.000539556528880357	0.0024079738650471
004025_tile_0167	1986	36.0649	7.5986	73.4909	4.0743	-56.7354	50.5938	Boreal Shield	-0.0177078713210129	0.0328225195407867
004025_tile_0167	1992	35.0657	6.5038	77.8105	3.0328	-56.7354	50.5938	Boreal Shield	-0.0177078713210129	0.0328225195407867
004025_tile_0167	2010	35.0612	6.5678	78.4208	2.7803	-56.7354	50.5938	Boreal Shield	-0.0177078713210129	0.0328225195407867
004025_tile_0167	1989	35.4156	7.2361	75.6763	3.6469	-56.7354	50.5938	Boreal Shield	-0.0177078713210129	0.0328225195407867
004025_tile_0167	1994	35.2145	6.7094	77.0831	3.0932	-56.7354	50.5938	Boreal Shield	-0.0177078713210129	0.0328225195407867
004025_tile_0167	2006	35.3308	6.6156	76.8306	3.2303	-56.7354	50.5938	Boreal Shield	-0.0177078713210129	0.0328225195407867
004025_tile_0167	2009	35.0612	6.5678	78.4208	2.7803	-56.7354	50.5938	Boreal Shield	-0.0177078713210129	0.0328225195407867
004025_tile_0167	1988	36.0649	7.5986	73.4909	4.0743	-56.7354	50.5938	Boreal Shield	-0.0177078713210129	0.0328225195407867
004025_tile_0167	1996	35.4526	6.75	76.4278	3.26	-56.7354	50.5938	Boreal Shield	-0.0177078713210129	0.0328225195407867
004025_tile_0167	2007	35.1153	6.6751	77.6001	3.0382	-56.7354	50.5938	Boreal Shield	-0.0177078713210129	0.0328225195407867
004025_tile_0167	1987	36.0649	7.5986	73.4909	4.0743	-56.7354	50.5938	Boreal Shield	-0.0177078713210129	0.0328225195407867
004025_tile_0167	2008	35.1342	6.6941	77.534	3.0454	-56.7354	50.5938	Boreal Shield	-0.0177078713210129	0.0328225195407867
004025_tile_0167	1991	34.9773	6.6445	77.4769	3.1121	-56.7354	50.5938	Boreal Shield	-0.0177078713210129	0.0328225195407867
004025_tile_0167	1998	35.4652	6.75	76.3917	3.26	-56.7354	50.5938	Boreal Shield	-0.0177078713210129	0.0328225195407867
004025_tile_0167	1985	36.0649	7.5986	73.4909	4.0743	-56.7354	50.5938	Boreal Shield	-0.0177078713210129	0.0328225195407867
004025_tile_0167	2002	35.4652	6.75	76.3917	3.26	-56.7354	50.5938	Boreal Shield	-0.0177078713210129	0.0328225195407867
004025_tile_0167	2005	35.3308	6.6156	76.8306	3.2303	-56.7354	50.5938	Boreal Shield	-0.0177078713210129	0.0328225195407867
004025_tile_0167	1997	35.4652	6.75	76.3917	3.26	-56.7354	50.5938	Boreal Shield	-0.0177078713210129	0.0328225195407867
004025_tile_0167	2000	35.4652	6.75	76.3917	3.26	-56.7354	50.5938	Boreal Shield	-0.0177078713210129	0.0328225195407867
004025_tile_0167	1995	35.4111	6.75	76.3466	3.26	-56.7354	50.5938	Boreal Shield	-0.0177078713210129	0.0328225195407867
004025_tile_0167	2001	35.4652	6.75	76.3917	3.26	-56.7354	50.5938	Boreal Shield	-0.0177078713210129	0.0328225195407867
004025_tile_0167	2004	35.4652	6.75	76.3917	3.26	-56.7354	50.5938	Boreal Shield	-0.0177078713210129	0.0328225195407867
004025_tile_0167	1999	35.4652	6.75	76.3917	3.26	-56.7354	50.5938	Boreal Shield	-0.0177078713210129	0.0328225195407867
004025_tile_0167	1993	35.2019	6.7094	77.1252	3.0887	-56.7354	50.5938	Boreal Shield	-0.0177078713210129	0.0328225195407867
004025_tile_0167	1990	35.4156	7.2361	75.6763	3.6469	-56.7354	50.5938	Boreal Shield	-0.0177078713210129	0.0328225195407867
004025_tile_0167	2003	35.4652	6.75	76.3917	3.26	-56.7354	50.5938	Boreal Shield	-0.0177078713210129	0.0328225195407867
004025_tile_0168	1991	25.2505	4.2051	73.8757	1.7775	-56.5942	50.5934	Boreal Shield	-0.0730562114989732	8.74547822604654e-06
004025_tile_0168	1988	25.9458	4.2105	72.3366	1.9858	-56.5942	50.5934	Boreal Shield	-0.0730562114989732	8.74547822604654e-06
004025_tile_0168	1987	25.9458	4.2105	72.3366	1.9858	-56.5942	50.5934	Boreal Shield	-0.0730562114989732	8.74547822604654e-06
004025_tile_0168	1985	25.9458	4.2105	72.3366	1.9858	-56.5942	50.5934	Boreal Shield	-0.0730562114989732	8.74547822604654e-06
004025_tile_0168	2007	24.2477	3.9923	76.4218	1.277	-56.5942	50.5934	Boreal Shield	-0.0730562114989732	8.74547822604654e-06
004025_tile_0168	1994	24.0529	4.0247	75.7905	1.4303	-56.5942	50.5934	Boreal Shield	-0.0730562114989732	8.74547822604654e-06
004025_tile_0168	1995	23.9185	3.931	76.6713	1.3482	-56.5942	50.5934	Boreal Shield	-0.0730562114989732	8.74547822604654e-06
004025_tile_0168	2003	24.7761	3.9923	75.8506	1.3807	-56.5942	50.5934	Boreal Shield	-0.0730562114989732	8.74547822604654e-06
004025_tile_0168	2006	24.6472	3.9923	76.049	1.2788	-56.5942	50.5934	Boreal Shield	-0.0730562114989732	8.74547822604654e-06
004025_tile_0168	1997	24.5849	3.931	75.8476	1.3752	-56.5942	50.5934	Boreal Shield	-0.0730562114989732	8.74547822604654e-06
004025_tile_0168	2009	23.8888	3.2212	78.054	0.9523	-56.5942	50.5934	Boreal Shield	-0.0730562114989732	8.74547822604654e-06
004025_tile_0168	2004	24.7761	3.9923	75.8506	1.3807	-56.5942	50.5934	Boreal Shield	-0.0730562114989732	8.74547822604654e-06
004025_tile_0168	1989	25.7329	4.1943	73.061	1.9028	-56.5942	50.5934	Boreal Shield	-0.0730562114989732	8.74547822604654e-06
004025_tile_0168	1992	25.4931	4.2051	73.4007	1.8063	-56.5942	50.5934	Boreal Shield	-0.0730562114989732	8.74547822604654e-06
004025_tile_0168	2000	24.7761	3.9923	75.8506	1.3807	-56.5942	50.5934	Boreal Shield	-0.0730562114989732	8.74547822604654e-06
004025_tile_0168	2001	24.7761	3.9923	75.8506	1.3807	-56.5942	50.5934	Boreal Shield	-0.0730562114989732	8.74547822604654e-06
004025_tile_0168	1986	25.9458	4.2105	72.3366	1.9858	-56.5942	50.5934	Boreal Shield	-0.0730562114989732	8.74547822604654e-06
004025_tile_0168	2010	23.8888	3.2212	78.054	0.9523	-56.5942	50.5934	Boreal Shield	-0.0730562114989732	8.74547822604654e-06
004025_tile_0168	2002	24.7761	3.9923	75.8506	1.3807	-56.5942	50.5934	Boreal Shield	-0.0730562114989732	8.74547822604654e-06
004025_tile_0168	1998	24.7761	3.9923	75.8506	1.3807	-56.5942	50.5934	Boreal Shield	-0.0730562114989732	8.74547822604654e-06
004025_tile_0168	2008	24.2215	3.9815	76.539	1.3437	-56.5942	50.5934	Boreal Shield	-0.0730562114989732	8.74547822604654e-06
004025_tile_0168	2005	24.6607	3.9923	76.0671	1.2788	-56.5942	50.5934	Boreal Shield	-0.0730562114989732	8.74547822604654e-06
004025_tile_0168	1996	24.5759	3.931	75.8446	1.3752	-56.5942	50.5934	Boreal Shield	-0.0730562114989732	8.74547822604654e-06
004025_tile_0168	1999	24.7761	3.9923	75.8506	1.3807	-56.5942	50.5934	Boreal Shield	-0.0730562114989732	8.74547822604654e-06
004025_tile_0168	1990	25.7329	4.1943	73.061	1.9028	-56.5942	50.5934	Boreal Shield	-0.0730562114989732	8.74547822604654e-06
004025_tile_0168	1993	25.5724	4.2051	73.4879	1.7955	-56.5942	50.5934	Boreal Shield	-0.0730562114989732	8.74547822604654e-06
004025_tile_0169	1987	66.2906	64.799	32.7264	28.5348	-56.4531	50.5928	Boreal Shield	-0.025592470910335	0.000227331227506511
004025_tile_0169	1989	66.1653	64.6773	33.2284	28.2472	-56.4531	50.5928	Boreal Shield	-0.025592470910335	0.000227331227506511
004025_tile_0169	2002	65.7784	64.2805	35.8557	27.0099	-56.4531	50.5928	Boreal Shield	-0.025592470910335	0.000227331227506511
004025_tile_0169	2005	65.7784	64.2805	35.8557	27.0099	-56.4531	50.5928	Boreal Shield	-0.025592470910335	0.000227331227506511
004025_tile_0169	1999	65.7784	64.2805	35.8557	27.0099	-56.4531	50.5928	Boreal Shield	-0.025592470910335	0.000227331227506511
004025_tile_0169	1988	66.2906	64.799	32.7264	28.5348	-56.4531	50.5928	Boreal Shield	-0.025592470910335	0.000227331227506511
004025_tile_0169	2008	65.7784	64.2805	35.8557	27.0099	-56.4531	50.5928	Boreal Shield	-0.025592470910335	0.000227331227506511
004025_tile_0169	2010	64.5943	63.1208	41.2364	24.8681	-56.4531	50.5928	Boreal Shield	-0.025592470910335	0.000227331227506511
004025_tile_0169	1997	65.7252	63.9838	35.8948	27	-56.4531	50.5928	Boreal Shield	-0.025592470910335	0.000227331227506511
004025_tile_0169	2000	65.7784	64.2805	35.8557	27.0099	-56.4531	50.5928	Boreal Shield	-0.025592470910335	0.000227331227506511
004025_tile_0169	1994	65.3428	63.5374	36.4088	26.687	-56.4531	50.5928	Boreal Shield	-0.025592470910335	0.000227331227506511
004025_tile_0169	2006	65.7784	64.2805	35.8557	27.0099	-56.4531	50.5928	Boreal Shield	-0.025592470910335	0.000227331227506511
004025_tile_0169	2007	65.7784	64.2805	35.8557	27.0099	-56.4531	50.5928	Boreal Shield	-0.025592470910335	0.000227331227506511
004025_tile_0169	1992	65.8974	64.4077	34.506	27.5618	-56.4531	50.5928	Boreal Shield	-0.025592470910335	0.000227331227506511
004025_tile_0169	1986	66.2906	64.799	32.7264	28.5348	-56.4531	50.5928	Boreal Shield	-0.025592470910335	0.000227331227506511
004025_tile_0169	2009	64.5943	63.1208	41.2364	24.8681	-56.4531	50.5928	Boreal Shield	-0.025592470910335	0.000227331227506511
004025_tile_0169	2004	65.7784	64.2805	35.8557	27.0099	-56.4531	50.5928	Boreal Shield	-0.025592470910335	0.000227331227506511
004025_tile_0169	1995	65.3726	63.5699	36.3667	26.6879	-56.4531	50.5928	Boreal Shield	-0.025592470910335	0.000227331227506511
004025_tile_0169	1991	65.9894	64.5014	33.8807	27.8188	-56.4531	50.5928	Boreal Shield	-0.025592470910335	0.000227331227506511
004025_tile_0169	1985	66.2906	64.799	32.7264	28.5348	-56.4531	50.5928	Boreal Shield	-0.025592470910335	0.000227331227506511
004025_tile_0169	1993	65.8983	64.4086	34.3797	27.5988	-56.4531	50.5928	Boreal Shield	-0.025592470910335	0.000227331227506511
004025_tile_0169	2001	65.7784	64.2805	35.8557	27.0099	-56.4531	50.5928	Boreal Shield	-0.025592470910335	0.000227331227506511
004025_tile_0169	1996	65.7144	63.9234	35.9188	27	-56.4531	50.5928	Boreal Shield	-0.025592470910335	0.000227331227506511
004025_tile_0169	1998	65.7784	64.2805	35.8557	27.0099	-56.4531	50.5928	Boreal Shield	-0.025592470910335	0.000227331227506511
004025_tile_0169	1990	66.1211	64.6331	33.4809	27.9856	-56.4531	50.5928	Boreal Shield	-0.025592470910335	0.000227331227506511
004025_tile_0169	2003	65.7784	64.2805	35.8557	27.0099	-56.4531	50.5928	Boreal Shield	-0.025592470910335	0.000227331227506511
004025_tile_0170	2003	65.1372	63.9558	46.7645	25.8466	-56.312	50.5921	Boreal Shield	-0.00712738021157405	2.75949041679269e-05
004025_tile_0170	2002	65.1372	63.9558	46.7645	25.8466	-56.312	50.5921	Boreal Shield	-0.00712738021157405	2.75949041679269e-05
004025_tile_0170	2001	65.1372	63.9558	46.7645	25.8466	-56.312	50.5921	Boreal Shield	-0.00712738021157405	2.75949041679269e-05
004025_tile_0170	2000	65.1372	63.9558	46.7645	25.8466	-56.312	50.5921	Boreal Shield	-0.00712738021157405	2.75949041679269e-05
004025_tile_0170	2006	65.1372	63.9558	46.7645	25.8466	-56.312	50.5921	Boreal Shield	-0.00712738021157405	2.75949041679269e-05
004025_tile_0170	2007	65.1372	63.9558	46.7645	25.8466	-56.312	50.5921	Boreal Shield	-0.00712738021157405	2.75949041679269e-05
004025_tile_0170	1999	65.1372	63.9558	46.7645	25.8466	-56.312	50.5921	Boreal Shield	-0.00712738021157405	2.75949041679269e-05
004025_tile_0170	1986	65.2941	64.2967	46.1753	25.9882	-56.312	50.5921	Boreal Shield	-0.00712738021157405	2.75949041679269e-05
004025_tile_0170	1991	65.2139	64.0361	46.4579	25.9151	-56.312	50.5921	Boreal Shield	-0.00712738021157405	2.75949041679269e-05
004025_tile_0170	1994	65.0597	63.8648	47.1402	25.6247	-56.312	50.5921	Boreal Shield	-0.00712738021157405	2.75949041679269e-05
004025_tile_0170	1993	65.2139	64.0361	46.4579	25.9151	-56.312	50.5921	Boreal Shield	-0.00712738021157405	2.75949041679269e-05
004025_tile_0170	1985	65.2941	64.2967	46.1753	25.9882	-56.312	50.5921	Boreal Shield	-0.00712738021157405	2.75949041679269e-05
004025_tile_0170	2005	65.1372	63.9558	46.7645	25.8466	-56.312	50.5921	Boreal Shield	-0.00712738021157405	2.75949041679269e-05
004025_tile_0170	1988	65.2941	64.2967	46.1753	25.9882	-56.312	50.5921	Boreal Shield	-0.00712738021157405	2.75949041679269e-05
004025_tile_0170	1995	65.0597	63.8648	47.1402	25.6247	-56.312	50.5921	Boreal Shield	-0.00712738021157405	2.75949041679269e-05
004025_tile_0170	1996	65.1372	63.9558	46.7645	25.8466	-56.312	50.5921	Boreal Shield	-0.00712738021157405	2.75949041679269e-05
004025_tile_0170	2009	64.9794	63.7971	47.6242	25.3271	-56.312	50.5921	Boreal Shield	-0.00712738021157405	2.75949041679269e-05
004025_tile_0170	2004	65.1372	63.9558	46.7645	25.8466	-56.312	50.5921	Boreal Shield	-0.00712738021157405	2.75949041679269e-05
004025_tile_0170	2008	65.1372	63.9558	46.7645	25.8466	-56.312	50.5921	Boreal Shield	-0.00712738021157405	2.75949041679269e-05
004025_tile_0170	1989	65.2139	64.0361	46.4579	25.9151	-56.312	50.5921	Boreal Shield	-0.00712738021157405	2.75949041679269e-05
004025_tile_0170	1990	65.2139	64.0361	46.4579	25.9151	-56.312	50.5921	Boreal Shield	-0.00712738021157405	2.75949041679269e-05
004025_tile_0170	1987	65.2941	64.2967	46.1753	25.9882	-56.312	50.5921	Boreal Shield	-0.00712738021157405	2.75949041679269e-05
004025_tile_0170	1997	65.1372	63.9558	46.7645	25.8466	-56.312	50.5921	Boreal Shield	-0.00712738021157405	2.75949041679269e-05
004025_tile_0170	1998	65.1372	63.9558	46.7645	25.8466	-56.312	50.5921	Boreal Shield	-0.00712738021157405	2.75949041679269e-05
004025_tile_0170	2010	64.9794	63.7971	47.6242	25.3271	-56.312	50.5921	Boreal Shield	-0.00712738021157405	2.75949041679269e-05
004025_tile_0170	1992	65.2139	64.0361	46.4579	25.9151	-56.312	50.5921	Boreal Shield	-0.00712738021157405	2.75949041679269e-05
004025_tile_0171	1994	13.7723	11.3808	3.8717	8.385	-56.1709	50.5912	Boreal Shield	0	0.0460887029767036
004025_tile_0171	1997	13.7723	11.3808	3.8717	8.385	-56.1709	50.5912	Boreal Shield	0	0.0460887029767036
004025_tile_0171	2002	13.7723	11.3808	3.8717	8.385	-56.1709	50.5912	Boreal Shield	0	0.0460887029767036
004025_tile_0171	1988	13.785	11.3826	3.7575	8.4328	-56.1709	50.5912	Boreal Shield	0	0.0460887029767036
004025_tile_0171	1989	13.7606	11.369	3.9198	8.3597	-56.1709	50.5912	Boreal Shield	0	0.0460887029767036
004025_tile_0171	1996	13.7723	11.3808	3.8717	8.385	-56.1709	50.5912	Boreal Shield	0	0.0460887029767036
004025_tile_0171	1999	13.7723	11.3808	3.8717	8.385	-56.1709	50.5912	Boreal Shield	0	0.0460887029767036
004025_tile_0171	1993	13.7723	11.3808	3.8717	8.385	-56.1709	50.5912	Boreal Shield	0	0.0460887029767036
004025_tile_0171	2003	13.7723	11.3808	3.8717	8.385	-56.1709	50.5912	Boreal Shield	0	0.0460887029767036
004025_tile_0171	1985	13.785	11.3826	3.7575	8.4328	-56.1709	50.5912	Boreal Shield	0	0.0460887029767036
004025_tile_0171	2004	13.7723	11.3808	3.8717	8.385	-56.1709	50.5912	Boreal Shield	0	0.0460887029767036
004025_tile_0171	1986	13.785	11.3826	3.7575	8.4328	-56.1709	50.5912	Boreal Shield	0	0.0460887029767036
004025_tile_0171	2000	13.7723	11.3808	3.8717	8.385	-56.1709	50.5912	Boreal Shield	0	0.0460887029767036
004025_tile_0171	2008	13.7723	11.3808	3.8717	8.385	-56.1709	50.5912	Boreal Shield	0	0.0460887029767036
004025_tile_0171	1992	13.7723	11.3808	3.8717	8.385	-56.1709	50.5912	Boreal Shield	0	0.0460887029767036
004025_tile_0171	2001	13.7723	11.3808	3.8717	8.385	-56.1709	50.5912	Boreal Shield	0	0.0460887029767036
004025_tile_0171	2007	13.7723	11.3808	3.8717	8.385	-56.1709	50.5912	Boreal Shield	0	0.0460887029767036
004025_tile_0171	2009	13.7723	11.3808	3.8717	8.385	-56.1709	50.5912	Boreal Shield	0	0.0460887029767036
004025_tile_0171	1991	13.7723	11.3808	3.8717	8.385	-56.1709	50.5912	Boreal Shield	0	0.0460887029767036
004025_tile_0171	2006	13.7723	11.3808	3.8717	8.385	-56.1709	50.5912	Boreal Shield	0	0.0460887029767036
004025_tile_0171	1990	13.7606	11.369	3.9198	8.3597	-56.1709	50.5912	Boreal Shield	0	0.0460887029767036
004025_tile_0171	2005	13.7723	11.3808	3.8717	8.385	-56.1709	50.5912	Boreal Shield	0	0.0460887029767036
004025_tile_0171	1995	13.7723	11.3808	3.8717	8.385	-56.1709	50.5912	Boreal Shield	0	0.0460887029767036
004025_tile_0171	2010	13.7417	11.3501	3.986	8.3137	-56.1709	50.5912	Boreal Shield	0	0.0460887029767036
004025_tile_0171	1987	13.785	11.3826	3.7575	8.4328	-56.1709	50.5912	Boreal Shield	0	0.0460887029767036
004025_tile_0171	1998	13.7723	11.3808	3.8717	8.385	-56.1709	50.5912	Boreal Shield	0	0.0460887029767036
004025_tile_0190	2006	62.6888	59.4162	65.2154	23.2431	-56.7359	50.504	Boreal Shield	-0.105989904175223	0.000324792170431465
004025_tile_0190	2009	58.7335	54.9396	82.4518	15.2865	-56.7359	50.504	Boreal Shield	-0.105989904175223	0.000324792170431465
004025_tile_0190	1998	62.7411	59.4522	64.9809	23.2882	-56.7359	50.504	Boreal Shield	-0.105989904175223	0.000324792170431465
004025_tile_0190	1992	62.4994	59.1105	62.2575	24.3865	-56.7359	50.504	Boreal Shield	-0.105989904175223	0.000324792170431465
004025_tile_0190	2005	62.705	59.4162	65.0891	23.244	-56.7359	50.504	Boreal Shield	-0.105989904175223	0.000324792170431465
004025_tile_0190	2008	61.8898	58.5775	67.5991	22.1573	-56.7359	50.504	Boreal Shield	-0.105989904175223	0.000324792170431465
004025_tile_0190	1987	64.7368	61.7951	55.4428	26.6916	-56.7359	50.504	Boreal Shield	-0.105989904175223	0.000324792170431465
004025_tile_0190	1994	61.5084	56.2725	65.6392	22.9716	-56.7359	50.504	Boreal Shield	-0.105989904175223	0.000324792170431465
004025_tile_0190	1991	63.6059	60.5759	59.0801	25.4678	-56.7359	50.504	Boreal Shield	-0.105989904175223	0.000324792170431465
004025_tile_0190	2003	62.7574	59.4685	64.9929	23.2882	-56.7359	50.504	Boreal Shield	-0.105989904175223	0.000324792170431465
004025_tile_0190	2002	62.7574	59.4685	64.9929	23.2882	-56.7359	50.504	Boreal Shield	-0.105989904175223	0.000324792170431465
004025_tile_0190	1997	62.5211	59.1664	65.0861	23.2782	-56.7359	50.504	Boreal Shield	-0.105989904175223	0.000324792170431465
004025_tile_0190	1990	63.3462	60.3865	59.8015	25.3199	-56.7359	50.504	Boreal Shield	-0.105989904175223	0.000324792170431465
004025_tile_0190	1993	62.5508	59.1682	62.1733	24.3902	-56.7359	50.504	Boreal Shield	-0.105989904175223	0.000324792170431465
004025_tile_0190	2001	62.7574	59.4685	64.9929	23.2882	-56.7359	50.504	Boreal Shield	-0.105989904175223	0.000324792170431465
004025_tile_0190	2007	61.8979	58.5883	67.4849	22.1176	-56.7359	50.504	Boreal Shield	-0.105989904175223	0.000324792170431465
004025_tile_0190	1989	63.3462	60.3865	59.8015	25.3199	-56.7359	50.504	Boreal Shield	-0.105989904175223	0.000324792170431465
004025_tile_0190	2004	62.7447	59.4559	65.0711	23.2755	-56.7359	50.504	Boreal Shield	-0.105989904175223	0.000324792170431465
004025_tile_0190	1999	62.7574	59.4685	64.9929	23.2882	-56.7359	50.504	Boreal Shield	-0.105989904175223	0.000324792170431465
004025_tile_0190	2010	58.7335	54.9396	82.4518	15.2865	-56.7359	50.504	Boreal Shield	-0.105989904175223	0.000324792170431465
004025_tile_0190	1995	61.9295	58.2682	65.3236	23.1078	-56.7359	50.504	Boreal Shield	-0.105989904175223	0.000324792170431465
004025_tile_0190	1986	64.7368	61.7951	55.4428	26.6916	-56.7359	50.504	Boreal Shield	-0.105989904175223	0.000324792170431465
004025_tile_0190	2000	62.7574	59.4685	64.9929	23.2882	-56.7359	50.504	Boreal Shield	-0.105989904175223	0.000324792170431465
004025_tile_0190	1996	62.439	58.995	65.05	23.2764	-56.7359	50.504	Boreal Shield	-0.105989904175223	0.000324792170431465
004025_tile_0190	1988	64.7368	61.7951	55.4428	26.6916	-56.7359	50.504	Boreal Shield	-0.105989904175223	0.000324792170431465
004025_tile_0190	1985	64.7368	61.7951	55.4428	26.6916	-56.7359	50.504	Boreal Shield	-0.105989904175223	0.000324792170431465
004025_tile_0191	1998	75.2663	74.1399	33.012	44.926	-56.595	50.5036	Boreal Shield	-0.0329607574720506	2.5268803938161e-07
004025_tile_0191	2008	74.4997	73.2814	35.3747	43.9043	-56.595	50.5036	Boreal Shield	-0.0329607574720506	2.5268803938161e-07
004025_tile_0191	1987	75.6964	74.6197	31.3166	45.459	-56.595	50.5036	Boreal Shield	-0.0329607574720506	2.5268803938161e-07
004025_tile_0191	1986	75.6964	74.6197	31.3166	45.459	-56.595	50.5036	Boreal Shield	-0.0329607574720506	2.5268803938161e-07
004025_tile_0191	1996	75.2663	74.1399	33.012	44.926	-56.595	50.5036	Boreal Shield	-0.0329607574720506	2.5268803938161e-07
004025_tile_0191	2009	73.2101	71.705	41.0891	41.3801	-56.595	50.5036	Boreal Shield	-0.0329607574720506	2.5268803938161e-07
004025_tile_0191	1990	75.6342	74.5574	31.6172	45.284	-56.595	50.5036	Boreal Shield	-0.0329607574720506	2.5268803938161e-07
004025_tile_0191	1997	75.2663	74.1399	33.012	44.926	-56.595	50.5036	Boreal Shield	-0.0329607574720506	2.5268803938161e-07
004025_tile_0191	2000	75.2663	74.1399	33.012	44.926	-56.595	50.5036	Boreal Shield	-0.0329607574720506	2.5268803938161e-07
004025_tile_0191	1989	75.6621	74.5854	31.4729	45.404	-56.595	50.5036	Boreal Shield	-0.0329607574720506	2.5268803938161e-07
004025_tile_0191	1992	75.4836	74.3167	32.1372	45.128	-56.595	50.5036	Boreal Shield	-0.0329607574720506	2.5268803938161e-07
004025_tile_0191	2003	75.2663	74.1399	33.012	44.926	-56.595	50.5036	Boreal Shield	-0.0329607574720506	2.5268803938161e-07
004025_tile_0191	1999	75.2663	74.1399	33.012	44.926	-56.595	50.5036	Boreal Shield	-0.0329607574720506	2.5268803938161e-07
004025_tile_0191	2001	75.2663	74.1399	33.012	44.926	-56.595	50.5036	Boreal Shield	-0.0329607574720506	2.5268803938161e-07
004025_tile_0191	2007	74.4997	73.2814	35.3747	43.9043	-56.595	50.5036	Boreal Shield	-0.0329607574720506	2.5268803938161e-07
004025_tile_0191	2010	73.2219	71.7168	41.005	41.4081	-56.595	50.5036	Boreal Shield	-0.0329607574720506	2.5268803938161e-07
004025_tile_0191	1995	75.0904	73.9577	33.3336	44.8079	-56.595	50.5036	Boreal Shield	-0.0329607574720506	2.5268803938161e-07
004025_tile_0191	1991	75.4259	74.2743	32.6332	44.9558	-56.595	50.5036	Boreal Shield	-0.0329607574720506	2.5268803938161e-07
004025_tile_0191	2005	75.2554	74.1291	33.0481	44.9125	-56.595	50.5036	Boreal Shield	-0.0329607574720506	2.5268803938161e-07
004025_tile_0191	2004	75.2663	74.1399	33.012	44.926	-56.595	50.5036	Boreal Shield	-0.0329607574720506	2.5268803938161e-07
004025_tile_0191	1988	75.6964	74.6197	31.3166	45.459	-56.595	50.5036	Boreal Shield	-0.0329607574720506	2.5268803938161e-07
004025_tile_0191	1985	75.6964	74.6197	31.3166	45.459	-56.595	50.5036	Boreal Shield	-0.0329607574720506	2.5268803938161e-07
004025_tile_0191	2006	75.2428	74.1165	33.1202	44.9125	-56.595	50.5036	Boreal Shield	-0.0329607574720506	2.5268803938161e-07
004025_tile_0191	1993	75.4836	74.3167	32.1372	45.128	-56.595	50.5036	Boreal Shield	-0.0329607574720506	2.5268803938161e-07
004025_tile_0191	1994	75.0471	73.9145	33.2675	44.7961	-56.595	50.5036	Boreal Shield	-0.0329607574720506	2.5268803938161e-07
004025_tile_0191	2002	75.2663	74.1399	33.012	44.926	-56.595	50.5036	Boreal Shield	-0.0329607574720506	2.5268803938161e-07
004025_tile_0192	2003	80.1026	79.0024	33.5591	45.7485	-56.4541	50.503	Boreal Shield	-0.0156842573579742	0.00872403290122747
004025_tile_0192	1993	80.2821	79.4344	32.8016	45.9721	-56.4541	50.503	Boreal Shield	-0.0156842573579742	0.00872403290122747
004025_tile_0192	1992	80.2731	79.4254	32.8737	45.964	-56.4541	50.503	Boreal Shield	-0.0156842573579742	0.00872403290122747
004025_tile_0192	1995	79.6364	78.0646	34.4909	45.5275	-56.4541	50.503	Boreal Shield	-0.0156842573579742	0.00872403290122747
004025_tile_0192	1991	80.0034	79.1539	34.2595	45.8197	-56.4541	50.503	Boreal Shield	-0.0156842573579742	0.00872403290122747
004025_tile_0192	2009	76.2655	74.2021	46.999	38.8415	-56.4541	50.503	Boreal Shield	-0.0156842573579742	0.00872403290122747
004025_tile_0192	2004	80.1026	79.0024	33.5591	45.7485	-56.4541	50.503	Boreal Shield	-0.0156842573579742	0.00872403290122747
004025_tile_0192	1987	80.4165	79.5706	31.9388	46.7495	-56.4541	50.503	Boreal Shield	-0.0156842573579742	0.00872403290122747
004025_tile_0192	2000	80.1026	79.0024	33.5591	45.7485	-56.4541	50.503	Boreal Shield	-0.0156842573579742	0.00872403290122747
004025_tile_0192	1997	80.0846	78.9844	33.5771	45.7485	-56.4541	50.503	Boreal Shield	-0.0156842573579742	0.00872403290122747
004025_tile_0192	1998	80.1026	79.0024	33.5591	45.7485	-56.4541	50.503	Boreal Shield	-0.0156842573579742	0.00872403290122747
004025_tile_0192	1985	80.4165	79.5706	31.9388	46.7495	-56.4541	50.503	Boreal Shield	-0.0156842573579742	0.00872403290122747
004025_tile_0192	1986	80.4165	79.5706	31.9388	46.7495	-56.4541	50.503	Boreal Shield	-0.0156842573579742	0.00872403290122747
004025_tile_0192	1994	79.6247	78.051	34.5	45.5086	-56.4541	50.503	Boreal Shield	-0.0156842573579742	0.00872403290122747
004025_tile_0192	1996	80.0846	78.9844	33.5771	45.7485	-56.4541	50.503	Boreal Shield	-0.0156842573579742	0.00872403290122747
004025_tile_0192	2001	80.1026	79.0024	33.5591	45.7485	-56.4541	50.503	Boreal Shield	-0.0156842573579742	0.00872403290122747
004025_tile_0192	2007	80.1026	79.0024	33.5591	45.7485	-56.4541	50.503	Boreal Shield	-0.0156842573579742	0.00872403290122747
004025_tile_0192	2008	80.0774	78.988	33.517	45.7485	-56.4541	50.503	Boreal Shield	-0.0156842573579742	0.00872403290122747
004025_tile_0192	1989	80.3912	79.5453	31.9569	46.7422	-56.4541	50.503	Boreal Shield	-0.0156842573579742	0.00872403290122747
004025_tile_0192	2006	80.1026	79.0024	33.5591	45.7485	-56.4541	50.503	Boreal Shield	-0.0156842573579742	0.00872403290122747
004025_tile_0192	2010	76.2655	74.2021	46.999	38.8415	-56.4541	50.503	Boreal Shield	-0.0156842573579742	0.00872403290122747
004025_tile_0192	1988	80.4165	79.5706	31.9388	46.7495	-56.4541	50.503	Boreal Shield	-0.0156842573579742	0.00872403290122747
004025_tile_0192	1999	80.1026	79.0024	33.5591	45.7485	-56.4541	50.503	Boreal Shield	-0.0156842573579742	0.00872403290122747
004025_tile_0192	1990	80.0188	79.1693	34.1573	45.8549	-56.4541	50.503	Boreal Shield	-0.0156842573579742	0.00872403290122747
004025_tile_0192	2002	80.1026	79.0024	33.5591	45.7485	-56.4541	50.503	Boreal Shield	-0.0156842573579742	0.00872403290122747
004025_tile_0192	2005	80.1026	79.0024	33.5591	45.7485	-56.4541	50.503	Boreal Shield	-0.0156842573579742	0.00872403290122747
004025_tile_0193	1995	44.8124	42.6679	21.7094	24.3027	-56.3133	50.5022	Boreal Shield	0	0.310494422912598
004025_tile_0193	1987	45.0955	42.9673	19.99	25.1531	-56.3133	50.5022	Boreal Shield	0	0.310494422912598
004025_tile_0193	1992	44.7285	42.5813	21.9799	24.2098	-56.3133	50.5022	Boreal Shield	0	0.310494422912598
004025_tile_0193	1997	44.8376	42.6968	21.6703	24.3027	-56.3133	50.5022	Boreal Shield	0	0.310494422912598
004025_tile_0193	1985	45.0955	42.9673	19.99	25.1531	-56.3133	50.5022	Boreal Shield	0	0.310494422912598
004025_tile_0193	1989	44.7925	42.6526	21.508	24.355	-56.3133	50.5022	Boreal Shield	0	0.310494422912598
004025_tile_0193	2004	44.8376	42.6968	21.6703	24.3027	-56.3133	50.5022	Boreal Shield	0	0.310494422912598
004025_tile_0193	1998	44.8376	42.6968	21.6703	24.3027	-56.3133	50.5022	Boreal Shield	0	0.310494422912598
004025_tile_0193	1988	45.0955	42.9673	19.99	25.1531	-56.3133	50.5022	Boreal Shield	0	0.310494422912598
004025_tile_0193	2003	44.8376	42.6968	21.6703	24.3027	-56.3133	50.5022	Boreal Shield	0	0.310494422912598
004025_tile_0193	2002	44.8376	42.6968	21.6703	24.3027	-56.3133	50.5022	Boreal Shield	0	0.310494422912598
004025_tile_0193	2001	44.8376	42.6968	21.6703	24.3027	-56.3133	50.5022	Boreal Shield	0	0.310494422912598
004025_tile_0193	1991	44.6708	42.5101	22.0431	24.1999	-56.3133	50.5022	Boreal Shield	0	0.310494422912598
004025_tile_0193	2005	44.8376	42.6968	21.6703	24.3027	-56.3133	50.5022	Boreal Shield	0	0.310494422912598
004025_tile_0193	2010	44.5851	42.4217	22.7916	23.886	-56.3133	50.5022	Boreal Shield	0	0.310494422912598
004025_tile_0193	2009	44.5851	42.4217	22.7916	23.886	-56.3133	50.5022	Boreal Shield	0	0.310494422912598
004025_tile_0193	2006	44.8376	42.6968	21.6703	24.3027	-56.3133	50.5022	Boreal Shield	0	0.310494422912598
004025_tile_0193	2000	44.8376	42.6968	21.6703	24.3027	-56.3133	50.5022	Boreal Shield	0	0.310494422912598
004025_tile_0193	2007	44.8376	42.6968	21.6703	24.3027	-56.3133	50.5022	Boreal Shield	0	0.310494422912598
004025_tile_0193	1986	45.0955	42.9673	19.99	25.1531	-56.3133	50.5022	Boreal Shield	0	0.310494422912598
004025_tile_0193	1996	44.8376	42.6968	21.6703	24.3027	-56.3133	50.5022	Boreal Shield	0	0.310494422912598
004025_tile_0193	2008	44.8376	42.6968	21.6703	24.3027	-56.3133	50.5022	Boreal Shield	0	0.310494422912598
004025_tile_0193	1993	44.8376	42.6968	21.6613	24.3027	-56.3133	50.5022	Boreal Shield	0	0.310494422912598
004025_tile_0193	1999	44.8376	42.6968	21.6703	24.3027	-56.3133	50.5022	Boreal Shield	0	0.310494422912598
004025_tile_0193	1990	44.7763	42.6255	21.5561	24.355	-56.3133	50.5022	Boreal Shield	0	0.310494422912598
004025_tile_0193	1994	44.8115	42.667	21.7124	24.3027	-56.3133	50.5022	Boreal Shield	0	0.310494422912598
004025_tile_0212	1996	44.0567	18.3147	68.8106	6.8348	-56.877	50.4144	Boreal Shield	-0.0429429054598164	0.00143130810465664
004025_tile_0212	2009	39.7118	10.5655	81.9558	3.6604	-56.877	50.4144	Boreal Shield	-0.0429429054598164	0.00143130810465664
004025_tile_0212	1988	44.8719	24.3297	65.2665	7.7708	-56.877	50.4144	Boreal Shield	-0.0429429054598164	0.00143130810465664
004025_tile_0212	1998	44.1414	18.4229	68.7023	6.8564	-56.877	50.4144	Boreal Shield	-0.0429429054598164	0.00143130810465664
004025_tile_0212	2002	44.1414	18.4229	68.7023	6.8564	-56.877	50.4144	Boreal Shield	-0.0429429054598164	0.00143130810465664
004025_tile_0212	2008	43.9629	18.3742	69.4298	6.7121	-56.877	50.4144	Boreal Shield	-0.0429429054598164	0.00143130810465664
004025_tile_0212	1993	43.9241	18.9352	69.1532	7.2514	-56.877	50.4144	Boreal Shield	-0.0429429054598164	0.00143130810465664
004025_tile_0212	2001	44.1414	18.4229	68.7023	6.8564	-56.877	50.4144	Boreal Shield	-0.0429429054598164	0.00143130810465664
004025_tile_0212	2003	44.1414	18.4229	68.7023	6.8564	-56.877	50.4144	Boreal Shield	-0.0429429054598164	0.00143130810465664
004025_tile_0212	1986	44.8719	24.3297	65.2665	7.7708	-56.877	50.4144	Boreal Shield	-0.0429429054598164	0.00143130810465664
004025_tile_0212	2000	44.1414	18.4229	68.7023	6.8564	-56.877	50.4144	Boreal Shield	-0.0429429054598164	0.00143130810465664
004025_tile_0212	1992	43.9241	18.9352	69.1532	7.2514	-56.877	50.4144	Boreal Shield	-0.0429429054598164	0.00143130810465664
004025_tile_0212	1997	44.0819	18.3246	68.8166	6.8348	-56.877	50.4144	Boreal Shield	-0.0429429054598164	0.00143130810465664
004025_tile_0212	2007	44.0062	18.4076	69.2194	6.7725	-56.877	50.4144	Boreal Shield	-0.0429429054598164	0.00143130810465664
004025_tile_0212	1989	44.8719	24.3297	65.2665	7.7708	-56.877	50.4144	Boreal Shield	-0.0429429054598164	0.00143130810465664
004025_tile_0212	1990	44.8719	24.3297	65.2665	7.7708	-56.877	50.4144	Boreal Shield	-0.0429429054598164	0.00143130810465664
004025_tile_0212	2010	39.7253	10.5655	81.9498	3.6658	-56.877	50.4144	Boreal Shield	-0.0429429054598164	0.00143130810465664
004025_tile_0212	1985	44.8719	24.3297	65.2665	7.7708	-56.877	50.4144	Boreal Shield	-0.0429429054598164	0.00143130810465664
004025_tile_0212	1994	43.5958	17.5852	69.535	6.6616	-56.877	50.4144	Boreal Shield	-0.0429429054598164	0.00143130810465664
004025_tile_0212	1999	44.1414	18.4229	68.7023	6.8564	-56.877	50.4144	Boreal Shield	-0.0429429054598164	0.00143130810465664
004025_tile_0212	1987	44.8719	24.3297	65.2665	7.7708	-56.877	50.4144	Boreal Shield	-0.0429429054598164	0.00143130810465664
004025_tile_0212	1995	43.5372	17.2785	69.6011	6.6418	-56.877	50.4144	Boreal Shield	-0.0429429054598164	0.00143130810465664
004025_tile_0212	2006	44.1261	18.4076	68.7865	6.8402	-56.877	50.4144	Boreal Shield	-0.0429429054598164	0.00143130810465664
004025_tile_0212	1991	44.6915	18.9352	65.8587	7.677	-56.877	50.4144	Boreal Shield	-0.0429429054598164	0.00143130810465664
004025_tile_0212	2005	44.1261	18.4076	68.7865	6.8402	-56.877	50.4144	Boreal Shield	-0.0429429054598164	0.00143130810465664
004025_tile_0212	2004	44.1414	18.4229	68.7023	6.8564	-56.877	50.4144	Boreal Shield	-0.0429429054598164	0.00143130810465664
004025_tile_0213	2004	71.8457	69.8338	46.5601	37.8811	-56.7364	50.4141	Boreal Shield	-0.0400800450958292	1.95940720004728e-05
004025_tile_0213	2006	71.8376	69.8257	46.5691	37.8802	-56.7364	50.4141	Boreal Shield	-0.0400800450958292	1.95940720004728e-05
004025_tile_0213	1998	71.8457	69.8338	46.5601	37.8811	-56.7364	50.4141	Boreal Shield	-0.0400800450958292	1.95940720004728e-05
004025_tile_0213	2010	63.8657	59.1628	77.3777	23.5325	-56.7364	50.4141	Boreal Shield	-0.0400800450958292	1.95940720004728e-05
004025_tile_0213	1986	72.5275	70.53	42.9559	39.7118	-56.7364	50.4141	Boreal Shield	-0.0400800450958292	1.95940720004728e-05
004025_tile_0213	2002	71.8457	69.8338	46.5601	37.8811	-56.7364	50.4141	Boreal Shield	-0.0400800450958292	1.95940720004728e-05
004025_tile_0213	2005	71.8376	69.8257	46.5691	37.8802	-56.7364	50.4141	Boreal Shield	-0.0400800450958292	1.95940720004728e-05
004025_tile_0213	1988	72.5275	70.53	42.9559	39.7118	-56.7364	50.4141	Boreal Shield	-0.0400800450958292	1.95940720004728e-05
004025_tile_0213	1987	72.5275	70.53	42.9559	39.7118	-56.7364	50.4141	Boreal Shield	-0.0400800450958292	1.95940720004728e-05
004025_tile_0213	2007	71.8033	69.8257	46.6563	37.8694	-56.7364	50.4141	Boreal Shield	-0.0400800450958292	1.95940720004728e-05
004025_tile_0213	2008	71.8115	69.8338	46.6472	37.8703	-56.7364	50.4141	Boreal Shield	-0.0400800450958292	1.95940720004728e-05
004025_tile_0213	2009	63.8657	59.1628	77.3777	23.5325	-56.7364	50.4141	Boreal Shield	-0.0400800450958292	1.95940720004728e-05
004025_tile_0213	1992	72.3561	70.3568	44.1042	38.975	-56.7364	50.4141	Boreal Shield	-0.0400800450958292	1.95940720004728e-05
004025_tile_0213	2000	71.8457	69.8338	46.5601	37.8811	-56.7364	50.4141	Boreal Shield	-0.0400800450958292	1.95940720004728e-05
004025_tile_0213	2001	71.8457	69.8338	46.5601	37.8811	-56.7364	50.4141	Boreal Shield	-0.0400800450958292	1.95940720004728e-05
004025_tile_0213	1994	70.9574	68.8391	48.6823	37.1534	-56.7364	50.4141	Boreal Shield	-0.0400800450958292	1.95940720004728e-05
004025_tile_0213	1993	72.3561	70.3568	44.1042	38.975	-56.7364	50.4141	Boreal Shield	-0.0400800450958292	1.95940720004728e-05
004025_tile_0213	1989	72.5275	70.53	42.9559	39.7118	-56.7364	50.4141	Boreal Shield	-0.0400800450958292	1.95940720004728e-05
004025_tile_0213	1996	71.5653	69.5407	46.7645	37.8153	-56.7364	50.4141	Boreal Shield	-0.0400800450958292	1.95940720004728e-05
004025_tile_0213	2003	71.8457	69.8338	46.5601	37.8811	-56.7364	50.4141	Boreal Shield	-0.0400800450958292	1.95940720004728e-05
004025_tile_0213	1985	72.541	70.5435	42.8897	39.7253	-56.7364	50.4141	Boreal Shield	-0.0400800450958292	1.95940720004728e-05
004025_tile_0213	1990	72.5131	70.5156	43.0701	39.6396	-56.7364	50.4141	Boreal Shield	-0.0400800450958292	1.95940720004728e-05
004025_tile_0213	1997	71.6572	69.639	46.8487	37.8333	-56.7364	50.4141	Boreal Shield	-0.0400800450958292	1.95940720004728e-05
004025_tile_0213	1999	71.8457	69.8338	46.5601	37.8811	-56.7364	50.4141	Boreal Shield	-0.0400800450958292	1.95940720004728e-05
004025_tile_0213	1991	72.5131	70.5156	43.0701	39.6396	-56.7364	50.4141	Boreal Shield	-0.0400800450958292	1.95940720004728e-05
004025_tile_0213	1995	71.0738	68.9581	47.7715	37.6295	-56.7364	50.4141	Boreal Shield	-0.0400800450958292	1.95940720004728e-05
004025_tile_0214	1986	86.1041	85.9986	9.9409	64.1028	-56.5958	50.4137	Boreal Shield	-0.0044469541409996	0.000136225600726902
004025_tile_0214	1987	86.1041	85.9986	9.9409	64.1028	-56.5958	50.4137	Boreal Shield	-0.0044469541409996	0.000136225600726902
004025_tile_0214	1991	86.1041	85.9986	9.9409	64.1028	-56.5958	50.4137	Boreal Shield	-0.0044469541409996	0.000136225600726902
004025_tile_0214	2000	86.0329	85.9256	10.3136	63.7719	-56.5958	50.4137	Boreal Shield	-0.0044469541409996	0.000136225600726902
004025_tile_0214	1993	86.1041	85.9986	9.9409	64.1028	-56.5958	50.4137	Boreal Shield	-0.0044469541409996	0.000136225600726902
004025_tile_0214	2007	86.0221	85.9147	10.3617	63.7277	-56.5958	50.4137	Boreal Shield	-0.0044469541409996	0.000136225600726902
004025_tile_0214	1997	86.0329	85.9256	10.3136	63.7719	-56.5958	50.4137	Boreal Shield	-0.0044469541409996	0.000136225600726902
004025_tile_0214	1989	86.1041	85.9986	9.9409	64.1028	-56.5958	50.4137	Boreal Shield	-0.0044469541409996	0.000136225600726902
004025_tile_0214	2002	86.0329	85.9256	10.3136	63.7719	-56.5958	50.4137	Boreal Shield	-0.0044469541409996	0.000136225600726902
004025_tile_0214	1999	86.0329	85.9256	10.3136	63.7719	-56.5958	50.4137	Boreal Shield	-0.0044469541409996	0.000136225600726902
004025_tile_0214	1990	86.1041	85.9986	9.9409	64.1028	-56.5958	50.4137	Boreal Shield	-0.0044469541409996	0.000136225600726902
004025_tile_0214	2003	86.0329	85.9256	10.3136	63.7719	-56.5958	50.4137	Boreal Shield	-0.0044469541409996	0.000136225600726902
004025_tile_0214	2009	84.9913	84.7667	15.8266	59.9681	-56.5958	50.4137	Boreal Shield	-0.0044469541409996	0.000136225600726902
004025_tile_0214	2010	84.9498	84.7244	16.016	59.7715	-56.5958	50.4137	Boreal Shield	-0.0044469541409996	0.000136225600726902
004025_tile_0214	1995	86.004	85.8967	10.4278	63.7358	-56.5958	50.4137	Boreal Shield	-0.0044469541409996	0.000136225600726902
004025_tile_0214	2004	86.0329	85.9256	10.3136	63.7719	-56.5958	50.4137	Boreal Shield	-0.0044469541409996	0.000136225600726902
004025_tile_0214	2001	86.0329	85.9256	10.3136	63.7719	-56.5958	50.4137	Boreal Shield	-0.0044469541409996	0.000136225600726902
004025_tile_0214	1985	86.1041	85.9986	9.9409	64.1028	-56.5958	50.4137	Boreal Shield	-0.0044469541409996	0.000136225600726902
004025_tile_0214	2005	86.0221	85.9147	10.3617	63.7277	-56.5958	50.4137	Boreal Shield	-0.0044469541409996	0.000136225600726902
004025_tile_0214	1994	85.9932	85.8832	10.4369	63.7358	-56.5958	50.4137	Boreal Shield	-0.0044469541409996	0.000136225600726902
004025_tile_0214	1996	86.0175	85.9102	10.3557	63.7439	-56.5958	50.4137	Boreal Shield	-0.0044469541409996	0.000136225600726902
004025_tile_0214	1998	86.0329	85.9256	10.3136	63.7719	-56.5958	50.4137	Boreal Shield	-0.0044469541409996	0.000136225600726902
004025_tile_0214	1988	86.1041	85.9986	9.9409	64.1028	-56.5958	50.4137	Boreal Shield	-0.0044469541409996	0.000136225600726902
004025_tile_0214	1992	86.1041	85.9986	9.9409	64.1028	-56.5958	50.4137	Boreal Shield	-0.0044469541409996	0.000136225600726902
004025_tile_0214	2006	86.0221	85.9147	10.3617	63.7277	-56.5958	50.4137	Boreal Shield	-0.0044469541409996	0.000136225600726902
004025_tile_0214	2008	86.0329	85.9256	10.3136	63.7719	-56.5958	50.4137	Boreal Shield	-0.0044469541409996	0.000136225600726902
004025_tile_0215	2001	65.3284	64.8423	11.7805	43.1522	-56.4552	50.4131	Boreal Shield	0	0.000133342880872078
004025_tile_0215	2006	65.3284	64.8423	11.7805	43.1522	-56.4552	50.4131	Boreal Shield	0	0.000133342880872078
004025_tile_0215	2010	64.6782	64.1768	15.006	40.7083	-56.4552	50.4131	Boreal Shield	0	0.000133342880872078
004025_tile_0215	1995	65.3284	64.8423	11.7805	43.1522	-56.4552	50.4131	Boreal Shield	0	0.000133342880872078
004025_tile_0215	1989	65.3563	64.8703	11.6363	43.3677	-56.4552	50.4131	Boreal Shield	0	0.000133342880872078
004025_tile_0215	1997	65.3284	64.8423	11.7805	43.1522	-56.4552	50.4131	Boreal Shield	0	0.000133342880872078
004025_tile_0215	2000	65.3284	64.8423	11.7805	43.1522	-56.4552	50.4131	Boreal Shield	0	0.000133342880872078
004025_tile_0215	1986	65.3563	64.8703	11.6363	43.3677	-56.4552	50.4131	Boreal Shield	0	0.000133342880872078
004025_tile_0215	1994	65.2959	64.8099	12.027	42.9844	-56.4552	50.4131	Boreal Shield	0	0.000133342880872078
004025_tile_0215	1990	65.3563	64.8703	11.6363	43.3677	-56.4552	50.4131	Boreal Shield	0	0.000133342880872078
004025_tile_0215	2002	65.3284	64.8423	11.7805	43.1522	-56.4552	50.4131	Boreal Shield	0	0.000133342880872078
004025_tile_0215	2004	65.3284	64.8423	11.7805	43.1522	-56.4552	50.4131	Boreal Shield	0	0.000133342880872078
004025_tile_0215	1987	65.3563	64.8703	11.6363	43.3677	-56.4552	50.4131	Boreal Shield	0	0.000133342880872078
004025_tile_0215	1991	65.3284	64.8423	11.7805	43.1522	-56.4552	50.4131	Boreal Shield	0	0.000133342880872078
004025_tile_0215	1999	65.3284	64.8423	11.7805	43.1522	-56.4552	50.4131	Boreal Shield	0	0.000133342880872078
004025_tile_0215	2005	65.3284	64.8423	11.7805	43.1522	-56.4552	50.4131	Boreal Shield	0	0.000133342880872078
004025_tile_0215	2009	64.6908	64.1894	14.9399	40.7822	-56.4552	50.4131	Boreal Shield	0	0.000133342880872078
004025_tile_0215	1998	65.3284	64.8423	11.7805	43.1522	-56.4552	50.4131	Boreal Shield	0	0.000133342880872078
004025_tile_0215	1996	65.3284	64.8423	11.7805	43.1522	-56.4552	50.4131	Boreal Shield	0	0.000133342880872078
004025_tile_0215	2008	65.3284	64.8423	11.7805	43.1522	-56.4552	50.4131	Boreal Shield	0	0.000133342880872078
004025_tile_0215	1988	65.3563	64.8703	11.6363	43.3677	-56.4552	50.4131	Boreal Shield	0	0.000133342880872078
004025_tile_0215	1992	65.3284	64.8423	11.7805	43.1522	-56.4552	50.4131	Boreal Shield	0	0.000133342880872078
004025_tile_0215	2003	65.3284	64.8423	11.7805	43.1522	-56.4552	50.4131	Boreal Shield	0	0.000133342880872078
004025_tile_0215	2007	65.3284	64.8423	11.7805	43.1522	-56.4552	50.4131	Boreal Shield	0	0.000133342880872078
004025_tile_0215	1985	65.3563	64.8703	11.6363	43.3677	-56.4552	50.4131	Boreal Shield	0	0.000133342880872078
004025_tile_0215	1993	65.3284	64.8423	11.7805	43.1522	-56.4552	50.4131	Boreal Shield	0	0.000133342880872078
004025_tile_0236	1988	76.6072	75.3709	43.6412	39.0814	-56.7369	50.3243	Boreal Shield	-0.0101380561259411	7.13299159542657e-05
004025_tile_0236	1991	76.6072	75.3709	43.6412	39.0814	-56.7369	50.3243	Boreal Shield	-0.0101380561259411	7.13299159542657e-05
004025_tile_0236	1989	76.6072	75.3709	43.6412	39.0814	-56.7369	50.3243	Boreal Shield	-0.0101380561259411	7.13299159542657e-05
004025_tile_0236	1992	76.6072	75.3709	43.6412	39.0814	-56.7369	50.3243	Boreal Shield	-0.0101380561259411	7.13299159542657e-05
004025_tile_0236	2004	76.4792	75.2401	44.1012	38.883	-56.7369	50.3243	Boreal Shield	-0.0101380561259411	7.13299159542657e-05
004025_tile_0236	1990	76.6072	75.3709	43.6412	39.0814	-56.7369	50.3243	Boreal Shield	-0.0101380561259411	7.13299159542657e-05
004025_tile_0236	1994	76.4007	74.984	44.0982	38.9065	-56.7369	50.3243	Boreal Shield	-0.0101380561259411	7.13299159542657e-05
004025_tile_0236	1996	76.3764	74.9596	44.2334	38.8605	-56.7369	50.3243	Boreal Shield	-0.0101380561259411	7.13299159542657e-05
004025_tile_0236	2000	76.4792	75.2401	44.1012	38.883	-56.7369	50.3243	Boreal Shield	-0.0101380561259411	7.13299159542657e-05
004025_tile_0236	1997	76.3764	74.9596	44.2334	38.8605	-56.7369	50.3243	Boreal Shield	-0.0101380561259411	7.13299159542657e-05
004025_tile_0236	1986	76.6072	75.3709	43.6412	39.0814	-56.7369	50.3243	Boreal Shield	-0.0101380561259411	7.13299159542657e-05
004025_tile_0236	2008	76.4521	75.2131	44.2454	38.8307	-56.7369	50.3243	Boreal Shield	-0.0101380561259411	7.13299159542657e-05
004025_tile_0236	2010	70.0448	67.4215	71.3356	27.4608	-56.7369	50.3243	Boreal Shield	-0.0101380561259411	7.13299159542657e-05
004025_tile_0236	1998	76.4792	75.2401	44.1012	38.883	-56.7369	50.3243	Boreal Shield	-0.0101380561259411	7.13299159542657e-05
004025_tile_0236	2002	76.4792	75.2401	44.1012	38.883	-56.7369	50.3243	Boreal Shield	-0.0101380561259411	7.13299159542657e-05
004025_tile_0236	2007	76.4052	75.1662	44.4468	38.7622	-56.7369	50.3243	Boreal Shield	-0.0101380561259411	7.13299159542657e-05
004025_tile_0236	1999	76.4792	75.2401	44.1012	38.883	-56.7369	50.3243	Boreal Shield	-0.0101380561259411	7.13299159542657e-05
004025_tile_0236	2006	76.4052	75.1662	44.4468	38.7622	-56.7369	50.3243	Boreal Shield	-0.0101380561259411	7.13299159542657e-05
004025_tile_0236	2005	76.4052	75.1662	44.4468	38.7622	-56.7369	50.3243	Boreal Shield	-0.0101380561259411	7.13299159542657e-05
004025_tile_0236	2009	70.0611	67.4377	71.2995	27.4743	-56.7369	50.3243	Boreal Shield	-0.0101380561259411	7.13299159542657e-05
004025_tile_0236	1995	76.3764	74.9596	44.2334	38.8605	-56.7369	50.3243	Boreal Shield	-0.0101380561259411	7.13299159542657e-05
004025_tile_0236	2003	76.4792	75.2401	44.1012	38.883	-56.7369	50.3243	Boreal Shield	-0.0101380561259411	7.13299159542657e-05
004025_tile_0236	1985	76.6081	75.3718	43.6322	39.0823	-56.7369	50.3243	Boreal Shield	-0.0101380561259411	7.13299159542657e-05
004025_tile_0236	1987	76.6072	75.3709	43.6412	39.0814	-56.7369	50.3243	Boreal Shield	-0.0101380561259411	7.13299159542657e-05
004025_tile_0236	2001	76.4792	75.2401	44.1012	38.883	-56.7369	50.3243	Boreal Shield	-0.0101380561259411	7.13299159542657e-05
004025_tile_0236	1993	76.6072	75.3709	43.6412	39.0814	-56.7369	50.3243	Boreal Shield	-0.0101380561259411	7.13299159542657e-05
004025_tile_0237	1996	80.7159	79.9448	28.9509	46.2823	-56.5965	50.3239	Boreal Shield	-0.0506790948622965	0.000120048374810722
004025_tile_0237	1998	80.99	80.2199	28.5571	46.4257	-56.5965	50.3239	Boreal Shield	-0.0506790948622965	0.000120048374810722
004025_tile_0237	2006	80.9945	80.2244	28.5811	46.3824	-56.5965	50.3239	Boreal Shield	-0.0506790948622965	0.000120048374810722
004025_tile_0237	2007	80.9233	80.1531	28.8998	46.1209	-56.5965	50.3239	Boreal Shield	-0.0506790948622965	0.000120048374810722
004025_tile_0237	1989	81.8566	81.0748	23.3507	49.5387	-56.5965	50.3239	Boreal Shield	-0.0506790948622965	0.000120048374810722
004025_tile_0237	1993	81.7096	80.9422	24.1172	49.2664	-56.5965	50.3239	Boreal Shield	-0.0506790948622965	0.000120048374810722
004025_tile_0237	2010	77.3007	76.1726	45.3336	38.6008	-56.5965	50.3239	Boreal Shield	-0.0506790948622965	0.000120048374810722
004025_tile_0237	1997	80.871	80.0972	28.6563	46.4059	-56.5965	50.3239	Boreal Shield	-0.0506790948622965	0.000120048374810722
004025_tile_0237	1991	81.826	81.0504	23.528	49.4089	-56.5965	50.3239	Boreal Shield	-0.0506790948622965	0.000120048374810722
004025_tile_0237	1987	81.8467	81.0648	23.3868	49.5108	-56.5965	50.3239	Boreal Shield	-0.0506790948622965	0.000120048374810722
004025_tile_0237	1992	81.7241	80.9566	23.997	49.2916	-56.5965	50.3239	Boreal Shield	-0.0506790948622965	0.000120048374810722
004025_tile_0237	1995	80.5202	79.7644	29.528	46.1263	-56.5965	50.3239	Boreal Shield	-0.0506790948622965	0.000120048374810722
004025_tile_0237	1999	81.0062	80.2361	28.515	46.4437	-56.5965	50.3239	Boreal Shield	-0.0506790948622965	0.000120048374810722
004025_tile_0237	2003	81.0062	80.2361	28.515	46.4437	-56.5965	50.3239	Boreal Shield	-0.0506790948622965	0.000120048374810722
004025_tile_0237	1985	81.8611	81.0793	23.2966	49.5811	-56.5965	50.3239	Boreal Shield	-0.0506790948622965	0.000120048374810722
004025_tile_0237	1986	81.8467	81.0648	23.3868	49.5108	-56.5965	50.3239	Boreal Shield	-0.0506790948622965	0.000120048374810722
004025_tile_0237	1988	81.8467	81.0648	23.3868	49.5108	-56.5965	50.3239	Boreal Shield	-0.0506790948622965	0.000120048374810722
004025_tile_0237	2008	80.935	80.1648	28.8336	46.1822	-56.5965	50.3239	Boreal Shield	-0.0506790948622965	0.000120048374810722
004025_tile_0237	1990	81.8566	81.0748	23.3507	49.5387	-56.5965	50.3239	Boreal Shield	-0.0506790948622965	0.000120048374810722
004025_tile_0237	2004	81.0062	80.2361	28.515	46.4437	-56.5965	50.3239	Boreal Shield	-0.0506790948622965	0.000120048374810722
004025_tile_0237	2001	81.0062	80.2361	28.515	46.4437	-56.5965	50.3239	Boreal Shield	-0.0506790948622965	0.000120048374810722
004025_tile_0237	2009	77.3007	76.1726	45.3336	38.6008	-56.5965	50.3239	Boreal Shield	-0.0506790948622965	0.000120048374810722
004025_tile_0237	1994	80.4597	79.704	29.9429	45.9135	-56.5965	50.3239	Boreal Shield	-0.0506790948622965	0.000120048374810722
004025_tile_0237	2000	81.0062	80.2361	28.515	46.4437	-56.5965	50.3239	Boreal Shield	-0.0506790948622965	0.000120048374810722
004025_tile_0237	2002	81.0062	80.2361	28.515	46.4437	-56.5965	50.3239	Boreal Shield	-0.0506790948622965	0.000120048374810722
004025_tile_0237	2005	80.9945	80.2244	28.5811	46.3824	-56.5965	50.3239	Boreal Shield	-0.0506790948622965	0.000120048374810722
004025_tile_0238	1995	33.63	30.3457	35.7805	12.5369	-56.4562	50.3233	Boreal Shield	-0.00653718913985899	0.0347069725394249
004025_tile_0238	1994	33.3234	29.7351	36.7304	12.3899	-56.4562	50.3233	Boreal Shield	-0.00653718913985899	0.0347069725394249
004025_tile_0238	1989	34.0638	30.6171	34.0671	12.7398	-56.4562	50.3233	Boreal Shield	-0.00653718913985899	0.0347069725394249
004025_tile_0238	1985	34.0638	30.6171	34.0671	12.7398	-56.4562	50.3233	Boreal Shield	-0.00653718913985899	0.0347069725394249
004025_tile_0238	2000	33.7563	30.3926	35.5821	12.5369	-56.4562	50.3233	Boreal Shield	-0.00653718913985899	0.0347069725394249
004025_tile_0238	1988	34.0638	30.6171	34.0671	12.7398	-56.4562	50.3233	Boreal Shield	-0.00653718913985899	0.0347069725394249
004025_tile_0238	1991	33.8609	30.3357	34.4429	12.6487	-56.4562	50.3233	Boreal Shield	-0.00653718913985899	0.0347069725394249
004025_tile_0238	2009	33.6778	30.2916	35.9819	12.5008	-56.4562	50.3233	Boreal Shield	-0.00653718913985899	0.0347069725394249
004025_tile_0238	1992	33.5912	30.0336	35.9158	12.4449	-56.4562	50.3233	Boreal Shield	-0.00653718913985899	0.0347069725394249
004025_tile_0238	2002	33.7563	30.3926	35.5821	12.5369	-56.4562	50.3233	Boreal Shield	-0.00653718913985899	0.0347069725394249
004025_tile_0238	2001	33.7563	30.3926	35.5821	12.5369	-56.4562	50.3233	Boreal Shield	-0.00653718913985899	0.0347069725394249
004025_tile_0238	2006	33.7563	30.3926	35.5821	12.5369	-56.4562	50.3233	Boreal Shield	-0.00653718913985899	0.0347069725394249
004025_tile_0238	1996	33.6616	30.3457	35.7475	12.5369	-56.4562	50.3233	Boreal Shield	-0.00653718913985899	0.0347069725394249
004025_tile_0238	1999	33.7563	30.3926	35.5821	12.5369	-56.4562	50.3233	Boreal Shield	-0.00653718913985899	0.0347069725394249
004025_tile_0238	1990	34.0638	30.6171	34.0671	12.7398	-56.4562	50.3233	Boreal Shield	-0.00653718913985899	0.0347069725394249
004025_tile_0238	1993	33.6697	30.1806	35.7475	12.4656	-56.4562	50.3233	Boreal Shield	-0.00653718913985899	0.0347069725394249
004025_tile_0238	2003	33.7563	30.3926	35.5821	12.5369	-56.4562	50.3233	Boreal Shield	-0.00653718913985899	0.0347069725394249
004025_tile_0238	1998	33.7563	30.3926	35.5821	12.5369	-56.4562	50.3233	Boreal Shield	-0.00653718913985899	0.0347069725394249
004025_tile_0238	1986	34.0638	30.6171	34.0671	12.7398	-56.4562	50.3233	Boreal Shield	-0.00653718913985899	0.0347069725394249
004025_tile_0238	2004	33.7563	30.3926	35.5821	12.5369	-56.4562	50.3233	Boreal Shield	-0.00653718913985899	0.0347069725394249
004025_tile_0238	1987	34.0638	30.6171	34.0671	12.7398	-56.4562	50.3233	Boreal Shield	-0.00653718913985899	0.0347069725394249
004025_tile_0238	2010	33.6778	30.2916	35.9819	12.5008	-56.4562	50.3233	Boreal Shield	-0.00653718913985899	0.0347069725394249
004025_tile_0238	2007	33.7563	30.3926	35.5821	12.5369	-56.4562	50.3233	Boreal Shield	-0.00653718913985899	0.0347069725394249
004025_tile_0238	2008	33.7563	30.3926	35.5821	12.5369	-56.4562	50.3233	Boreal Shield	-0.00653718913985899	0.0347069725394249
004025_tile_0238	2005	33.7563	30.3926	35.5821	12.5369	-56.4562	50.3233	Boreal Shield	-0.00653718913985899	0.0347069725394249
004025_tile_0238	1997	33.7563	30.3926	35.5821	12.5369	-56.4562	50.3233	Boreal Shield	-0.00653718913985899	0.0347069725394249
004025_tile_0258	1998	62.2316	60.5101	34.1934	26.8918	-56.8774	50.2347	Boreal Shield	-0.0200962354551677	7.13534427632112e-06
004025_tile_0258	1996	62.2316	60.5101	34.1934	26.8918	-56.8774	50.2347	Boreal Shield	-0.0200962354551677	7.13534427632112e-06
004025_tile_0258	2008	61.8474	60.0276	35.8887	25.7275	-56.8774	50.2347	Boreal Shield	-0.0200962354551677	7.13534427632112e-06
004025_tile_0258	1988	62.3894	60.6814	33.1713	27.3535	-56.8774	50.2347	Boreal Shield	-0.0200962354551677	7.13534427632112e-06
004025_tile_0258	1995	62.2316	60.5101	34.1934	26.8918	-56.8774	50.2347	Boreal Shield	-0.0200962354551677	7.13534427632112e-06
004025_tile_0258	1989	62.3894	60.6814	33.1713	27.3535	-56.8774	50.2347	Boreal Shield	-0.0200962354551677	7.13534427632112e-06
004025_tile_0258	1986	62.3894	60.6814	33.1713	27.3535	-56.8774	50.2347	Boreal Shield	-0.0200962354551677	7.13534427632112e-06
004025_tile_0258	1993	62.0332	60.2684	34.8667	26.687	-56.8774	50.2347	Boreal Shield	-0.0200962354551677	7.13534427632112e-06
004025_tile_0258	1985	62.3894	60.6814	33.1713	27.3535	-56.8774	50.2347	Boreal Shield	-0.0200962354551677	7.13534427632112e-06
004025_tile_0258	1999	62.2316	60.5101	34.1934	26.8918	-56.8774	50.2347	Boreal Shield	-0.0200962354551677	7.13534427632112e-06
004025_tile_0258	1991	62.1802	60.4298	34.3497	26.7366	-56.8774	50.2347	Boreal Shield	-0.0200962354551677	7.13534427632112e-06
004025_tile_0258	2000	62.2316	60.5101	34.1934	26.8918	-56.8774	50.2347	Boreal Shield	-0.0200962354551677	7.13534427632112e-06
004025_tile_0258	2001	62.2316	60.5101	34.1934	26.8918	-56.8774	50.2347	Boreal Shield	-0.0200962354551677	7.13534427632112e-06
004025_tile_0258	2010	56.6837	53.1946	55.551	16.687	-56.8774	50.2347	Boreal Shield	-0.0200962354551677	7.13534427632112e-06
004025_tile_0258	2002	62.0765	60.3171	34.9268	26.7754	-56.8774	50.2347	Boreal Shield	-0.0200962354551677	7.13534427632112e-06
004025_tile_0258	2005	61.9872	60.2539	35.2545	26.4679	-56.8774	50.2347	Boreal Shield	-0.0200962354551677	7.13534427632112e-06
004025_tile_0258	2009	56.672	53.1829	55.5721	16.742	-56.8774	50.2347	Boreal Shield	-0.0200962354551677	7.13534427632112e-06
004025_tile_0258	1992	62.1748	60.4406	34.3737	26.7132	-56.8774	50.2347	Boreal Shield	-0.0200962354551677	7.13534427632112e-06
004025_tile_0258	1987	62.3894	60.6814	33.1713	27.3535	-56.8774	50.2347	Boreal Shield	-0.0200962354551677	7.13534427632112e-06
004025_tile_0258	2007	61.9385	60.2386	35.3386	26.412	-56.8774	50.2347	Boreal Shield	-0.0200962354551677	7.13534427632112e-06
004025_tile_0258	1990	62.3894	60.6814	33.1713	27.3535	-56.8774	50.2347	Boreal Shield	-0.0200962354551677	7.13534427632112e-06
004025_tile_0258	1997	62.2316	60.5101	34.1934	26.8918	-56.8774	50.2347	Boreal Shield	-0.0200962354551677	7.13534427632112e-06
004025_tile_0258	1994	62.1072	60.3712	34.5781	26.8746	-56.8774	50.2347	Boreal Shield	-0.0200962354551677	7.13534427632112e-06
004025_tile_0258	2006	61.971	60.2377	35.3326	26.4535	-56.8774	50.2347	Boreal Shield	-0.0200962354551677	7.13534427632112e-06
004025_tile_0258	2003	62.2316	60.5101	34.1934	26.8918	-56.8774	50.2347	Boreal Shield	-0.0200962354551677	7.13534427632112e-06
004025_tile_0258	2004	62.1973	60.4758	34.3857	26.7403	-56.8774	50.2347	Boreal Shield	-0.0200962354551677	7.13534427632112e-06
004025_tile_0259	1993	81.0225	80.6518	22.01	50.4315	-56.7374	50.2344	Boreal Shield	-0.00166195965417854	0.0028672784101218
004025_tile_0259	2003	81.0513	80.6807	21.9108	50.4667	-56.7374	50.2344	Boreal Shield	-0.00166195965417854	0.0028672784101218
004025_tile_0259	1996	81.0513	80.6807	21.9108	50.4667	-56.7374	50.2344	Boreal Shield	-0.00166195965417854	0.0028672784101218
004025_tile_0259	2005	81.0369	80.6663	22.016	50.4541	-56.7374	50.2344	Boreal Shield	-0.00166195965417854	0.0028672784101218
004025_tile_0259	1995	81.0513	80.6807	21.9108	50.4667	-56.7374	50.2344	Boreal Shield	-0.00166195965417854	0.0028672784101218
004025_tile_0259	1992	81.0225	80.6518	22.01	50.4315	-56.7374	50.2344	Boreal Shield	-0.00166195965417854	0.0028672784101218
004025_tile_0259	1989	81.082	80.7113	21.6583	50.6092	-56.7374	50.2344	Boreal Shield	-0.00166195965417854	0.0028672784101218
004025_tile_0259	1986	81.082	80.7113	21.6583	50.6092	-56.7374	50.2344	Boreal Shield	-0.00166195965417854	0.0028672784101218
004025_tile_0259	1987	81.082	80.7113	21.6583	50.6092	-56.7374	50.2344	Boreal Shield	-0.00166195965417854	0.0028672784101218
004025_tile_0259	1991	81.0152	80.6446	21.989	50.4495	-56.7374	50.2344	Boreal Shield	-0.00166195965417854	0.0028672784101218
004025_tile_0259	1994	81.0324	80.6617	21.9469	50.4622	-56.7374	50.2344	Boreal Shield	-0.00166195965417854	0.0028672784101218
004025_tile_0259	2000	81.0513	80.6807	21.9108	50.4667	-56.7374	50.2344	Boreal Shield	-0.00166195965417854	0.0028672784101218
004025_tile_0259	2002	81.0513	80.6807	21.9108	50.4667	-56.7374	50.2344	Boreal Shield	-0.00166195965417854	0.0028672784101218
004025_tile_0259	2008	81.0504	80.6798	21.9228	50.4568	-56.7374	50.2344	Boreal Shield	-0.00166195965417854	0.0028672784101218
004025_tile_0259	2001	81.0513	80.6807	21.9108	50.4667	-56.7374	50.2344	Boreal Shield	-0.00166195965417854	0.0028672784101218
004025_tile_0259	1997	81.0513	80.6807	21.9108	50.4667	-56.7374	50.2344	Boreal Shield	-0.00166195965417854	0.0028672784101218
004025_tile_0259	1998	81.0513	80.6807	21.9108	50.4667	-56.7374	50.2344	Boreal Shield	-0.00166195965417854	0.0028672784101218
004025_tile_0259	2006	81.0369	80.6663	22.016	50.4541	-56.7374	50.2344	Boreal Shield	-0.00166195965417854	0.0028672784101218
004025_tile_0259	2010	74.7008	73.7386	48.2735	37.0605	-56.7374	50.2344	Boreal Shield	-0.00166195965417854	0.0028672784101218
004025_tile_0259	2004	81.0513	80.6807	21.9108	50.4667	-56.7374	50.2344	Boreal Shield	-0.00166195965417854	0.0028672784101218
004025_tile_0259	1985	81.082	80.7113	21.6583	50.6092	-56.7374	50.2344	Boreal Shield	-0.00166195965417854	0.0028672784101218
004025_tile_0259	1988	81.082	80.7113	21.6583	50.6092	-56.7374	50.2344	Boreal Shield	-0.00166195965417854	0.0028672784101218
004025_tile_0259	2007	81.0504	80.6798	21.9228	50.4568	-56.7374	50.2344	Boreal Shield	-0.00166195965417854	0.0028672784101218
004025_tile_0259	1990	81.082	80.7113	21.6583	50.6092	-56.7374	50.2344	Boreal Shield	-0.00166195965417854	0.0028672784101218
004025_tile_0259	1999	81.0513	80.6807	21.9108	50.4667	-56.7374	50.2344	Boreal Shield	-0.00166195965417854	0.0028672784101218
004025_tile_0259	2009	74.7008	73.7386	48.2735	37.0605	-56.7374	50.2344	Boreal Shield	-0.00166195965417854	0.0028672784101218
004025_tile_0260	1988	77.5659	77.4757	24.036	46.0478	-56.5973	50.234	Boreal Shield	-0.006121902017291	0.000142399512697011
004025_tile_0260	2009	77.2358	77.1429	26.026	44.9666	-56.5973	50.234	Boreal Shield	-0.006121902017291	0.000142399512697011
004025_tile_0260	1990	77.5659	77.4757	24.036	46.0478	-56.5973	50.234	Boreal Shield	-0.006121902017291	0.000142399512697011
004025_tile_0260	1997	77.4495	77.3584	24.7184	45.8188	-56.5973	50.234	Boreal Shield	-0.006121902017291	0.000142399512697011
004025_tile_0260	2003	77.4495	77.3584	24.7184	45.8188	-56.5973	50.234	Boreal Shield	-0.006121902017291	0.000142399512697011
004025_tile_0260	2000	77.4495	77.3584	24.7184	45.8188	-56.5973	50.234	Boreal Shield	-0.006121902017291	0.000142399512697011
004025_tile_0260	2004	77.4495	77.3584	24.7184	45.8188	-56.5973	50.234	Boreal Shield	-0.006121902017291	0.000142399512697011
004025_tile_0260	2006	77.4495	77.3584	24.7184	45.8188	-56.5973	50.234	Boreal Shield	-0.006121902017291	0.000142399512697011
004025_tile_0260	2010	77.1754	77.0825	26.3146	44.5968	-56.5973	50.234	Boreal Shield	-0.006121902017291	0.000142399512697011
004025_tile_0260	1993	77.5072	77.4171	24.3908	45.8567	-56.5973	50.234	Boreal Shield	-0.006121902017291	0.000142399512697011
004025_tile_0260	1996	77.4387	77.3458	24.7064	45.8179	-56.5973	50.234	Boreal Shield	-0.006121902017291	0.000142399512697011
004025_tile_0260	1987	77.5659	77.4757	24.036	46.0478	-56.5973	50.234	Boreal Shield	-0.006121902017291	0.000142399512697011
004025_tile_0260	2008	77.4495	77.3584	24.7184	45.8188	-56.5973	50.234	Boreal Shield	-0.006121902017291	0.000142399512697011
004025_tile_0260	2005	77.4495	77.3584	24.7184	45.8188	-56.5973	50.234	Boreal Shield	-0.006121902017291	0.000142399512697011
004025_tile_0260	1999	77.4495	77.3584	24.7184	45.8188	-56.5973	50.234	Boreal Shield	-0.006121902017291	0.000142399512697011
004025_tile_0260	2007	77.4495	77.3584	24.7184	45.8188	-56.5973	50.234	Boreal Shield	-0.006121902017291	0.000142399512697011
004025_tile_0260	1991	77.4585	77.3657	24.5982	45.8206	-56.5973	50.234	Boreal Shield	-0.006121902017291	0.000142399512697011
004025_tile_0260	1992	77.4964	77.4044	24.4268	45.8486	-56.5973	50.234	Boreal Shield	-0.006121902017291	0.000142399512697011
004025_tile_0260	1998	77.4495	77.3584	24.7184	45.8188	-56.5973	50.234	Boreal Shield	-0.006121902017291	0.000142399512697011
004025_tile_0260	1994	77.4387	77.3458	24.7064	45.8179	-56.5973	50.234	Boreal Shield	-0.006121902017291	0.000142399512697011
004025_tile_0260	1995	77.4387	77.3458	24.7064	45.8179	-56.5973	50.234	Boreal Shield	-0.006121902017291	0.000142399512697011
004025_tile_0260	1986	77.5659	77.4757	24.036	46.0478	-56.5973	50.234	Boreal Shield	-0.006121902017291	0.000142399512697011
004025_tile_0260	1989	77.5659	77.4757	24.036	46.0478	-56.5973	50.234	Boreal Shield	-0.006121902017291	0.000142399512697011
004025_tile_0260	2002	77.4495	77.3584	24.7184	45.8188	-56.5973	50.234	Boreal Shield	-0.006121902017291	0.000142399512697011
004025_tile_0260	1985	77.5659	77.4757	24.036	46.0478	-56.5973	50.234	Boreal Shield	-0.006121902017291	0.000142399512697011
004025_tile_0260	2001	77.4495	77.3584	24.7184	45.8188	-56.5973	50.234	Boreal Shield	-0.006121902017291	0.000142399512697011
004025_tile_0266	1995	13.9626	13.7588	7.8307	7.7961	-55.757	50.2281	Boreal Shield	0	1
004025_tile_0266	1989	13.9626	13.7588	7.8307	7.7961	-55.757	50.2281	Boreal Shield	0	1
004025_tile_0266	1992	13.9626	13.7588	7.8307	7.7961	-55.757	50.2281	Boreal Shield	0	1
004025_tile_0266	1997	13.9626	13.7588	7.8307	7.7961	-55.757	50.2281	Boreal Shield	0	1
004025_tile_0266	2003	13.9626	13.7588	7.8307	7.7961	-55.757	50.2281	Boreal Shield	0	1
004025_tile_0266	2004	13.9626	13.7588	7.8307	7.7961	-55.757	50.2281	Boreal Shield	0	1
004025_tile_0266	1994	13.9626	13.7588	7.8307	7.7961	-55.757	50.2281	Boreal Shield	0	1
004025_tile_0266	1996	13.9626	13.7588	7.8307	7.7961	-55.757	50.2281	Boreal Shield	0	1
004025_tile_0266	1991	13.9626	13.7588	7.8307	7.7961	-55.757	50.2281	Boreal Shield	0	1
004025_tile_0266	1985	13.9626	13.7588	7.8307	7.7961	-55.757	50.2281	Boreal Shield	0	1
004025_tile_0266	2005	13.9626	13.7588	7.8307	7.7961	-55.757	50.2281	Boreal Shield	0	1
004025_tile_0266	2008	13.9626	13.7588	7.8307	7.7961	-55.757	50.2281	Boreal Shield	0	1
004025_tile_0266	2002	13.9626	13.7588	7.8307	7.7961	-55.757	50.2281	Boreal Shield	0	1
004025_tile_0266	1986	13.9626	13.7588	7.8307	7.7961	-55.757	50.2281	Boreal Shield	0	1
004025_tile_0266	1988	13.9626	13.7588	7.8307	7.7961	-55.757	50.2281	Boreal Shield	0	1
004025_tile_0266	2001	13.9626	13.7588	7.8307	7.7961	-55.757	50.2281	Boreal Shield	0	1
004025_tile_0266	1999	13.9626	13.7588	7.8307	7.7961	-55.757	50.2281	Boreal Shield	0	1
004025_tile_0266	2006	13.9626	13.7588	7.8307	7.7961	-55.757	50.2281	Boreal Shield	0	1
004025_tile_0266	1993	13.9626	13.7588	7.8307	7.7961	-55.757	50.2281	Boreal Shield	0	1
004025_tile_0266	1998	13.9626	13.7588	7.8307	7.7961	-55.757	50.2281	Boreal Shield	0	1
004025_tile_0266	2000	13.9626	13.7588	7.8307	7.7961	-55.757	50.2281	Boreal Shield	0	1
004025_tile_0266	2007	13.9626	13.7588	7.8307	7.7961	-55.757	50.2281	Boreal Shield	0	1
004025_tile_0266	1990	13.9626	13.7588	7.8307	7.7961	-55.757	50.2281	Boreal Shield	0	1
004025_tile_0266	1987	13.9626	13.7588	7.8307	7.7961	-55.757	50.2281	Boreal Shield	0	1
004025_tile_0266	2009	13.9626	13.7588	7.8307	7.7961	-55.757	50.2281	Boreal Shield	0	1
004025_tile_0266	2010	13.9626	13.7588	7.8307	7.7961	-55.757	50.2281	Boreal Shield	0	1
004025_tile_0281	1988	70.1503	69.6092	27.7154	33.7581	-56.8777	50.1448	Boreal Shield	-0.00468678986995217	4.40844905824633e-06
004025_tile_0281	1989	70.1503	69.6092	27.7154	33.7581	-56.8777	50.1448	Boreal Shield	-0.00468678986995217	4.40844905824633e-06
004025_tile_0281	1992	69.9664	69.1962	28.1873	33.6228	-56.8777	50.1448	Boreal Shield	-0.00468678986995217	4.40844905824633e-06
004025_tile_0281	1993	70.1134	69.5714	27.8777	33.6913	-56.8777	50.1448	Boreal Shield	-0.00468678986995217	4.40844905824633e-06
004025_tile_0281	1996	70.126	69.5849	27.8837	33.6932	-56.8777	50.1448	Boreal Shield	-0.00468678986995217	4.40844905824633e-06
004025_tile_0281	1987	70.1503	69.6092	27.7154	33.7581	-56.8777	50.1448	Boreal Shield	-0.00468678986995217	4.40844905824633e-06
004025_tile_0281	1994	70.126	69.5849	27.8837	33.6932	-56.8777	50.1448	Boreal Shield	-0.00468678986995217	4.40844905824633e-06
004025_tile_0281	1985	70.1801	69.639	27.505	33.8483	-56.8777	50.1448	Boreal Shield	-0.00468678986995217	4.40844905824633e-06
004025_tile_0281	2009	64.6556	63.4301	52.1422	23.1926	-56.8777	50.1448	Boreal Shield	-0.00468678986995217	4.40844905824633e-06
004025_tile_0281	1995	70.126	69.5849	27.8837	33.6932	-56.8777	50.1448	Boreal Shield	-0.00468678986995217	4.40844905824633e-06
004025_tile_0281	2004	70.1016	69.5606	28.037	33.5732	-56.8777	50.1448	Boreal Shield	-0.00468678986995217	4.40844905824633e-06
004025_tile_0281	1990	70.1503	69.6092	27.7154	33.7581	-56.8777	50.1448	Boreal Shield	-0.00468678986995217	4.40844905824633e-06
004025_tile_0281	2002	70.1116	69.5705	27.9799	33.6859	-56.8777	50.1448	Boreal Shield	-0.00468678986995217	4.40844905824633e-06
004025_tile_0281	2005	70.0565	69.5119	28.1693	33.5426	-56.8777	50.1448	Boreal Shield	-0.00468678986995217	4.40844905824633e-06
004025_tile_0281	1991	69.9664	69.1962	28.1873	33.6228	-56.8777	50.1448	Boreal Shield	-0.00468678986995217	4.40844905824633e-06
004025_tile_0281	2003	70.1152	69.5741	27.9739	33.5822	-56.8777	50.1448	Boreal Shield	-0.00468678986995217	4.40844905824633e-06
004025_tile_0281	2006	70.0565	69.5119	28.1693	33.5426	-56.8777	50.1448	Boreal Shield	-0.00468678986995217	4.40844905824633e-06
004025_tile_0281	1986	70.1503	69.6092	27.7154	33.7581	-56.8777	50.1448	Boreal Shield	-0.00468678986995217	4.40844905824633e-06
004025_tile_0281	2001	70.126	69.5849	27.8837	33.6932	-56.8777	50.1448	Boreal Shield	-0.00468678986995217	4.40844905824633e-06
004025_tile_0281	2008	69.9483	69.4109	28.5841	33.2567	-56.8777	50.1448	Boreal Shield	-0.00468678986995217	4.40844905824633e-06
004025_tile_0281	1997	70.126	69.5849	27.8837	33.6932	-56.8777	50.1448	Boreal Shield	-0.00468678986995217	4.40844905824633e-06
004025_tile_0281	2010	64.6665	63.4409	52.1392	23.1926	-56.8777	50.1448	Boreal Shield	-0.00468678986995217	4.40844905824633e-06
004025_tile_0281	2007	69.8735	69.3315	28.8186	33.1232	-56.8777	50.1448	Boreal Shield	-0.00468678986995217	4.40844905824633e-06
004025_tile_0281	1998	70.126	69.5849	27.8837	33.6932	-56.8777	50.1448	Boreal Shield	-0.00468678986995217	4.40844905824633e-06
004025_tile_0281	2000	70.126	69.5849	27.8837	33.6932	-56.8777	50.1448	Boreal Shield	-0.00468678986995217	4.40844905824633e-06
004025_tile_0281	1999	70.126	69.5849	27.8837	33.6932	-56.8777	50.1448	Boreal Shield	-0.00468678986995217	4.40844905824633e-06
004025_tile_0282	1995	75.0814	74.8433	21.9739	41.9465	-56.7379	50.1446	Boreal Shield	-0.00414216290212159	0.00569612346589565
004025_tile_0282	1994	75.03	74.7919	22.2024	41.7877	-56.7379	50.1446	Boreal Shield	-0.00414216290212159	0.00569612346589565
004025_tile_0282	1989	75.1968	74.9596	21.0751	42.5308	-56.7379	50.1446	Boreal Shield	-0.00414216290212159	0.00569612346589565
004025_tile_0282	1992	74.9317	74.6891	22.8457	41.3395	-56.7379	50.1446	Boreal Shield	-0.00414216290212159	0.00569612346589565
004025_tile_0282	2010	73.5952	73.2805	29.9398	37.46	-56.7379	50.1446	Boreal Shield	-0.00414216290212159	0.00569612346589565
004025_tile_0282	1990	75.1968	74.9596	21.0751	42.5308	-56.7379	50.1446	Boreal Shield	-0.00414216290212159	0.00569612346589565
004025_tile_0282	1988	75.1968	74.9596	21.0751	42.5308	-56.7379	50.1446	Boreal Shield	-0.00414216290212159	0.00569612346589565
004025_tile_0282	1993	74.9317	74.6891	22.8457	41.3395	-56.7379	50.1446	Boreal Shield	-0.00414216290212159	0.00569612346589565
004025_tile_0282	1985	75.1968	74.9596	21.0751	42.5308	-56.7379	50.1446	Boreal Shield	-0.00414216290212159	0.00569612346589565
004025_tile_0282	1986	75.1968	74.9596	21.0751	42.5308	-56.7379	50.1446	Boreal Shield	-0.00414216290212159	0.00569612346589565
004025_tile_0282	2009	73.6214	73.3066	29.8016	37.5817	-56.7379	50.1446	Boreal Shield	-0.00414216290212159	0.00569612346589565
004025_tile_0282	1998	75.1139	74.8758	21.7815	41.9474	-56.7379	50.1446	Boreal Shield	-0.00414216290212159	0.00569612346589565
004025_tile_0282	2006	75.1139	74.8758	21.7815	41.9474	-56.7379	50.1446	Boreal Shield	-0.00414216290212159	0.00569612346589565
004025_tile_0282	1987	75.1968	74.9596	21.0751	42.5308	-56.7379	50.1446	Boreal Shield	-0.00414216290212159	0.00569612346589565
004025_tile_0282	2008	75.1139	74.8758	21.7815	41.9474	-56.7379	50.1446	Boreal Shield	-0.00414216290212159	0.00569612346589565
004025_tile_0282	1991	75.1788	74.9407	21.1984	42.4938	-56.7379	50.1446	Boreal Shield	-0.00414216290212159	0.00569612346589565
004025_tile_0282	1996	75.1139	74.8758	21.7815	41.9474	-56.7379	50.1446	Boreal Shield	-0.00414216290212159	0.00569612346589565
004025_tile_0282	1999	75.1139	74.8758	21.7815	41.9474	-56.7379	50.1446	Boreal Shield	-0.00414216290212159	0.00569612346589565
004025_tile_0282	2002	75.1139	74.8758	21.7815	41.9474	-56.7379	50.1446	Boreal Shield	-0.00414216290212159	0.00569612346589565
004025_tile_0282	2007	75.1139	74.8758	21.7815	41.9474	-56.7379	50.1446	Boreal Shield	-0.00414216290212159	0.00569612346589565
004025_tile_0282	1997	75.1139	74.8758	21.7815	41.9474	-56.7379	50.1446	Boreal Shield	-0.00414216290212159	0.00569612346589565
004025_tile_0282	2004	75.1139	74.8758	21.7815	41.9474	-56.7379	50.1446	Boreal Shield	-0.00414216290212159	0.00569612346589565
004025_tile_0282	2003	75.1139	74.8758	21.7815	41.9474	-56.7379	50.1446	Boreal Shield	-0.00414216290212159	0.00569612346589565
004025_tile_0282	2001	75.1139	74.8758	21.7815	41.9474	-56.7379	50.1446	Boreal Shield	-0.00414216290212159	0.00569612346589565
004025_tile_0282	2000	75.1139	74.8758	21.7815	41.9474	-56.7379	50.1446	Boreal Shield	-0.00414216290212159	0.00569612346589565
004025_tile_0282	2005	75.1139	74.8758	21.7815	41.9474	-56.7379	50.1446	Boreal Shield	-0.00414216290212159	0.00569612346589565
004025_tile_0283	1986	36.5528	33.3333	8.9549	21.701	-56.5981	50.1442	Boreal Shield	-0.0011562377786472	0.0008697101729922
004025_tile_0283	1995	36.5131	33.3234	9.2795	21.517	-56.5981	50.1442	Boreal Shield	-0.0011562377786472	0.0008697101729922
004025_tile_0283	2009	36.4969	33.3072	9.3787	21.4873	-56.5981	50.1442	Boreal Shield	-0.0011562377786472	0.0008697101729922
004025_tile_0283	1993	36.45	33.2846	9.5741	21.3195	-56.5981	50.1442	Boreal Shield	-0.0011562377786472	0.0008697101729922
004025_tile_0283	1996	36.5131	33.3234	9.2795	21.517	-56.5981	50.1442	Boreal Shield	-0.0011562377786472	0.0008697101729922
004025_tile_0283	2005	36.5131	33.3234	9.2795	21.517	-56.5981	50.1442	Boreal Shield	-0.0011562377786472	0.0008697101729922
004025_tile_0283	1994	36.5131	33.3234	9.2795	21.517	-56.5981	50.1442	Boreal Shield	-0.0011562377786472	0.0008697101729922
004025_tile_0283	2003	36.5131	33.3234	9.2795	21.517	-56.5981	50.1442	Boreal Shield	-0.0011562377786472	0.0008697101729922
004025_tile_0283	2006	36.5131	33.3234	9.2795	21.517	-56.5981	50.1442	Boreal Shield	-0.0011562377786472	0.0008697101729922
004025_tile_0283	2010	36.4969	33.3072	9.3787	21.4873	-56.5981	50.1442	Boreal Shield	-0.0011562377786472	0.0008697101729922
004025_tile_0283	1989	36.5528	33.3333	8.9549	21.701	-56.5981	50.1442	Boreal Shield	-0.0011562377786472	0.0008697101729922
004025_tile_0283	1992	36.45	33.2846	9.5741	21.3195	-56.5981	50.1442	Boreal Shield	-0.0011562377786472	0.0008697101729922
004025_tile_0283	2001	36.5131	33.3234	9.2795	21.517	-56.5981	50.1442	Boreal Shield	-0.0011562377786472	0.0008697101729922
004025_tile_0283	2000	36.5131	33.3234	9.2795	21.517	-56.5981	50.1442	Boreal Shield	-0.0011562377786472	0.0008697101729922
004025_tile_0283	1988	36.5528	33.3333	8.9549	21.701	-56.5981	50.1442	Boreal Shield	-0.0011562377786472	0.0008697101729922
004025_tile_0283	1987	36.5528	33.3333	8.9549	21.701	-56.5981	50.1442	Boreal Shield	-0.0011562377786472	0.0008697101729922
004025_tile_0283	1990	36.5528	33.3333	8.9549	21.701	-56.5981	50.1442	Boreal Shield	-0.0011562377786472	0.0008697101729922
004025_tile_0283	1985	36.5528	33.3333	8.9549	21.701	-56.5981	50.1442	Boreal Shield	-0.0011562377786472	0.0008697101729922
004025_tile_0283	2004	36.5131	33.3234	9.2795	21.517	-56.5981	50.1442	Boreal Shield	-0.0011562377786472	0.0008697101729922
004025_tile_0283	1991	36.5302	33.3108	9.0992	21.6315	-56.5981	50.1442	Boreal Shield	-0.0011562377786472	0.0008697101729922
004025_tile_0283	1998	36.5131	33.3234	9.2795	21.517	-56.5981	50.1442	Boreal Shield	-0.0011562377786472	0.0008697101729922
004025_tile_0283	1997	36.5131	33.3234	9.2795	21.517	-56.5981	50.1442	Boreal Shield	-0.0011562377786472	0.0008697101729922
004025_tile_0283	2008	36.5131	33.3234	9.2795	21.517	-56.5981	50.1442	Boreal Shield	-0.0011562377786472	0.0008697101729922
004025_tile_0283	2002	36.5131	33.3234	9.2795	21.517	-56.5981	50.1442	Boreal Shield	-0.0011562377786472	0.0008697101729922
004025_tile_0283	2007	36.5131	33.3234	9.2795	21.517	-56.5981	50.1442	Boreal Shield	-0.0011562377786472	0.0008697101729922
004025_tile_0283	1999	36.5131	33.3234	9.2795	21.517	-56.5981	50.1442	Boreal Shield	-0.0011562377786472	0.0008697101729922
004025_tile_0286	2003	30.3168	30.2086	6.4689	18.6321	-56.1786	50.142	Boreal Shield	0	1
004025_tile_0286	1986	30.3168	30.2086	6.4689	18.6321	-56.1786	50.142	Boreal Shield	0	1
004025_tile_0286	1994	30.3168	30.2086	6.4689	18.6321	-56.1786	50.142	Boreal Shield	0	1
004025_tile_0286	1990	30.3168	30.2086	6.4689	18.6321	-56.1786	50.142	Boreal Shield	0	1
004025_tile_0286	1989	30.3168	30.2086	6.4689	18.6321	-56.1786	50.142	Boreal Shield	0	1
004025_tile_0286	1992	30.3168	30.2086	6.4689	18.6321	-56.1786	50.142	Boreal Shield	0	1
004025_tile_0286	1997	30.3168	30.2086	6.4689	18.6321	-56.1786	50.142	Boreal Shield	0	1
004025_tile_0286	2000	30.3168	30.2086	6.4689	18.6321	-56.1786	50.142	Boreal Shield	0	1
004025_tile_0286	2009	30.3168	30.2086	6.4689	18.6321	-56.1786	50.142	Boreal Shield	0	1
004025_tile_0286	2010	30.3168	30.2086	6.4689	18.6321	-56.1786	50.142	Boreal Shield	0	1
004025_tile_0286	1991	30.3168	30.2086	6.4689	18.6321	-56.1786	50.142	Boreal Shield	0	1
004025_tile_0286	1993	30.3168	30.2086	6.4689	18.6321	-56.1786	50.142	Boreal Shield	0	1
004025_tile_0286	1998	30.3168	30.2086	6.4689	18.6321	-56.1786	50.142	Boreal Shield	0	1
004025_tile_0286	2001	30.3168	30.2086	6.4689	18.6321	-56.1786	50.142	Boreal Shield	0	1
004025_tile_0286	1987	30.3168	30.2086	6.4689	18.6321	-56.1786	50.142	Boreal Shield	0	1
004025_tile_0286	1996	30.3168	30.2086	6.4689	18.6321	-56.1786	50.142	Boreal Shield	0	1
004025_tile_0286	1985	30.3168	30.2086	6.4689	18.6321	-56.1786	50.142	Boreal Shield	0	1
004025_tile_0286	2005	30.3168	30.2086	6.4689	18.6321	-56.1786	50.142	Boreal Shield	0	1
004025_tile_0286	1988	30.3168	30.2086	6.4689	18.6321	-56.1786	50.142	Boreal Shield	0	1
004025_tile_0286	2006	30.3168	30.2086	6.4689	18.6321	-56.1786	50.142	Boreal Shield	0	1
004025_tile_0286	1995	30.3168	30.2086	6.4689	18.6321	-56.1786	50.142	Boreal Shield	0	1
004025_tile_0286	2008	30.3168	30.2086	6.4689	18.6321	-56.1786	50.142	Boreal Shield	0	1
004025_tile_0286	2007	30.3168	30.2086	6.4689	18.6321	-56.1786	50.142	Boreal Shield	0	1
004025_tile_0286	2002	30.3168	30.2086	6.4689	18.6321	-56.1786	50.142	Boreal Shield	0	1
004025_tile_0286	1999	30.3168	30.2086	6.4689	18.6321	-56.1786	50.142	Boreal Shield	0	1
004025_tile_0286	2004	30.3168	30.2086	6.4689	18.6321	-56.1786	50.142	Boreal Shield	0	1
004025_tile_0303	2008	50.4189	44.531	35.8527	19.2643	-57.0175	50.055	Boreal Shield	-0.00811241745852783	0.0153836300596595
004025_tile_0303	2007	50.5992	45.146	34.7044	19.3861	-57.0175	50.055	Boreal Shield	-0.00811241745852783	0.0153836300596595
004025_tile_0303	1990	50.0879	44.5707	33.8386	19.7946	-57.0175	50.055	Boreal Shield	-0.00811241745852783	0.0153836300596595
004025_tile_0303	1996	50.7571	45.3553	33.9919	19.8126	-57.0175	50.055	Boreal Shield	-0.00811241745852783	0.0153836300596595
004025_tile_0303	1991	50.5569	45.1181	33.511	19.965	-57.0175	50.055	Boreal Shield	-0.00811241745852783	0.0153836300596595
004025_tile_0303	1988	50.9338	45.5149	33.4298	20.617	-57.0175	50.055	Boreal Shield	-0.00811241745852783	0.0153836300596595
004025_tile_0303	1992	50.8932	45.5059	33.2465	20.1508	-57.0175	50.055	Boreal Shield	-0.00811241745852783	0.0153836300596595
004025_tile_0303	1985	51.9213	46.5069	28.2144	23.3504	-57.0175	50.055	Boreal Shield	-0.00811241745852783	0.0153836300596595
004025_tile_0303	1987	50.9338	45.5149	33.4298	20.617	-57.0175	50.055	Boreal Shield	-0.00811241745852783	0.0153836300596595
004025_tile_0303	2010	47.9083	42.2341	45.6493	14.3008	-57.0175	50.055	Boreal Shield	-0.00811241745852783	0.0153836300596595
004025_tile_0303	1993	50.519	44.9918	34.6653	19.7107	-57.0175	50.055	Boreal Shield	-0.00811241745852783	0.0153836300596595
004025_tile_0303	1995	50.7598	45.3553	34.001	19.8126	-57.0175	50.055	Boreal Shield	-0.00811241745852783	0.0153836300596595
004025_tile_0303	2000	50.7426	45.3408	34.0791	19.7892	-57.0175	50.055	Boreal Shield	-0.00811241745852783	0.0153836300596595
004025_tile_0303	2005	50.7426	45.3408	34.0791	19.7892	-57.0175	50.055	Boreal Shield	-0.00811241745852783	0.0153836300596595
004025_tile_0303	1994	50.7021	45.3003	34.2414	19.7657	-57.0175	50.055	Boreal Shield	-0.00811241745852783	0.0153836300596595
004025_tile_0303	1986	50.6579	45.2173	34.1783	20.314	-57.0175	50.055	Boreal Shield	-0.00811241745852783	0.0153836300596595
004025_tile_0303	2009	47.9083	42.2341	45.6493	14.3008	-57.0175	50.055	Boreal Shield	-0.00811241745852783	0.0153836300596595
004025_tile_0303	1989	49.6226	44.0927	35.3958	19.4825	-57.0175	50.055	Boreal Shield	-0.00811241745852783	0.0153836300596595
004025_tile_0303	1997	50.7571	45.3553	33.9919	19.8126	-57.0175	50.055	Boreal Shield	-0.00811241745852783	0.0153836300596595
004025_tile_0303	1998	50.7571	45.3553	33.9919	19.8126	-57.0175	50.055	Boreal Shield	-0.00811241745852783	0.0153836300596595
004025_tile_0303	2001	50.7426	45.3408	34.0791	19.7892	-57.0175	50.055	Boreal Shield	-0.00811241745852783	0.0153836300596595
004025_tile_0303	1999	50.7426	45.3408	34.0791	19.7892	-57.0175	50.055	Boreal Shield	-0.00811241745852783	0.0153836300596595
004025_tile_0303	2006	50.7309	45.2948	34.0551	19.7883	-57.0175	50.055	Boreal Shield	-0.00811241745852783	0.0153836300596595
004025_tile_0303	2004	50.7426	45.3408	34.0791	19.7892	-57.0175	50.055	Boreal Shield	-0.00811241745852783	0.0153836300596595
004025_tile_0303	2003	50.7426	45.3408	34.0791	19.7892	-57.0175	50.055	Boreal Shield	-0.00811241745852783	0.0153836300596595
004025_tile_0303	2002	50.7309	45.3408	34.1332	19.7892	-57.0175	50.055	Boreal Shield	-0.00811241745852783	0.0153836300596595
004025_tile_0305	1991	45.9865	45.4932	19.9719	19.4411	-56.7384	50.0547	Boreal Shield	0	0.0403887741267681
004025_tile_0305	1987	46.1443	45.6736	19.4579	19.5529	-56.7384	50.0547	Boreal Shield	0	0.0403887741267681
004025_tile_0305	1986	46.1443	45.6736	19.4579	19.5529	-56.7384	50.0547	Boreal Shield	0	0.0403887741267681
004025_tile_0305	1988	46.1443	45.6736	19.4579	19.5529	-56.7384	50.0547	Boreal Shield	0	0.0403887741267681
004025_tile_0305	1992	45.9568	45.4824	20.525	19.2138	-56.7384	50.0547	Boreal Shield	0	0.0403887741267681
004025_tile_0305	1989	46.1443	45.6736	19.4579	19.5529	-56.7384	50.0547	Boreal Shield	0	0.0403887741267681
004025_tile_0305	1998	46.0433	45.5726	20.0441	19.432	-56.7384	50.0547	Boreal Shield	0	0.0403887741267681
004025_tile_0305	2001	46.0433	45.5726	20.0441	19.432	-56.7384	50.0547	Boreal Shield	0	0.0403887741267681
004025_tile_0305	2007	46.0433	45.5726	20.0441	19.432	-56.7384	50.0547	Boreal Shield	0	0.0403887741267681
004025_tile_0305	1990	46.1443	45.6736	19.4579	19.5529	-56.7384	50.0547	Boreal Shield	0	0.0403887741267681
004025_tile_0305	2010	45.7439	45.229	21.6072	18.9135	-56.7384	50.0547	Boreal Shield	0	0.0403887741267681
004025_tile_0305	1993	45.9568	45.4824	20.525	19.2138	-56.7384	50.0547	Boreal Shield	0	0.0403887741267681
004025_tile_0305	1996	46.0433	45.5726	20.0441	19.432	-56.7384	50.0547	Boreal Shield	0	0.0403887741267681
004025_tile_0305	1985	46.1443	45.6736	19.4579	19.5529	-56.7384	50.0547	Boreal Shield	0	0.0403887741267681
004025_tile_0305	2005	46.0433	45.5726	20.0441	19.432	-56.7384	50.0547	Boreal Shield	0	0.0403887741267681
004025_tile_0305	2008	46.0433	45.5726	20.0441	19.432	-56.7384	50.0547	Boreal Shield	0	0.0403887741267681
004025_tile_0305	1995	46.0316	45.5609	20.0982	19.432	-56.7384	50.0547	Boreal Shield	0	0.0403887741267681
004025_tile_0305	1997	46.0433	45.5726	20.0441	19.432	-56.7384	50.0547	Boreal Shield	0	0.0403887741267681
004025_tile_0305	1999	46.0433	45.5726	20.0441	19.432	-56.7384	50.0547	Boreal Shield	0	0.0403887741267681
004025_tile_0305	2000	46.0433	45.5726	20.0441	19.432	-56.7384	50.0547	Boreal Shield	0	0.0403887741267681
004025_tile_0305	2009	45.7638	45.2507	21.5561	18.9324	-56.7384	50.0547	Boreal Shield	0	0.0403887741267681
004025_tile_0305	1994	46.0154	45.5446	20.1222	19.432	-56.7384	50.0547	Boreal Shield	0	0.0403887741267681
004025_tile_0305	2006	46.0433	45.5726	20.0441	19.432	-56.7384	50.0547	Boreal Shield	0	0.0403887741267681
004025_tile_0305	2002	46.0433	45.5726	20.0441	19.432	-56.7384	50.0547	Boreal Shield	0	0.0403887741267681
004025_tile_0305	2004	46.0433	45.5726	20.0441	19.432	-56.7384	50.0547	Boreal Shield	0	0.0403887741267681
004025_tile_0305	2003	46.0433	45.5726	20.0441	19.432	-56.7384	50.0547	Boreal Shield	0	0.0403887741267681
004025_tile_0308	2010	29.7144	29.7126	1.9058	21.7857	-56.3197	50.053	Boreal Shield	0	3.18074999086093e-05
004025_tile_0308	1989	29.9218	29.9218	1.0701	22.6641	-56.3197	50.053	Boreal Shield	0	3.18074999086093e-05
004025_tile_0308	1991	29.9218	29.9218	1.0701	22.6641	-56.3197	50.053	Boreal Shield	0	3.18074999086093e-05
004025_tile_0308	2009	29.7144	29.7126	1.9058	21.7857	-56.3197	50.053	Boreal Shield	0	3.18074999086093e-05
004025_tile_0308	2008	29.7144	29.7126	1.9058	21.7857	-56.3197	50.053	Boreal Shield	0	3.18074999086093e-05
004025_tile_0308	1986	29.9218	29.9218	1.0701	22.6641	-56.3197	50.053	Boreal Shield	0	3.18074999086093e-05
004025_tile_0308	1992	29.9218	29.9218	1.0701	22.6641	-56.3197	50.053	Boreal Shield	0	3.18074999086093e-05
004025_tile_0308	1987	29.9218	29.9218	1.0701	22.6641	-56.3197	50.053	Boreal Shield	0	3.18074999086093e-05
004025_tile_0308	1988	29.9218	29.9218	1.0701	22.6641	-56.3197	50.053	Boreal Shield	0	3.18074999086093e-05
004025_tile_0308	1990	29.9218	29.9218	1.0701	22.6641	-56.3197	50.053	Boreal Shield	0	3.18074999086093e-05
004025_tile_0308	1993	29.9218	29.9218	1.0701	22.6641	-56.3197	50.053	Boreal Shield	0	3.18074999086093e-05
004025_tile_0308	1996	29.9218	29.9218	1.0701	22.6641	-56.3197	50.053	Boreal Shield	0	3.18074999086093e-05
004025_tile_0308	2006	29.8352	29.8334	1.4609	22.1934	-56.3197	50.053	Boreal Shield	0	3.18074999086093e-05
004025_tile_0308	2007	29.7144	29.7126	1.9058	21.7857	-56.3197	50.053	Boreal Shield	0	3.18074999086093e-05
004025_tile_0308	1985	29.9218	29.9218	1.0701	22.6641	-56.3197	50.053	Boreal Shield	0	3.18074999086093e-05
004025_tile_0308	2004	29.8993	29.8993	1.1904	22.5595	-56.3197	50.053	Boreal Shield	0	3.18074999086093e-05
004025_tile_0308	2005	29.8993	29.8993	1.1904	22.5595	-56.3197	50.053	Boreal Shield	0	3.18074999086093e-05
004025_tile_0308	1995	29.9218	29.9218	1.0701	22.6641	-56.3197	50.053	Boreal Shield	0	3.18074999086093e-05
004025_tile_0308	2003	29.9218	29.9218	1.0701	22.6641	-56.3197	50.053	Boreal Shield	0	3.18074999086093e-05
004025_tile_0308	2001	29.9218	29.9218	1.0701	22.6641	-56.3197	50.053	Boreal Shield	0	3.18074999086093e-05
004025_tile_0308	1994	29.9218	29.9218	1.0701	22.6641	-56.3197	50.053	Boreal Shield	0	3.18074999086093e-05
004025_tile_0308	1998	29.9218	29.9218	1.0701	22.6641	-56.3197	50.053	Boreal Shield	0	3.18074999086093e-05
004025_tile_0308	2002	29.9218	29.9218	1.0701	22.6641	-56.3197	50.053	Boreal Shield	0	3.18074999086093e-05
004025_tile_0308	2000	29.9218	29.9218	1.0701	22.6641	-56.3197	50.053	Boreal Shield	0	3.18074999086093e-05
004025_tile_0308	1997	29.9218	29.9218	1.0701	22.6641	-56.3197	50.053	Boreal Shield	0	3.18074999086093e-05
004025_tile_0308	1999	29.9218	29.9218	1.0701	22.6641	-56.3197	50.053	Boreal Shield	0	3.18074999086093e-05
004025_tile_0309	2009	80.4038	80.1153	22.2505	53.1811	-56.1802	50.0521	Boreal Shield	-0.0169230301186492	0.00053414748981595
004025_tile_0309	1986	81.3201	81.0513	17.0471	56.7946	-56.1802	50.0521	Boreal Shield	-0.0169230301186492	0.00053414748981595
004025_tile_0309	1989	80.6933	80.2893	18.7996	55.8189	-56.1802	50.0521	Boreal Shield	-0.0169230301186492	0.00053414748981595
004025_tile_0309	2000	80.5562	80.2695	21.6523	53.8466	-56.1802	50.0521	Boreal Shield	-0.0169230301186492	0.00053414748981595
004025_tile_0309	2007	80.4038	80.1153	22.2505	53.1811	-56.1802	50.0521	Boreal Shield	-0.0169230301186492	0.00053414748981595
004025_tile_0309	1985	81.3642	81.0955	16.8577	56.9678	-56.1802	50.0521	Boreal Shield	-0.0169230301186492	0.00053414748981595
004025_tile_0309	2010	80.4038	80.1153	22.2505	53.1811	-56.1802	50.0521	Boreal Shield	-0.0169230301186492	0.00053414748981595
004025_tile_0309	2001	80.6392	80.3542	21.2164	54.0144	-56.1802	50.0521	Boreal Shield	-0.0169230301186492	0.00053414748981595
004025_tile_0309	1990	80.7285	80.4282	19.1393	55.6394	-56.1802	50.0521	Boreal Shield	-0.0169230301186492	0.00053414748981595
004025_tile_0309	1993	80.8692	80.5779	19.2986	55.3959	-56.1802	50.0521	Boreal Shield	-0.0169230301186492	0.00053414748981595
004025_tile_0309	2006	80.4038	80.1153	22.2505	53.1811	-56.1802	50.0521	Boreal Shield	-0.0169230301186492	0.00053414748981595
004025_tile_0309	2008	80.4038	80.1153	22.2505	53.1811	-56.1802	50.0521	Boreal Shield	-0.0169230301186492	0.00053414748981595
004025_tile_0309	1988	80.7249	80.3218	18.6673	55.9334	-56.1802	50.0521	Boreal Shield	-0.0169230301186492	0.00053414748981595
004025_tile_0309	1991	80.6681	80.3641	19.4759	55.3409	-56.1802	50.0521	Boreal Shield	-0.0169230301186492	0.00053414748981595
004025_tile_0309	1998	80.5562	80.2695	21.6523	53.8466	-56.1802	50.0521	Boreal Shield	-0.0169230301186492	0.00053414748981595
004025_tile_0309	2003	80.5833	80.2983	21.4028	53.9044	-56.1802	50.0521	Boreal Shield	-0.0169230301186492	0.00053414748981595
004025_tile_0309	2002	80.5833	80.2983	21.4028	53.9044	-56.1802	50.0521	Boreal Shield	-0.0169230301186492	0.00053414748981595
004025_tile_0309	1987	80.7249	80.3218	18.6673	55.9334	-56.1802	50.0521	Boreal Shield	-0.0169230301186492	0.00053414748981595
004025_tile_0309	1992	80.8592	80.568	19.3106	55.3932	-56.1802	50.0521	Boreal Shield	-0.0169230301186492	0.00053414748981595
004025_tile_0309	1997	80.5562	80.2695	21.6523	53.8466	-56.1802	50.0521	Boreal Shield	-0.0169230301186492	0.00053414748981595
004025_tile_0309	1996	80.3587	80.062	22.0912	53.7402	-56.1802	50.0521	Boreal Shield	-0.0169230301186492	0.00053414748981595
004025_tile_0309	2005	80.4038	80.1153	22.2505	53.1811	-56.1802	50.0521	Boreal Shield	-0.0169230301186492	0.00053414748981595
004025_tile_0309	1994	80.0584	79.6968	23.0741	53.797	-56.1802	50.0521	Boreal Shield	-0.0169230301186492	0.00053414748981595
004025_tile_0309	1995	80.0449	79.6833	23.1884	53.6672	-56.1802	50.0521	Boreal Shield	-0.0169230301186492	0.00053414748981595
004025_tile_0309	1999	80.5562	80.2695	21.6523	53.8466	-56.1802	50.0521	Boreal Shield	-0.0169230301186492	0.00053414748981595
004025_tile_0309	2004	80.4038	80.1153	22.2505	53.1811	-56.1802	50.0521	Boreal Shield	-0.0169230301186492	0.00053414748981595
004025_tile_0310	2010	10.2932	4.0978	8.7024	3.0274	-56.0407	50.0511	Boreal Shield	0	1
004025_tile_0310	2006	10.2932	4.0978	8.7024	3.0274	-56.0407	50.0511	Boreal Shield	0	1
004025_tile_0310	2000	10.2932	4.0978	8.7024	3.0274	-56.0407	50.0511	Boreal Shield	0	1
004025_tile_0310	2009	10.2932	4.0978	8.7024	3.0274	-56.0407	50.0511	Boreal Shield	0	1
004025_tile_0310	1997	10.2932	4.0978	8.7024	3.0274	-56.0407	50.0511	Boreal Shield	0	1
004025_tile_0310	2008	10.2932	4.0978	8.7024	3.0274	-56.0407	50.0511	Boreal Shield	0	1
004025_tile_0310	1986	10.2932	4.0978	8.7024	3.0274	-56.0407	50.0511	Boreal Shield	0	1
004025_tile_0310	1994	10.2932	4.0978	8.7024	3.0274	-56.0407	50.0511	Boreal Shield	0	1
004025_tile_0310	1987	10.2932	4.0978	8.7024	3.0274	-56.0407	50.0511	Boreal Shield	0	1
004025_tile_0310	1995	10.2932	4.0978	8.7024	3.0274	-56.0407	50.0511	Boreal Shield	0	1
004025_tile_0310	1998	10.2932	4.0978	8.7024	3.0274	-56.0407	50.0511	Boreal Shield	0	1
004025_tile_0310	2003	10.2932	4.0978	8.7024	3.0274	-56.0407	50.0511	Boreal Shield	0	1
004025_tile_0310	2005	10.2932	4.0978	8.7024	3.0274	-56.0407	50.0511	Boreal Shield	0	1
004025_tile_0310	1996	10.2932	4.0978	8.7024	3.0274	-56.0407	50.0511	Boreal Shield	0	1
004025_tile_0310	1999	10.2932	4.0978	8.7024	3.0274	-56.0407	50.0511	Boreal Shield	0	1
004025_tile_0310	2007	10.2932	4.0978	8.7024	3.0274	-56.0407	50.0511	Boreal Shield	0	1
004025_tile_0310	1985	10.2932	4.0978	8.7024	3.0274	-56.0407	50.0511	Boreal Shield	0	1
004025_tile_0310	1988	10.2932	4.0978	8.7024	3.0274	-56.0407	50.0511	Boreal Shield	0	1
004025_tile_0310	1989	10.2932	4.0978	8.7024	3.0274	-56.0407	50.0511	Boreal Shield	0	1
004025_tile_0310	1992	10.2932	4.0978	8.7024	3.0274	-56.0407	50.0511	Boreal Shield	0	1
004025_tile_0310	1991	10.2932	4.0978	8.7024	3.0274	-56.0407	50.0511	Boreal Shield	0	1
004025_tile_0310	1993	10.2932	4.0978	8.7024	3.0274	-56.0407	50.0511	Boreal Shield	0	1
004025_tile_0310	2001	10.2932	4.0978	8.7024	3.0274	-56.0407	50.0511	Boreal Shield	0	1
004025_tile_0310	1990	10.2932	4.0978	8.7024	3.0274	-56.0407	50.0511	Boreal Shield	0	1
004025_tile_0310	2004	10.2932	4.0978	8.7024	3.0274	-56.0407	50.0511	Boreal Shield	0	1
004025_tile_0310	2002	10.2932	4.0978	8.7024	3.0274	-56.0407	50.0511	Boreal Shield	0	1
004025_tile_0311	1991	10.1309	9.1722	7.5421	2.4204	-55.9011	50.0498	Boreal Shield	0	1
004025_tile_0311	1992	10.1309	9.1722	7.5421	2.4204	-55.9011	50.0498	Boreal Shield	0	1
004025_tile_0311	2007	10.1309	9.1722	7.5421	2.4204	-55.9011	50.0498	Boreal Shield	0	1
004025_tile_0311	2008	10.1309	9.1722	7.5421	2.4204	-55.9011	50.0498	Boreal Shield	0	1
004025_tile_0311	1997	10.1309	9.1722	7.5421	2.4204	-55.9011	50.0498	Boreal Shield	0	1
004025_tile_0311	1989	10.1309	9.1722	7.5421	2.4204	-55.9011	50.0498	Boreal Shield	0	1
004025_tile_0311	1994	10.1309	9.1722	7.5421	2.4204	-55.9011	50.0498	Boreal Shield	0	1
004025_tile_0311	2006	10.1309	9.1722	7.5421	2.4204	-55.9011	50.0498	Boreal Shield	0	1
004025_tile_0311	2009	10.1309	9.1722	7.5421	2.4204	-55.9011	50.0498	Boreal Shield	0	1
004025_tile_0311	1988	10.1309	9.1722	7.5421	2.4204	-55.9011	50.0498	Boreal Shield	0	1
004025_tile_0311	2001	10.1309	9.1722	7.5421	2.4204	-55.9011	50.0498	Boreal Shield	0	1
004025_tile_0311	2010	10.1309	9.1722	7.5421	2.4204	-55.9011	50.0498	Boreal Shield	0	1
004025_tile_0311	1990	10.1309	9.1722	7.5421	2.4204	-55.9011	50.0498	Boreal Shield	0	1
004025_tile_0311	1993	10.1309	9.1722	7.5421	2.4204	-55.9011	50.0498	Boreal Shield	0	1
004025_tile_0311	2000	10.1309	9.1722	7.5421	2.4204	-55.9011	50.0498	Boreal Shield	0	1
004025_tile_0311	1985	10.1309	9.1722	7.5421	2.4204	-55.9011	50.0498	Boreal Shield	0	1
004025_tile_0311	1987	10.1309	9.1722	7.5421	2.4204	-55.9011	50.0498	Boreal Shield	0	1
004025_tile_0311	1998	10.1309	9.1722	7.5421	2.4204	-55.9011	50.0498	Boreal Shield	0	1
004025_tile_0311	1995	10.1309	9.1722	7.5421	2.4204	-55.9011	50.0498	Boreal Shield	0	1
004025_tile_0311	2004	10.1309	9.1722	7.5421	2.4204	-55.9011	50.0498	Boreal Shield	0	1
004025_tile_0311	1986	10.1309	9.1722	7.5421	2.4204	-55.9011	50.0498	Boreal Shield	0	1
004025_tile_0311	2003	10.1309	9.1722	7.5421	2.4204	-55.9011	50.0498	Boreal Shield	0	1
004025_tile_0311	1996	10.1309	9.1722	7.5421	2.4204	-55.9011	50.0498	Boreal Shield	0	1
004025_tile_0311	2002	10.1309	9.1722	7.5421	2.4204	-55.9011	50.0498	Boreal Shield	0	1
004025_tile_0311	1999	10.1309	9.1722	7.5421	2.4204	-55.9011	50.0498	Boreal Shield	0	1
004025_tile_0311	2005	10.1309	9.1722	7.5421	2.4204	-55.9011	50.0498	Boreal Shield	0	1
004025_tile_0326	2007	50.4559	44.9513	54.039	12.1969	-57.0174	49.9652	Boreal Shield	-0.0644780336029867	0.000519737193826586
004025_tile_0326	1990	52.806	46.7467	44.8887	15.6021	-57.0174	49.9652	Boreal Shield	-0.0644780336029867	0.000519737193826586
004025_tile_0326	1985	53.5671	47.5034	39.3276	18.3968	-57.0174	49.9652	Boreal Shield	-0.0644780336029867	0.000519737193826586
004025_tile_0326	1988	52.1476	46.028	47.8046	15.2504	-57.0174	49.9652	Boreal Shield	-0.0644780336029867	0.000519737193826586
004025_tile_0326	1995	51.4839	45.8486	49.8276	14.2575	-57.0174	49.9652	Boreal Shield	-0.0644780336029867	0.000519737193826586
004025_tile_0326	2004	51.3991	45.762	50.3987	14.0302	-57.0174	49.9652	Boreal Shield	-0.0644780336029867	0.000519737193826586
004025_tile_0326	1994	51.4713	45.8359	49.8697	14.2539	-57.0174	49.9652	Boreal Shield	-0.0644780336029867	0.000519737193826586
004025_tile_0326	1987	52.1476	46.028	47.8046	15.2504	-57.0174	49.9652	Boreal Shield	-0.0644780336029867	0.000519737193826586
004025_tile_0326	2006	51.1908	45.5915	51.3697	13.674	-57.0174	49.9652	Boreal Shield	-0.0644780336029867	0.000519737193826586
004025_tile_0326	2010	48.2032	40.2763	63.039	9.6249	-57.0174	49.9652	Boreal Shield	-0.0644780336029867	0.000519737193826586
004025_tile_0326	2008	50.4568	44.6059	54.027	12.2312	-57.0174	49.9652	Boreal Shield	-0.0644780336029867	0.000519737193826586
004025_tile_0326	1989	52.2324	46.1209	47.7024	15.2684	-57.0174	49.9652	Boreal Shield	-0.0644780336029867	0.000519737193826586
004025_tile_0326	1997	51.29	45.6411	50.7114	14.0221	-57.0174	49.9652	Boreal Shield	-0.0644780336029867	0.000519737193826586
004025_tile_0326	2000	51.3991	45.762	50.3987	14.0302	-57.0174	49.9652	Boreal Shield	-0.0644780336029867	0.000519737193826586
004025_tile_0326	2005	51.3432	45.7439	50.6663	13.9725	-57.0174	49.9652	Boreal Shield	-0.0644780336029867	0.000519737193826586
004025_tile_0326	2009	48.1635	40.2339	63.1051	9.6195	-57.0174	49.9652	Boreal Shield	-0.0644780336029867	0.000519737193826586
004025_tile_0326	1991	50.3891	45.0658	49.7615	14.3125	-57.0174	49.9652	Boreal Shield	-0.0644780336029867	0.000519737193826586
004025_tile_0326	1992	50.8896	45.2975	49.9929	14.2178	-57.0174	49.9652	Boreal Shield	-0.0644780336029867	0.000519737193826586
004025_tile_0326	1998	51.29	45.6411	50.7114	14.0221	-57.0174	49.9652	Boreal Shield	-0.0644780336029867	0.000519737193826586
004025_tile_0326	2001	51.3991	45.762	50.3987	14.0302	-57.0174	49.9652	Boreal Shield	-0.0644780336029867	0.000519737193826586
004025_tile_0326	1996	51.4839	45.8486	49.8276	14.2575	-57.0174	49.9652	Boreal Shield	-0.0644780336029867	0.000519737193826586
004025_tile_0326	1993	51.0871	45.4445	50.1462	14.2268	-57.0174	49.9652	Boreal Shield	-0.0644780336029867	0.000519737193826586
004025_tile_0326	2002	51.3838	45.7466	50.4468	14.0104	-57.0174	49.9652	Boreal Shield	-0.0644780336029867	0.000519737193826586
004025_tile_0326	1999	51.3135	45.6646	50.6573	14.023	-57.0174	49.9652	Boreal Shield	-0.0644780336029867	0.000519737193826586
004025_tile_0326	1986	51.8762	45.7223	48.6222	15.0547	-57.0174	49.9652	Boreal Shield	-0.0644780336029867	0.000519737193826586
004025_tile_0326	2003	51.3991	45.762	50.3987	14.0302	-57.0174	49.9652	Boreal Shield	-0.0644780336029867	0.000519737193826586
004025_tile_0327	1987	58.1618	53.9359	63.8807	17.4075	-56.8781	49.9651	Boreal Shield	-0.00311585365853675	0.115600787103176
004025_tile_0327	2008	58.1194	53.8701	65.9278	16.7798	-56.8781	49.9651	Boreal Shield	-0.00311585365853675	0.115600787103176
004025_tile_0327	1988	58.1618	53.9359	63.8807	17.4075	-56.8781	49.9651	Boreal Shield	-0.00311585365853675	0.115600787103176
004025_tile_0327	1989	58.4909	54.2615	63.4899	17.4652	-56.8781	49.9651	Boreal Shield	-0.00311585365853675	0.115600787103176
004025_tile_0327	1998	58.1275	53.9368	65.7955	16.833	-56.8781	49.9651	Boreal Shield	-0.00311585365853675	0.115600787103176
004025_tile_0327	1995	58.1681	53.9783	65.6272	16.8691	-56.8781	49.9651	Boreal Shield	-0.00311585365853675	0.115600787103176
004025_tile_0327	2007	58.0797	53.8304	66.1893	16.7582	-56.8781	49.9651	Boreal Shield	-0.00311585365853675	0.115600787103176
004025_tile_0327	1991	57.1905	49.9436	66.4328	16.87	-56.8781	49.9651	Boreal Shield	-0.00311585365853675	0.115600787103176
004025_tile_0327	1993	57.8092	53.4796	66.4749	16.8475	-56.8781	49.9651	Boreal Shield	-0.00311585365853675	0.115600787103176
004025_tile_0327	1996	58.1681	53.9783	65.6272	16.8691	-56.8781	49.9651	Boreal Shield	-0.00311585365853675	0.115600787103176
004025_tile_0327	2005	58.1113	53.9215	65.9969	16.8123	-56.8781	49.9651	Boreal Shield	-0.00311585365853675	0.115600787103176
004025_tile_0327	1985	60.6571	56.6025	51.9348	21.7939	-56.8781	49.9651	Boreal Shield	-0.00311585365853675	0.115600787103176
004025_tile_0327	1986	57.728	53.4327	64.6322	17.3345	-56.8781	49.9651	Boreal Shield	-0.00311585365853675	0.115600787103176
004025_tile_0327	1994	58.068	53.7583	65.9759	16.8664	-56.8781	49.9651	Boreal Shield	-0.00311585365853675	0.115600787103176
004025_tile_0327	1997	58.1275	53.9368	65.7955	16.833	-56.8781	49.9651	Boreal Shield	-0.00311585365853675	0.115600787103176
004025_tile_0327	2006	58.0725	53.871	66.1893	16.7582	-56.8781	49.9651	Boreal Shield	-0.00311585365853675	0.115600787103176
004025_tile_0327	2010	57.8732	53.696	66.9889	16.4326	-56.8781	49.9651	Boreal Shield	-0.00311585365853675	0.115600787103176
004025_tile_0327	1992	57.7596	53.4246	66.4839	16.8321	-56.8781	49.9651	Boreal Shield	-0.00311585365853675	0.115600787103176
004025_tile_0327	2004	58.1518	53.9621	65.7234	16.8403	-56.8781	49.9651	Boreal Shield	-0.00311585365853675	0.115600787103176
004025_tile_0327	1990	59.0527	54.8576	61.7404	17.7042	-56.8781	49.9651	Boreal Shield	-0.00311585365853675	0.115600787103176
004025_tile_0327	2009	57.9237	53.7465	66.8747	16.5805	-56.8781	49.9651	Boreal Shield	-0.00311585365853675	0.115600787103176
004025_tile_0327	2002	58.1518	53.9621	65.7234	16.8403	-56.8781	49.9651	Boreal Shield	-0.00311585365853675	0.115600787103176
004025_tile_0327	1999	58.1275	53.9368	65.7955	16.833	-56.8781	49.9651	Boreal Shield	-0.00311585365853675	0.115600787103176
004025_tile_0327	2000	58.1518	53.9621	65.7234	16.8403	-56.8781	49.9651	Boreal Shield	-0.00311585365853675	0.115600787103176
004025_tile_0327	2001	58.1518	53.9621	65.7234	16.8403	-56.8781	49.9651	Boreal Shield	-0.00311585365853675	0.115600787103176
004025_tile_0327	2003	58.1518	53.9621	65.7234	16.8403	-56.8781	49.9651	Boreal Shield	-0.00311585365853675	0.115600787103176
004025_tile_0328	1995	29.8767	20.3672	7.5631	18.0739	-56.7388	49.9649	Boreal Shield	0	0.0106525421142578
004025_tile_0328	2004	29.8767	20.3672	7.5631	18.0739	-56.7388	49.9649	Boreal Shield	0	0.0106525421142578
004025_tile_0328	1986	29.8046	20.2933	7.5571	18.33	-56.7388	49.9649	Boreal Shield	0	0.0106525421142578
004025_tile_0328	1991	29.8244	20.3149	7.8216	17.9747	-56.7388	49.9649	Boreal Shield	0	0.0106525421142578
004025_tile_0328	1985	29.9651	20.4556	6.8026	18.8856	-56.7388	49.9649	Boreal Shield	0	0.0106525421142578
004025_tile_0328	1989	29.7721	20.2608	7.7765	18.1821	-56.7388	49.9649	Boreal Shield	0	0.0106525421142578
004025_tile_0328	1988	29.7721	20.2608	7.7765	18.1821	-56.7388	49.9649	Boreal Shield	0	0.0106525421142578
004025_tile_0328	1992	29.8425	20.3329	7.7315	18.0442	-56.7388	49.9649	Boreal Shield	0	0.0106525421142578
004025_tile_0328	2010	29.8226	20.3131	7.7796	17.9044	-56.7388	49.9649	Boreal Shield	0	0.0106525421142578
004025_tile_0328	1990	29.8605	20.351	7.5691	18.2308	-56.7388	49.9649	Boreal Shield	0	0.0106525421142578
004025_tile_0328	1993	29.8578	20.3483	7.6593	18.0703	-56.7388	49.9649	Boreal Shield	0	0.0106525421142578
004025_tile_0328	1996	29.8767	20.3672	7.5631	18.0739	-56.7388	49.9649	Boreal Shield	0	0.0106525421142578
004025_tile_0328	2005	29.8767	20.3672	7.5631	18.0739	-56.7388	49.9649	Boreal Shield	0	0.0106525421142578
004025_tile_0328	2008	29.8767	20.3672	7.5631	18.0739	-56.7388	49.9649	Boreal Shield	0	0.0106525421142578
004025_tile_0328	1994	29.8767	20.3672	7.5631	18.0739	-56.7388	49.9649	Boreal Shield	0	0.0106525421142578
004025_tile_0328	1997	29.8767	20.3672	7.5631	18.0739	-56.7388	49.9649	Boreal Shield	0	0.0106525421142578
004025_tile_0328	2000	29.8767	20.3672	7.5631	18.0739	-56.7388	49.9649	Boreal Shield	0	0.0106525421142578
004025_tile_0328	2006	29.8767	20.3672	7.5631	18.0739	-56.7388	49.9649	Boreal Shield	0	0.0106525421142578
004025_tile_0328	2007	29.8767	20.3672	7.5631	18.0739	-56.7388	49.9649	Boreal Shield	0	0.0106525421142578
004025_tile_0328	2009	29.8767	20.3672	7.5631	18.0739	-56.7388	49.9649	Boreal Shield	0	0.0106525421142578
004025_tile_0328	1998	29.8767	20.3672	7.5631	18.0739	-56.7388	49.9649	Boreal Shield	0	0.0106525421142578
004025_tile_0328	2001	29.8767	20.3672	7.5631	18.0739	-56.7388	49.9649	Boreal Shield	0	0.0106525421142578
004025_tile_0328	2002	29.8767	20.3672	7.5631	18.0739	-56.7388	49.9649	Boreal Shield	0	0.0106525421142578
004025_tile_0328	1987	29.7595	20.2482	7.8307	18.1785	-56.7388	49.9649	Boreal Shield	0	0.0106525421142578
004025_tile_0328	1999	29.8767	20.3672	7.5631	18.0739	-56.7388	49.9649	Boreal Shield	0	0.0106525421142578
004025_tile_0328	2003	29.8767	20.3672	7.5631	18.0739	-56.7388	49.9649	Boreal Shield	0	0.0106525421142578
004025_tile_0331	1986	78.7265	78.6399	12.8627	58.9472	-56.321	49.9632	Boreal Shield	-0.0611756653992398	0.0010007192613557
004025_tile_0331	1989	78.584	78.4965	13.7044	58.3268	-56.321	49.9632	Boreal Shield	-0.0611756653992398	0.0010007192613557
004025_tile_0331	2007	77.4378	77.3648	20.1763	53.9422	-56.321	49.9632	Boreal Shield	-0.0611756653992398	0.0010007192613557
004025_tile_0331	2006	76.9734	76.8652	19.1964	53.9359	-56.321	49.9632	Boreal Shield	-0.0611756653992398	0.0010007192613557
004025_tile_0331	1987	78.5813	78.4938	13.6383	58.3538	-56.321	49.9632	Boreal Shield	-0.0611756653992398	0.0010007192613557
004025_tile_0331	1985	79.3379	79.3036	10.8517	60.4677	-56.321	49.9632	Boreal Shield	-0.0611756653992398	0.0010007192613557
004025_tile_0331	1993	78.9276	78.8852	13.3888	58.169	-56.321	49.9632	Boreal Shield	-0.0611756653992398	0.0010007192613557
004025_tile_0331	1990	78.9447	78.8888	13.1032	58.5099	-56.321	49.9632	Boreal Shield	-0.0611756653992398	0.0010007192613557
004025_tile_0331	2005	76.9166	76.8074	18.995	53.935	-56.321	49.9632	Boreal Shield	-0.0611756653992398	0.0010007192613557
004025_tile_0331	1988	78.584	78.4965	13.7044	58.3268	-56.321	49.9632	Boreal Shield	-0.0611756653992398	0.0010007192613557
004025_tile_0331	1994	78.9014	78.8563	13.53	58.1212	-56.321	49.9632	Boreal Shield	-0.0611756653992398	0.0010007192613557
004025_tile_0331	2003	76.9292	76.8201	18.9228	53.9585	-56.321	49.9632	Boreal Shield	-0.0611756653992398	0.0010007192613557
004025_tile_0331	2004	76.9166	76.8074	18.995	53.935	-56.321	49.9632	Boreal Shield	-0.0611756653992398	0.0010007192613557
004025_tile_0331	2000	77.0428	76.9021	18.4659	54.1758	-56.321	49.9632	Boreal Shield	-0.0611756653992398	0.0010007192613557
004025_tile_0331	2001	77.0969	76.9598	18.2314	54.3255	-56.321	49.9632	Boreal Shield	-0.0611756653992398	0.0010007192613557
004025_tile_0331	2009	77.8364	77.7814	20.014	54.027	-56.321	49.9632	Boreal Shield	-0.0611756653992398	0.0010007192613557
004025_tile_0331	2010	77.8256	77.7706	20.0591	54.0072	-56.321	49.9632	Boreal Shield	-0.0611756653992398	0.0010007192613557
004025_tile_0331	1997	78.887	78.8428	13.6713	57.9507	-56.321	49.9632	Boreal Shield	-0.0611756653992398	0.0010007192613557
004025_tile_0331	1996	78.887	78.8428	13.6713	57.9507	-56.321	49.9632	Boreal Shield	-0.0611756653992398	0.0010007192613557
004025_tile_0331	1999	78.2233	78.143	14.8858	56.9957	-56.321	49.9632	Boreal Shield	-0.0611756653992398	0.0010007192613557
004025_tile_0331	1998	78.887	78.8428	13.6713	57.9507	-56.321	49.9632	Boreal Shield	-0.0611756653992398	0.0010007192613557
004025_tile_0331	1995	78.8753	78.8302	13.7224	57.9462	-56.321	49.9632	Boreal Shield	-0.0611756653992398	0.0010007192613557
004025_tile_0331	2008	77.8364	77.7814	20.014	54.027	-56.321	49.9632	Boreal Shield	-0.0611756653992398	0.0010007192613557
004025_tile_0331	1991	78.8563	78.7941	13.53	58.1167	-56.321	49.9632	Boreal Shield	-0.0611756653992398	0.0010007192613557
004025_tile_0331	2002	76.9418	76.8327	18.7906	53.9882	-56.321	49.9632	Boreal Shield	-0.0611756653992398	0.0010007192613557
004025_tile_0331	1992	78.9276	78.8852	13.3888	58.169	-56.321	49.9632	Boreal Shield	-0.0611756653992398	0.0010007192613557
004025_tile_0332	1987	66.1932	65.3861	29.7986	39.5098	-56.1817	49.9623	Boreal Shield	-0.0893695868591341	1.14748072519433e-05
004025_tile_0332	2008	64.9496	64.1633	39.7515	32.3937	-56.1817	49.9623	Boreal Shield	-0.0893695868591341	1.14748072519433e-05
004025_tile_0332	1986	66.2663	65.4619	29.4499	39.6775	-56.1817	49.9623	Boreal Shield	-0.0893695868591341	1.14748072519433e-05
004025_tile_0332	2006	64.4627	63.6321	39.1352	32.583	-56.1817	49.9623	Boreal Shield	-0.0893695868591341	1.14748072519433e-05
004025_tile_0332	2009	64.9352	64.1488	39.8236	32.3639	-56.1817	49.9623	Boreal Shield	-0.0893695868591341	1.14748072519433e-05
004025_tile_0332	1997	65.7829	64.974	33.2014	36.9559	-56.1817	49.9623	Boreal Shield	-0.0893695868591341	1.14748072519433e-05
004025_tile_0332	2003	64.2282	63.3778	38.4559	32.7381	-56.1817	49.9623	Boreal Shield	-0.0893695868591341	1.14748072519433e-05
004025_tile_0332	2007	64.7188	63.9207	39.6162	32.3747	-56.1817	49.9623	Boreal Shield	-0.0893695868591341	1.14748072519433e-05
004025_tile_0332	1996	65.7044	64.8874	33.4509	36.9297	-56.1817	49.9623	Boreal Shield	-0.0893695868591341	1.14748072519433e-05
004025_tile_0332	1998	65.8	64.9947	33.1954	36.9559	-56.1817	49.9623	Boreal Shield	-0.0893695868591341	1.14748072519433e-05
004025_tile_0332	2005	64.1912	63.3417	38.7324	32.5605	-56.1817	49.9623	Boreal Shield	-0.0893695868591341	1.14748072519433e-05
004025_tile_0332	1985	66.9489	66.1788	26.516	41.0897	-56.1817	49.9623	Boreal Shield	-0.0893695868591341	1.14748072519433e-05
004025_tile_0332	1988	66.2572	65.4528	29.6453	39.5639	-56.1817	49.9623	Boreal Shield	-0.0893695868591341	1.14748072519433e-05
004025_tile_0332	1994	65.4592	64.6042	33.9048	36.9938	-56.1817	49.9623	Boreal Shield	-0.0893695868591341	1.14748072519433e-05
004025_tile_0332	2004	64.2291	63.3796	38.5761	32.7138	-56.1817	49.9623	Boreal Shield	-0.0893695868591341	1.14748072519433e-05
004025_tile_0332	2000	64.8081	63.9982	37.1422	34.2604	-56.1817	49.9623	Boreal Shield	-0.0893695868591341	1.14748072519433e-05
004025_tile_0332	1991	66.1562	65.341	30.2134	39.1229	-56.1817	49.9623	Boreal Shield	-0.0893695868591341	1.14748072519433e-05
004025_tile_0332	1995	65.4763	64.6304	34.01	36.8332	-56.1817	49.9623	Boreal Shield	-0.0893695868591341	1.14748072519433e-05
004025_tile_0332	2002	64.147	63.2912	38.5641	32.7075	-56.1817	49.9623	Boreal Shield	-0.0893695868591341	1.14748072519433e-05
004025_tile_0332	1990	66.1878	65.3726	30.0631	39.324	-56.1817	49.9623	Boreal Shield	-0.0893695868591341	1.14748072519433e-05
004025_tile_0332	2010	64.5655	63.752	41.2605	31.4792	-56.1817	49.9623	Boreal Shield	-0.0893695868591341	1.14748072519433e-05
004025_tile_0332	1993	66.2609	65.4555	30.2765	38.7757	-56.1817	49.9623	Boreal Shield	-0.0893695868591341	1.14748072519433e-05
004025_tile_0332	2001	64.3788	63.5527	37.8998	33.1196	-56.1817	49.9623	Boreal Shield	-0.0893695868591341	1.14748072519433e-05
004025_tile_0332	1992	66.3222	65.5196	29.8918	39.186	-56.1817	49.9623	Boreal Shield	-0.0893695868591341	1.14748072519433e-05
004025_tile_0332	1989	66.2572	65.4528	29.6453	39.5639	-56.1817	49.9623	Boreal Shield	-0.0893695868591341	1.14748072519433e-05
004025_tile_0332	1999	65.5493	64.744	34.6202	35.6879	-56.1817	49.9623	Boreal Shield	-0.0893695868591341	1.14748072519433e-05
004025_tile_0333	1985	71.421	71.0206	26.1042	39.5053	-56.0424	49.9612	Boreal Shield	-0.043819986310746	1.12225120574294e-06
004025_tile_0333	1997	71.1261	70.7194	27.8747	38.2617	-56.0424	49.9612	Boreal Shield	-0.043819986310746	1.12225120574294e-06
004025_tile_0333	1994	71.1631	70.7563	27.7184	38.4096	-56.0424	49.9612	Boreal Shield	-0.043819986310746	1.12225120574294e-06
004025_tile_0333	1991	70.9935	70.5724	28.0581	38.4105	-56.0424	49.9612	Boreal Shield	-0.043819986310746	1.12225120574294e-06
004025_tile_0333	2006	69.8518	69.4018	32.9368	35.4571	-56.0424	49.9612	Boreal Shield	-0.043819986310746	1.12225120574294e-06
004025_tile_0333	1988	71.3822	70.9818	26.3627	39.297	-56.0424	49.9612	Boreal Shield	-0.043819986310746	1.12225120574294e-06
004025_tile_0333	1995	71.1261	70.7194	27.8747	38.2617	-56.0424	49.9612	Boreal Shield	-0.043819986310746	1.12225120574294e-06
004025_tile_0333	2000	70.8664	70.4506	28.9148	37.5971	-56.0424	49.9612	Boreal Shield	-0.043819986310746	1.12225120574294e-06
004025_tile_0333	2007	69.9736	69.5281	32.8707	35.5085	-56.0424	49.9612	Boreal Shield	-0.043819986310746	1.12225120574294e-06
004025_tile_0333	1987	71.3542	70.9502	26.4288	39.2347	-56.0424	49.9612	Boreal Shield	-0.043819986310746	1.12225120574294e-06
004025_tile_0333	1990	71.3822	70.9818	26.3627	39.297	-56.0424	49.9612	Boreal Shield	-0.043819986310746	1.12225120574294e-06
004025_tile_0333	2003	69.7815	69.3288	32.8797	35.439	-56.0424	49.9612	Boreal Shield	-0.043819986310746	1.12225120574294e-06
004025_tile_0333	2005	69.8104	69.3585	32.9398	35.4426	-56.0424	49.9612	Boreal Shield	-0.043819986310746	1.12225120574294e-06
004025_tile_0333	2008	70.4615	70.0439	32.1703	35.6627	-56.0424	49.9612	Boreal Shield	-0.043819986310746	1.12225120574294e-06
004025_tile_0333	1989	71.3822	70.9818	26.3627	39.297	-56.0424	49.9612	Boreal Shield	-0.043819986310746	1.12225120574294e-06
004025_tile_0333	1992	71.1631	70.7563	27.7184	38.4096	-56.0424	49.9612	Boreal Shield	-0.043819986310746	1.12225120574294e-06
004025_tile_0333	2004	69.8104	69.3585	32.9398	35.4426	-56.0424	49.9612	Boreal Shield	-0.043819986310746	1.12225120574294e-06
004025_tile_0333	2001	70.8132	70.3965	29.1703	37.432	-56.0424	49.9612	Boreal Shield	-0.043819986310746	1.12225120574294e-06
004025_tile_0333	1986	71.3768	70.9728	26.2906	39.388	-56.0424	49.9612	Boreal Shield	-0.043819986310746	1.12225120574294e-06
004025_tile_0333	1998	71.1089	70.7004	27.9679	38.2554	-56.0424	49.9612	Boreal Shield	-0.043819986310746	1.12225120574294e-06
004025_tile_0333	1993	71.1631	70.7563	27.7184	38.4096	-56.0424	49.9612	Boreal Shield	-0.043819986310746	1.12225120574294e-06
004025_tile_0333	1996	71.1261	70.7194	27.8747	38.2617	-56.0424	49.9612	Boreal Shield	-0.043819986310746	1.12225120574294e-06
004025_tile_0333	1999	71.0684	70.658	28.0972	38.2121	-56.0424	49.9612	Boreal Shield	-0.043819986310746	1.12225120574294e-06
004025_tile_0333	2010	70.4615	70.0439	32.1703	35.6627	-56.0424	49.9612	Boreal Shield	-0.043819986310746	1.12225120574294e-06
004025_tile_0333	2009	70.4615	70.0439	32.1703	35.6627	-56.0424	49.9612	Boreal Shield	-0.043819986310746	1.12225120574294e-06
004025_tile_0333	2002	69.7815	69.3288	32.8797	35.439	-56.0424	49.9612	Boreal Shield	-0.043819986310746	1.12225120574294e-06
004025_tile_0334	1988	59.3233	57.553	50.7535	24.2585	-55.9032	49.96	Boreal Shield	-0.0121666666666676	1.17160811896611e-06
004025_tile_0334	1994	59.2746	57.5025	50.8436	24.1656	-55.9032	49.96	Boreal Shield	-0.0121666666666676	1.17160811896611e-06
004025_tile_0334	1987	59.3233	57.553	50.7535	24.2585	-55.9032	49.96	Boreal Shield	-0.0121666666666676	1.17160811896611e-06
004025_tile_0334	1986	59.3233	57.553	50.7535	24.2585	-55.9032	49.96	Boreal Shield	-0.0121666666666676	1.17160811896611e-06
004025_tile_0334	2008	58.9869	57.2167	52.3707	23.2467	-55.9032	49.96	Boreal Shield	-0.0121666666666676	1.17160811896611e-06
004025_tile_0334	2005	58.8435	57.0571	52.3376	23.1998	-55.9032	49.96	Boreal Shield	-0.0121666666666676	1.17160811896611e-06
004025_tile_0334	1985	59.3233	57.553	50.7535	24.2585	-55.9032	49.96	Boreal Shield	-0.0121666666666676	1.17160811896611e-06
004025_tile_0334	1989	59.3233	57.553	50.7535	24.2585	-55.9032	49.96	Boreal Shield	-0.0121666666666676	1.17160811896611e-06
004025_tile_0334	1995	59.2746	57.5025	50.8436	24.1656	-55.9032	49.96	Boreal Shield	-0.0121666666666676	1.17160811896611e-06
004025_tile_0334	1997	59.2746	57.5025	50.8436	24.1656	-55.9032	49.96	Boreal Shield	-0.0121666666666676	1.17160811896611e-06
004025_tile_0334	2007	58.894	57.1229	52.4308	23.1998	-55.9032	49.96	Boreal Shield	-0.0121666666666676	1.17160811896611e-06
004025_tile_0334	1996	59.2746	57.5025	50.8436	24.1656	-55.9032	49.96	Boreal Shield	-0.0121666666666676	1.17160811896611e-06
004025_tile_0334	2002	58.8697	57.0832	52.2024	23.262	-55.9032	49.96	Boreal Shield	-0.0121666666666676	1.17160811896611e-06
004025_tile_0334	2003	58.8543	57.0679	52.2685	23.2548	-55.9032	49.96	Boreal Shield	-0.0121666666666676	1.17160811896611e-06
004025_tile_0334	2006	58.8435	57.0571	52.3376	23.1998	-55.9032	49.96	Boreal Shield	-0.0121666666666676	1.17160811896611e-06
004025_tile_0334	2009	58.9869	57.2167	52.3707	23.2467	-55.9032	49.96	Boreal Shield	-0.0121666666666676	1.17160811896611e-06
004025_tile_0334	1991	59.3233	57.553	50.7535	24.2585	-55.9032	49.96	Boreal Shield	-0.0121666666666676	1.17160811896611e-06
004025_tile_0334	1992	59.3233	57.553	50.7535	24.2585	-55.9032	49.96	Boreal Shield	-0.0121666666666676	1.17160811896611e-06
004025_tile_0334	1998	59.2881	57.5179	50.8496	24.1656	-55.9032	49.96	Boreal Shield	-0.0121666666666676	1.17160811896611e-06
004025_tile_0334	2004	58.8435	57.0571	52.3376	23.1998	-55.9032	49.96	Boreal Shield	-0.0121666666666676	1.17160811896611e-06
004025_tile_0334	1993	59.3053	57.535	50.8436	24.1656	-55.9032	49.96	Boreal Shield	-0.0121666666666676	1.17160811896611e-06
004025_tile_0334	2001	59.2881	57.5179	50.8496	24.1656	-55.9032	49.96	Boreal Shield	-0.0121666666666676	1.17160811896611e-06
004025_tile_0334	1999	59.2692	57.4989	50.9879	24.1331	-55.9032	49.96	Boreal Shield	-0.0121666666666676	1.17160811896611e-06
004025_tile_0334	1990	59.3233	57.553	50.7535	24.2585	-55.9032	49.96	Boreal Shield	-0.0121666666666676	1.17160811896611e-06
004025_tile_0334	2000	59.2692	57.4989	50.9879	24.1331	-55.9032	49.96	Boreal Shield	-0.0121666666666676	1.17160811896611e-06
004025_tile_0334	2010	58.9869	57.2167	52.3707	23.2467	-55.9032	49.96	Boreal Shield	-0.0121666666666676	1.17160811896611e-06
004025_tile_0335	1988	24.6598	24.5606	12.4479	11.4673	-55.7639	49.9586	Boreal Shield	-0.00274811772758383	0.0544951260089874
004025_tile_0335	1994	24.5353	24.4416	12.9168	11.0624	-55.7639	49.9586	Boreal Shield	-0.00274811772758383	0.0544951260089874
004025_tile_0335	1985	24.7833	24.6905	11.7084	11.985	-55.7639	49.9586	Boreal Shield	-0.00274811772758383	0.0544951260089874
004025_tile_0335	1995	24.5353	24.4416	12.9168	11.0624	-55.7639	49.9586	Boreal Shield	-0.00274811772758383	0.0544951260089874
004025_tile_0335	2002	24.6048	24.5119	12.9409	11.0886	-55.7639	49.9586	Boreal Shield	-0.00274811772758383	0.0544951260089874
004025_tile_0335	2006	24.6048	24.5119	12.9409	11.0886	-55.7639	49.9586	Boreal Shield	-0.00274811772758383	0.0544951260089874
004025_tile_0335	1986	24.6878	24.5886	12.3216	11.6035	-55.7639	49.9586	Boreal Shield	-0.00274811772758383	0.0544951260089874
004025_tile_0335	1989	24.6598	24.5606	12.4479	11.4673	-55.7639	49.9586	Boreal Shield	-0.00274811772758383	0.0544951260089874
004025_tile_0335	1991	24.6823	24.5895	12.4058	11.4763	-55.7639	49.9586	Boreal Shield	-0.00274811772758383	0.0544951260089874
004025_tile_0335	2003	24.6048	24.5119	12.9409	11.0886	-55.7639	49.9586	Boreal Shield	-0.00274811772758383	0.0544951260089874
004025_tile_0335	2004	24.6048	24.5119	12.9409	11.0886	-55.7639	49.9586	Boreal Shield	-0.00274811772758383	0.0544951260089874
004025_tile_0335	1990	24.6823	24.5895	12.4058	11.4763	-55.7639	49.9586	Boreal Shield	-0.00274811772758383	0.0544951260089874
004025_tile_0335	1996	24.5353	24.4416	12.9168	11.0624	-55.7639	49.9586	Boreal Shield	-0.00274811772758383	0.0544951260089874
004025_tile_0335	1999	24.5101	24.4163	13.0431	11.0047	-55.7639	49.9586	Boreal Shield	-0.00274811772758383	0.0544951260089874
004025_tile_0335	2005	24.6048	24.5119	12.9409	11.0886	-55.7639	49.9586	Boreal Shield	-0.00274811772758383	0.0544951260089874
004025_tile_0335	2008	24.6048	24.5119	12.9409	11.0886	-55.7639	49.9586	Boreal Shield	-0.00274811772758383	0.0544951260089874
004025_tile_0335	1992	24.6823	24.5895	12.4058	11.4763	-55.7639	49.9586	Boreal Shield	-0.00274811772758383	0.0544951260089874
004025_tile_0335	1997	24.5353	24.4416	12.9168	11.0624	-55.7639	49.9586	Boreal Shield	-0.00274811772758383	0.0544951260089874
004025_tile_0335	2001	24.6048	24.5119	12.9409	11.0886	-55.7639	49.9586	Boreal Shield	-0.00274811772758383	0.0544951260089874
004025_tile_0335	2000	24.5101	24.4163	13.0431	11.0047	-55.7639	49.9586	Boreal Shield	-0.00274811772758383	0.0544951260089874
004025_tile_0335	2009	24.6048	24.5119	12.9409	11.0886	-55.7639	49.9586	Boreal Shield	-0.00274811772758383	0.0544951260089874
004025_tile_0335	1987	24.6598	24.5606	12.4479	11.4673	-55.7639	49.9586	Boreal Shield	-0.00274811772758383	0.0544951260089874
004025_tile_0335	1998	24.5353	24.4416	12.9168	11.0624	-55.7639	49.9586	Boreal Shield	-0.00274811772758383	0.0544951260089874
004025_tile_0335	1993	24.5651	24.4713	12.7485	11.1905	-55.7639	49.9586	Boreal Shield	-0.00274811772758383	0.0544951260089874
004025_tile_0335	2007	24.6048	24.5119	12.9409	11.0886	-55.7639	49.9586	Boreal Shield	-0.00274811772758383	0.0544951260089874
004025_tile_0335	2010	24.6048	24.5119	12.9409	11.0886	-55.7639	49.9586	Boreal Shield	-0.00274811772758383	0.0544951260089874
004025_tile_0336	1985	47.7018	47.5755	18.517	24.0619	-55.6247	49.957	Boreal Shield	0	0.00314224092289805
004025_tile_0336	1993	47.7018	47.5755	18.517	24.0619	-55.6247	49.957	Boreal Shield	0	0.00314224092289805
004025_tile_0336	1996	47.7018	47.5755	18.517	24.0619	-55.6247	49.957	Boreal Shield	0	0.00314224092289805
004025_tile_0336	1988	47.7018	47.5755	18.517	24.0619	-55.6247	49.957	Boreal Shield	0	0.00314224092289805
004025_tile_0336	2002	47.6882	47.5611	18.5411	24.0574	-55.6247	49.957	Boreal Shield	0	0.00314224092289805
004025_tile_0336	1989	47.7018	47.5755	18.517	24.0619	-55.6247	49.957	Boreal Shield	0	0.00314224092289805
004025_tile_0336	1994	47.7018	47.5755	18.517	24.0619	-55.6247	49.957	Boreal Shield	0	0.00314224092289805
004025_tile_0336	1997	47.7018	47.5755	18.517	24.0619	-55.6247	49.957	Boreal Shield	0	0.00314224092289805
004025_tile_0336	1986	47.7018	47.5755	18.517	24.0619	-55.6247	49.957	Boreal Shield	0	0.00314224092289805
004025_tile_0336	2008	47.4294	47.2238	20.0621	23.2863	-55.6247	49.957	Boreal Shield	0	0.00314224092289805
004025_tile_0336	1995	47.7018	47.5755	18.517	24.0619	-55.6247	49.957	Boreal Shield	0	0.00314224092289805
004025_tile_0336	1998	47.7018	47.5755	18.517	24.0619	-55.6247	49.957	Boreal Shield	0	0.00314224092289805
004025_tile_0336	2003	47.7018	47.5755	18.517	24.0619	-55.6247	49.957	Boreal Shield	0	0.00314224092289805
004025_tile_0336	1987	47.7018	47.5755	18.517	24.0619	-55.6247	49.957	Boreal Shield	0	0.00314224092289805
004025_tile_0336	2009	47.4294	47.2238	20.0621	23.2863	-55.6247	49.957	Boreal Shield	0	0.00314224092289805
004025_tile_0336	1990	47.7018	47.5755	18.517	24.0619	-55.6247	49.957	Boreal Shield	0	0.00314224092289805
004025_tile_0336	1992	47.7018	47.5755	18.517	24.0619	-55.6247	49.957	Boreal Shield	0	0.00314224092289805
004025_tile_0336	2005	47.7018	47.5755	18.517	24.0619	-55.6247	49.957	Boreal Shield	0	0.00314224092289805
004025_tile_0336	1999	47.7018	47.5755	18.517	24.0619	-55.6247	49.957	Boreal Shield	0	0.00314224092289805
004025_tile_0336	1991	47.7018	47.5755	18.517	24.0619	-55.6247	49.957	Boreal Shield	0	0.00314224092289805
004025_tile_0336	2000	47.6882	47.5611	18.5411	24.0574	-55.6247	49.957	Boreal Shield	0	0.00314224092289805
004025_tile_0336	2006	47.7018	47.5755	18.517	24.0619	-55.6247	49.957	Boreal Shield	0	0.00314224092289805
004025_tile_0336	2007	47.7018	47.5755	18.517	24.0619	-55.6247	49.957	Boreal Shield	0	0.00314224092289805
004025_tile_0336	2001	47.6882	47.5611	18.5411	24.0574	-55.6247	49.957	Boreal Shield	0	0.00314224092289805
004025_tile_0336	2010	47.4294	47.2238	20.0621	23.2863	-55.6247	49.957	Boreal Shield	0	0.00314224092289805
004025_tile_0336	2004	47.7018	47.5755	18.517	24.0619	-55.6247	49.957	Boreal Shield	0	0.00314224092289805
004025_tile_0337	1993	29.2031	28.4429	20.2785	14.0925	-55.4855	49.9553	Boreal Shield	-0.0063081793292265	6.09362658110513e-08
004025_tile_0337	1994	29.2031	28.4429	20.2785	14.0925	-55.4855	49.9553	Boreal Shield	-0.0063081793292265	6.09362658110513e-08
004025_tile_0337	1995	29.2031	28.4429	20.2785	14.0925	-55.4855	49.9553	Boreal Shield	-0.0063081793292265	6.09362658110513e-08
004025_tile_0337	1990	29.2031	28.4429	20.2785	14.0925	-55.4855	49.9553	Boreal Shield	-0.0063081793292265	6.09362658110513e-08
004025_tile_0337	1996	29.2031	28.4429	20.2785	14.0925	-55.4855	49.9553	Boreal Shield	-0.0063081793292265	6.09362658110513e-08
004025_tile_0337	1985	29.2148	28.4546	20.2064	14.1231	-55.4855	49.9553	Boreal Shield	-0.0063081793292265	6.09362658110513e-08
004025_tile_0337	1986	29.2031	28.4429	20.2785	14.0925	-55.4855	49.9553	Boreal Shield	-0.0063081793292265	6.09362658110513e-08
004025_tile_0337	1988	29.2031	28.4429	20.2785	14.0925	-55.4855	49.9553	Boreal Shield	-0.0063081793292265	6.09362658110513e-08
004025_tile_0337	1992	29.2031	28.4429	20.2785	14.0925	-55.4855	49.9553	Boreal Shield	-0.0063081793292265	6.09362658110513e-08
004025_tile_0337	1997	29.2031	28.4429	20.2785	14.0925	-55.4855	49.9553	Boreal Shield	-0.0063081793292265	6.09362658110513e-08
004025_tile_0337	1991	29.2031	28.4429	20.2785	14.0925	-55.4855	49.9553	Boreal Shield	-0.0063081793292265	6.09362658110513e-08
004025_tile_0337	2005	29.1021	28.3391	20.7775	13.7615	-55.4855	49.9553	Boreal Shield	-0.0063081793292265	6.09362658110513e-08
004025_tile_0337	1989	29.2031	28.4429	20.2785	14.0925	-55.4855	49.9553	Boreal Shield	-0.0063081793292265	6.09362658110513e-08
004025_tile_0337	2003	29.1021	28.3391	20.7775	13.7615	-55.4855	49.9553	Boreal Shield	-0.0063081793292265	6.09362658110513e-08
004025_tile_0337	2006	29.1021	28.3391	20.7775	13.7615	-55.4855	49.9553	Boreal Shield	-0.0063081793292265	6.09362658110513e-08
004025_tile_0337	2002	29.1021	28.3391	20.7775	13.7615	-55.4855	49.9553	Boreal Shield	-0.0063081793292265	6.09362658110513e-08
004025_tile_0337	1987	29.2031	28.4429	20.2785	14.0925	-55.4855	49.9553	Boreal Shield	-0.0063081793292265	6.09362658110513e-08
004025_tile_0337	1999	29.1769	28.4167	20.3357	14.0925	-55.4855	49.9553	Boreal Shield	-0.0063081793292265	6.09362658110513e-08
004025_tile_0337	2010	28.7531	27.7422	22.7585	12.4665	-55.4855	49.9553	Boreal Shield	-0.0063081793292265	6.09362658110513e-08
004025_tile_0337	2004	29.1021	28.3391	20.7775	13.7615	-55.4855	49.9553	Boreal Shield	-0.0063081793292265	6.09362658110513e-08
004025_tile_0337	2008	28.7774	27.7665	22.6533	12.5017	-55.4855	49.9553	Boreal Shield	-0.0063081793292265	6.09362658110513e-08
004025_tile_0337	2000	29.1769	28.4167	20.3357	14.0925	-55.4855	49.9553	Boreal Shield	-0.0063081793292265	6.09362658110513e-08
004025_tile_0337	2007	29.1021	28.3391	20.7775	13.7615	-55.4855	49.9553	Boreal Shield	-0.0063081793292265	6.09362658110513e-08
[truncated: 234,263 more rows]
