# Supplementary material for: Evolution of Canada’s Boreal Forest Spatial Patterns as Seen from Space
Source: PLoS One. 2016 Jul 6;11(7):e0157736. doi: 10.1371/journal.pone.0157736 (PMC4934904; doi:10.1371/journal.pone.0157736)
Supplement: S3 Table — (TAR) [file pone.0157736.s003.tar › S3_Table.csv]

ID	YEAR	FOREST_COVER	LARGEST_PATCH_INDEX	EDGE_DENSITY	CORE_FOREST_COVER	LONGITUDE	LATITUDE	ECOZONE	THEIL_SEN_SLOPE_OF_FOREST_COVER	TAU_P_VALUE_OF_FOREST_COVER
004025_tile_0019	1997	55.2248	47.1369	29.6335	29.4013	-56.7257	51.0539	Boreal Shield	-0.078895961670089	1.43022074183818e-08
004025_tile_0019	1992	55.5139	47.2828	28.7295	30.5843	-56.7257	51.0539	Boreal Shield	-0.078895961670089	1.43022074183818e-08
004025_tile_0019	2001	54.7313	46.6236	32.6609	26.9198	-56.7257	51.0539	Boreal Shield	-0.078895961670089	1.43022074183818e-08
004025_tile_0019	1993	55.5139	47.2828	28.7295	30.5843	-56.7257	51.0539	Boreal Shield	-0.078895961670089	1.43022074183818e-08
004025_tile_0019	1999	55.2862	47.1885	30.419	28.6831	-56.7257	51.0539	Boreal Shield	-0.078895961670089	1.43022074183818e-08
004025_tile_0019	1998	55.4946	47.3983	29.6239	29.3647	-56.7257	51.0539	Boreal Shield	-0.078895961670089	1.43022074183818e-08
004025_tile_0019	2000	54.7671	46.6573	32.1695	27.3678	-56.7257	51.0539	Boreal Shield	-0.078895961670089	1.43022074183818e-08
004025_tile_0019	2010	54.0942	46.0173	36.4356	24.9419	-56.7257	51.0539	Boreal Shield	-0.078895961670089	1.43022074183818e-08
004025_tile_0019	1988	56.2396	48.1782	25.9651	32.1812	-56.7257	51.0539	Boreal Shield	-0.078895961670089	1.43022074183818e-08
004025_tile_0019	2004	54.7413	46.677	33.6366	26.7756	-56.7257	51.0539	Boreal Shield	-0.078895961670089	1.43022074183818e-08
004025_tile_0019	2002	54.8905	46.7846	32.3237	27.2343	-56.7257	51.0539	Boreal Shield	-0.078895961670089	1.43022074183818e-08
004025_tile_0019	1990	55.6929	47.4446	27.834	31.236	-56.7257	51.0539	Boreal Shield	-0.078895961670089	1.43022074183818e-08
004025_tile_0019	1986	56.3185	48.2689	25.6866	32.2795	-56.7257	51.0539	Boreal Shield	-0.078895961670089	1.43022074183818e-08
004025_tile_0019	1989	55.9476	47.7165	26.6538	31.8368	-56.7257	51.0539	Boreal Shield	-0.078895961670089	1.43022074183818e-08
004025_tile_0019	2009	54.2309	46.1554	35.9215	25.3451	-56.7257	51.0539	Boreal Shield	-0.078895961670089	1.43022074183818e-08
004025_tile_0019	1985	56.3877	48.3873	25.4941	32.3735	-56.7257	51.0539	Boreal Shield	-0.078895961670089	1.43022074183818e-08
004025_tile_0019	2007	54.8069	46.7096	33.3723	26.7336	-56.7257	51.0539	Boreal Shield	-0.078895961670089	1.43022074183818e-08
004025_tile_0019	1991	55.8414	47.6265	27.8196	31.2374	-56.7257	51.0539	Boreal Shield	-0.078895961670089	1.43022074183818e-08
004025_tile_0019	2003	54.8396	46.7792	32.6776	27.1676	-56.7257	51.0539	Boreal Shield	-0.078895961670089	1.43022074183818e-08
004025_tile_0019	2006	54.7901	46.677	33.3795	26.763	-56.7257	51.0539	Boreal Shield	-0.078895961670089	1.43022074183818e-08
004025_tile_0019	1987	56.2346	48.171	25.9723	32.1711	-56.7257	51.0539	Boreal Shield	-0.078895961670089	1.43022074183818e-08
004025_tile_0019	2005	54.8087	46.6956	33.2587	26.8064	-56.7257	51.0539	Boreal Shield	-0.078895961670089	1.43022074183818e-08
004025_tile_0019	1996	54.8536	46.6096	30.5709	29.1071	-56.7257	51.0539	Boreal Shield	-0.078895961670089	1.43022074183818e-08
004025_tile_0019	1995	55.1825	46.9589	29.7817	29.7026	-56.7257	51.0539	Boreal Shield	-0.078895961670089	1.43022074183818e-08
004025_tile_0019	1994	55.5139	47.2828	28.7295	30.5843	-56.7257	51.0539	Boreal Shield	-0.078895961670089	1.43022074183818e-08
004025_tile_0019	2008	54.8123	46.715	33.358	26.6554	-56.7257	51.0539	Boreal Shield	-0.078895961670089	1.43022074183818e-08
004025_tile_0020	1991	74.0132	71.6253	38.5615	45.8254	-56.4997	51.0531	Boreal Shield	-0.0479421629021216	7.08923697523289e-10
004025_tile_0020	2007	73.3371	70.9506	42.0242	43.1294	-56.4997	51.0531	Boreal Shield	-0.0479421629021216	7.08923697523289e-10
004025_tile_0020	1985	74.2234	71.856	37.9948	46.168	-56.4997	51.0531	Boreal Shield	-0.0479421629021216	7.08923697523289e-10
004025_tile_0020	1987	74.2234	71.856	37.9948	46.168	-56.4997	51.0531	Boreal Shield	-0.0479421629021216	7.08923697523289e-10
004025_tile_0020	1993	73.7643	71.3599	39.8612	45.055	-56.4997	51.0531	Boreal Shield	-0.0479421629021216	7.08923697523289e-10
004025_tile_0020	1989	74.1936	71.8259	38.1287	46.0701	-56.4997	51.0531	Boreal Shield	-0.0479421629021216	7.08923697523289e-10
004025_tile_0020	1986	74.2234	71.856	37.9948	46.168	-56.4997	51.0531	Boreal Shield	-0.0479421629021216	7.08923697523289e-10
004025_tile_0020	2003	73.4866	71.1027	41.0927	43.8684	-56.4997	51.0531	Boreal Shield	-0.0479421629021216	7.08923697523289e-10
004025_tile_0020	2008	73.0354	70.6418	43.1242	42.0609	-56.4997	51.0531	Boreal Shield	-0.0479421629021216	7.08923697523289e-10
004025_tile_0020	1997	73.9121	71.5357	39.5097	45.2626	-56.4997	51.0531	Boreal Shield	-0.0479421629021216	7.08923697523289e-10
004025_tile_0020	2009	72.8492	70.4542	43.9564	41.3585	-56.4997	51.0531	Boreal Shield	-0.0479421629021216	7.08923697523289e-10
004025_tile_0020	1990	74.1936	71.8259	38.1287	46.0701	-56.4997	51.0531	Boreal Shield	-0.0479421629021216	7.08923697523289e-10
004025_tile_0020	1988	74.2234	71.856	37.9948	46.168	-56.4997	51.0531	Boreal Shield	-0.0479421629021216	7.08923697523289e-10
004025_tile_0020	2001	73.5354	71.1515	40.8249	44.0703	-56.4997	51.0531	Boreal Shield	-0.0479421629021216	7.08923697523289e-10
004025_tile_0020	1995	73.9128	71.5364	39.4929	45.2856	-56.4997	51.0531	Boreal Shield	-0.0479421629021216	7.08923697523289e-10
004025_tile_0020	2010	72.7075	70.3121	44.5458	40.8739	-56.4997	51.0531	Boreal Shield	-0.0479421629021216	7.08923697523289e-10
004025_tile_0020	2004	73.4953	71.1099	41.2386	43.8257	-56.4997	51.0531	Boreal Shield	-0.0479421629021216	7.08923697523289e-10
004025_tile_0020	2002	73.4917	71.1077	41.0664	43.8877	-56.4997	51.0531	Boreal Shield	-0.0479421629021216	7.08923697523289e-10
004025_tile_0020	1999	73.7682	71.3864	39.9186	44.8638	-56.4997	51.0531	Boreal Shield	-0.0479421629021216	7.08923697523289e-10
004025_tile_0020	2006	73.4006	71.0141	41.6332	43.5107	-56.4997	51.0531	Boreal Shield	-0.0479421629021216	7.08923697523289e-10
004025_tile_0020	2005	73.4063	71.0199	41.5878	43.5459	-56.4997	51.0531	Boreal Shield	-0.0479421629021216	7.08923697523289e-10
004025_tile_0020	1998	73.9124	71.5317	39.6173	45.1776	-56.4997	51.0531	Boreal Shield	-0.0479421629021216	7.08923697523289e-10
004025_tile_0020	1992	73.7711	71.3674	39.8313	45.0732	-56.4997	51.0531	Boreal Shield	-0.0479421629021216	7.08923697523289e-10
004025_tile_0020	1994	73.888	71.5048	39.5216	45.3017	-56.4997	51.0531	Boreal Shield	-0.0479421629021216	7.08923697523289e-10
004025_tile_0020	1996	73.9243	71.5479	39.4308	45.2982	-56.4997	51.0531	Boreal Shield	-0.0479421629021216	7.08923697523289e-10
004025_tile_0020	2000	73.5953	71.2118	40.6073	44.2999	-56.4997	51.0531	Boreal Shield	-0.0479421629021216	7.08923697523289e-10
004025_tile_0021	2001	72.8772	69.9721	45.5239	39.6063	-56.2737	51.052	Boreal Shield	-0.0370365326415916	3.25304131365556e-06
004025_tile_0021	1989	73.3234	70.626	42.6483	42.5369	-56.2737	51.052	Boreal Shield	-0.0370365326415916	3.25304131365556e-06
004025_tile_0021	2003	72.8614	69.9563	45.6148	39.5116	-56.2737	51.052	Boreal Shield	-0.0370365326415916	3.25304131365556e-06
004025_tile_0021	1999	72.8833	69.9732	45.0205	40.0783	-56.2737	51.052	Boreal Shield	-0.0370365326415916	3.25304131365556e-06
004025_tile_0021	2005	72.7943	69.8889	45.9268	39.2436	-56.2737	51.052	Boreal Shield	-0.0370365326415916	3.25304131365556e-06
004025_tile_0021	1994	72.5257	69.5653	45.5681	40.3678	-56.2737	51.052	Boreal Shield	-0.0370365326415916	3.25304131365556e-06
004025_tile_0021	1990	73.2686	70.569	42.8301	42.4002	-56.2737	51.052	Boreal Shield	-0.0370365326415916	3.25304131365556e-06
004025_tile_0021	1993	72.3557	69.3716	46.1361	40.1799	-56.2737	51.052	Boreal Shield	-0.0370365326415916	3.25304131365556e-06
004025_tile_0021	2004	72.8248	69.9194	45.8455	39.2996	-56.2737	51.052	Boreal Shield	-0.0370365326415916	3.25304131365556e-06
004025_tile_0021	1988	73.6269	70.9413	41.1717	43.4942	-56.2737	51.052	Boreal Shield	-0.0370365326415916	3.25304131365556e-06
004025_tile_0021	2006	72.7172	69.8114	46.4111	38.9481	-56.2737	51.052	Boreal Shield	-0.0370365326415916	3.25304131365556e-06
004025_tile_0021	1997	72.9073	69.9958	44.7359	40.3513	-56.2737	51.052	Boreal Shield	-0.0370365326415916	3.25304131365556e-06
004025_tile_0021	1996	72.9073	69.9958	44.7359	40.3513	-56.2737	51.052	Boreal Shield	-0.0370365326415916	3.25304131365556e-06
004025_tile_0021	1998	72.9626	70.0524	44.6893	40.3553	-56.2737	51.052	Boreal Shield	-0.0370365326415916	3.25304131365556e-06
004025_tile_0021	2000	72.7883	69.8781	45.4211	39.7071	-56.2737	51.052	Boreal Shield	-0.0370365326415916	3.25304131365556e-06
004025_tile_0021	1995	72.9411	70.0295	44.5255	40.6085	-56.2737	51.052	Boreal Shield	-0.0370365326415916	3.25304131365556e-06
004025_tile_0021	2010	72.4582	69.5302	47.6498	38.414	-56.2737	51.052	Boreal Shield	-0.0370365326415916	3.25304131365556e-06
004025_tile_0021	2007	72.5594	69.6485	47.0041	38.6966	-56.2737	51.052	Boreal Shield	-0.0370365326415916	3.25304131365556e-06
004025_tile_0021	1991	73.1215	70.3943	43.5821	41.9465	-56.2737	51.052	Boreal Shield	-0.0370365326415916	3.25304131365556e-06
004025_tile_0021	1987	73.6369	70.9528	41.1191	43.5498	-56.2737	51.052	Boreal Shield	-0.0370365326415916	3.25304131365556e-06
004025_tile_0021	1985	73.6585	70.9747	40.9947	43.5936	-56.2737	51.052	Boreal Shield	-0.0370365326415916	3.25304131365556e-06
004025_tile_0021	2002	72.8614	69.9563	45.6148	39.5116	-56.2737	51.052	Boreal Shield	-0.0370365326415916	3.25304131365556e-06
004025_tile_0021	2009	72.4582	69.5302	47.6498	38.414	-56.2737	51.052	Boreal Shield	-0.0370365326415916	3.25304131365556e-06
004025_tile_0021	1992	72.5135	69.5309	45.7248	40.4912	-56.2737	51.052	Boreal Shield	-0.0370365326415916	3.25304131365556e-06
004025_tile_0021	2008	72.6193	69.7084	46.997	38.7619	-56.2737	51.052	Boreal Shield	-0.0370365326415916	3.25304131365556e-06
004025_tile_0021	1986	73.6477	70.9639	41.0569	43.562	-56.2737	51.052	Boreal Shield	-0.0370365326415916	3.25304131365556e-06
004025_tile_0022	1999	63.8512	63.391	22.3148	37.3515	-56.0478	51.0503	Boreal Shield	-0.0224902354444238	6.7281710869338e-08
004025_tile_0022	1996	64.018	63.5578	21.9226	37.7791	-56.0478	51.0503	Boreal Shield	-0.0224902354444238	6.7281710869338e-08
004025_tile_0022	1988	64.4273	63.9581	19.5037	39.4944	-56.0478	51.0503	Boreal Shield	-0.0224902354444238	6.7281710869338e-08
004025_tile_0022	1998	64.018	63.5578	21.9226	37.7791	-56.0478	51.0503	Boreal Shield	-0.0224902354444238	6.7281710869338e-08
004025_tile_0022	1990	64.201	63.7314	20.6121	38.7214	-56.0478	51.0503	Boreal Shield	-0.0224902354444238	6.7281710869338e-08
004025_tile_0022	2009	63.7684	63.2859	22.9329	36.7464	-56.0478	51.0503	Boreal Shield	-0.0224902354444238	6.7281710869338e-08
004025_tile_0022	1992	63.8957	63.41	22.3674	37.5721	-56.0478	51.0503	Boreal Shield	-0.0224902354444238	6.7281710869338e-08
004025_tile_0022	2008	63.7852	63.3028	22.8468	36.8558	-56.0478	51.0503	Boreal Shield	-0.0224902354444238	6.7281710869338e-08
004025_tile_0022	1993	63.9036	63.4412	22.3674	37.5743	-56.0478	51.0503	Boreal Shield	-0.0224902354444238	6.7281710869338e-08
004025_tile_0022	2007	63.7519	63.2694	22.7894	36.8457	-56.0478	51.0503	Boreal Shield	-0.0224902354444238	6.7281710869338e-08
004025_tile_0022	1987	64.4273	63.9581	19.5037	39.4944	-56.0478	51.0503	Boreal Shield	-0.0224902354444238	6.7281710869338e-08
004025_tile_0022	2002	63.9014	63.4254	22.2167	37.3572	-56.0478	51.0503	Boreal Shield	-0.0224902354444238	6.7281710869338e-08
004025_tile_0022	1985	64.4617	63.9951	19.3878	39.5511	-56.0478	51.0503	Boreal Shield	-0.0224902354444238	6.7281710869338e-08
004025_tile_0022	1989	64.2178	63.7257	20.471	38.7755	-56.0478	51.0503	Boreal Shield	-0.0224902354444238	6.7281710869338e-08
004025_tile_0022	2010	63.7684	63.2859	22.9329	36.7464	-56.0478	51.0503	Boreal Shield	-0.0224902354444238	6.7281710869338e-08
004025_tile_0022	1995	64.018	63.5578	21.9226	37.7791	-56.0478	51.0503	Boreal Shield	-0.0224902354444238	6.7281710869338e-08
004025_tile_0022	1997	64.018	63.5578	21.9226	37.7791	-56.0478	51.0503	Boreal Shield	-0.0224902354444238	6.7281710869338e-08
004025_tile_0022	1991	64.0248	63.5349	21.7444	37.9738	-56.0478	51.0503	Boreal Shield	-0.0224902354444238	6.7281710869338e-08
004025_tile_0022	1994	63.9958	63.5349	22.0218	37.7593	-56.0478	51.0503	Boreal Shield	-0.0224902354444238	6.7281710869338e-08
004025_tile_0022	1986	64.4416	63.9739	19.4464	39.5313	-56.0478	51.0503	Boreal Shield	-0.0224902354444238	6.7281710869338e-08
004025_tile_0022	2001	63.9014	63.4254	22.2167	37.3572	-56.0478	51.0503	Boreal Shield	-0.0224902354444238	6.7281710869338e-08
004025_tile_0022	2003	63.9014	63.4254	22.2167	37.3572	-56.0478	51.0503	Boreal Shield	-0.0224902354444238	6.7281710869338e-08
004025_tile_0022	2005	63.8634	63.3874	22.4296	37.1377	-56.0478	51.0503	Boreal Shield	-0.0224902354444238	6.7281710869338e-08
004025_tile_0022	2006	63.7519	63.2694	22.7894	36.8457	-56.0478	51.0503	Boreal Shield	-0.0224902354444238	6.7281710869338e-08
004025_tile_0022	2004	63.8943	63.4183	22.2526	37.3285	-56.0478	51.0503	Boreal Shield	-0.0224902354444238	6.7281710869338e-08
004025_tile_0022	2000	63.8842	63.4254	22.2705	37.3558	-56.0478	51.0503	Boreal Shield	-0.0224902354444238	6.7281710869338e-08
004025_tile_0034	2002	70.3312	69.1794	37.7963	34.8736	-56.7265	50.9114	Boreal Shield	-0.13626848394324	1.12877147628865e-08
004025_tile_0034	1999	72.1397	71.1357	32.2663	39.1281	-56.7265	50.9114	Boreal Shield	-0.13626848394324	1.12877147628865e-08
004025_tile_0034	1994	72.0565	71.0439	32.1982	39.3911	-56.7265	50.9114	Boreal Shield	-0.13626848394324	1.12877147628865e-08
004025_tile_0034	1992	72.0468	71.0328	32.2053	39.3911	-56.7265	50.9114	Boreal Shield	-0.13626848394324	1.12877147628865e-08
004025_tile_0034	1989	72.323	71.3194	31.0623	40.2555	-56.7265	50.9114	Boreal Shield	-0.13626848394324	1.12877147628865e-08
004025_tile_0034	2001	70.5449	69.3899	36.8971	35.5038	-56.7265	50.9114	Boreal Shield	-0.13626848394324	1.12877147628865e-08
004025_tile_0034	1988	72.4575	71.4542	30.4381	40.7767	-56.7265	50.9114	Boreal Shield	-0.13626848394324	1.12877147628865e-08
004025_tile_0034	1987	72.4575	71.4542	30.4381	40.7767	-56.7265	50.9114	Boreal Shield	-0.13626848394324	1.12877147628865e-08
004025_tile_0034	2009	69.5158	68.4369	44.1752	30.4361	-56.7265	50.9114	Boreal Shield	-0.13626848394324	1.12877147628865e-08
004025_tile_0034	2006	69.3322	68.1951	42.6937	31.7167	-56.7265	50.9114	Boreal Shield	-0.13626848394324	1.12877147628865e-08
004025_tile_0034	1993	72.0386	71.0252	32.2711	39.3362	-56.7265	50.9114	Boreal Shield	-0.13626848394324	1.12877147628865e-08
004025_tile_0034	1998	72.1781	71.1741	32.0272	39.329	-56.7265	50.9114	Boreal Shield	-0.13626848394324	1.12877147628865e-08
004025_tile_0034	1991	72.2201	71.2143	31.5394	39.9438	-56.7265	50.9114	Boreal Shield	-0.13626848394324	1.12877147628865e-08
004025_tile_0034	1996	72.0131	71.0066	32.5915	39.0754	-56.7265	50.9114	Boreal Shield	-0.13626848394324	1.12877147628865e-08
004025_tile_0034	2004	69.6493	68.5348	41.8281	32.3397	-56.7265	50.9114	Boreal Shield	-0.13626848394324	1.12877147628865e-08
004025_tile_0034	2007	69.5607	68.4699	42.2585	31.9821	-56.7265	50.9114	Boreal Shield	-0.13626848394324	1.12877147628865e-08
004025_tile_0034	2008	70.0105	68.972	41.3546	32.4825	-56.7265	50.9114	Boreal Shield	-0.13626848394324	1.12877147628865e-08
004025_tile_0034	1990	72.2703	71.2666	31.3014	40.0475	-56.7265	50.9114	Boreal Shield	-0.13626848394324	1.12877147628865e-08
004025_tile_0034	1986	72.4672	71.4643	30.3951	40.7778	-56.7265	50.9114	Boreal Shield	-0.13626848394324	1.12877147628865e-08
004025_tile_0034	2000	70.8233	69.6744	35.5233	36.4544	-56.7265	50.9114	Boreal Shield	-0.13626848394324	1.12877147628865e-08
004025_tile_0034	2005	69.3523	68.2227	42.567	31.8304	-56.7265	50.9114	Boreal Shield	-0.13626848394324	1.12877147628865e-08
004025_tile_0034	1995	72.111	71.1067	32.2018	39.3229	-56.7265	50.9114	Boreal Shield	-0.13626848394324	1.12877147628865e-08
004025_tile_0034	1997	72.1731	71.1691	32.0607	39.329	-56.7265	50.9114	Boreal Shield	-0.13626848394324	1.12877147628865e-08
004025_tile_0034	2010	69.5449	68.4659	44.1776	30.406	-56.7265	50.9114	Boreal Shield	-0.13626848394324	1.12877147628865e-08
004025_tile_0034	2003	70.2239	69.0796	38.3068	34.4209	-56.7265	50.9114	Boreal Shield	-0.13626848394324	1.12877147628865e-08
004025_tile_0034	1985	72.4791	71.4761	30.3305	40.8122	-56.7265	50.9114	Boreal Shield	-0.13626848394324	1.12877147628865e-08
004025_tile_0035	1995	57.8441	53.4313	55.7038	21.5012	-56.5012	50.9107	Boreal Shield	-0.0246272141706922	6.38210440229159e-06
004025_tile_0035	1985	58.1755	53.7621	54.0873	22.5092	-56.5012	50.9107	Boreal Shield	-0.0246272141706922	6.38210440229159e-06
004025_tile_0035	2002	57.8437	53.431	55.8676	21.3312	-56.5012	50.9107	Boreal Shield	-0.0246272141706922	6.38210440229159e-06
004025_tile_0035	1986	58.1755	53.7621	54.0873	22.5092	-56.5012	50.9107	Boreal Shield	-0.0246272141706922	6.38210440229159e-06
004025_tile_0035	2004	57.7307	53.2975	56.3758	21.1264	-56.5012	50.9107	Boreal Shield	-0.0246272141706922	6.38210440229159e-06
004025_tile_0035	2007	57.5883	53.1512	57.1016	20.805	-56.5012	50.9107	Boreal Shield	-0.0246272141706922	6.38210440229159e-06
004025_tile_0035	1990	58.1583	53.7395	54.1734	22.5002	-56.5012	50.9107	Boreal Shield	-0.0246272141706922	6.38210440229159e-06
004025_tile_0035	1989	58.1583	53.7395	54.1734	22.5002	-56.5012	50.9107	Boreal Shield	-0.0246272141706922	6.38210440229159e-06
004025_tile_0035	2003	57.8437	53.431	55.8676	21.3312	-56.5012	50.9107	Boreal Shield	-0.0246272141706922	6.38210440229159e-06
004025_tile_0035	1998	57.8706	53.4579	55.6751	21.4761	-56.5012	50.9107	Boreal Shield	-0.0246272141706922	6.38210440229159e-06
004025_tile_0035	2009	57.5438	53.1146	57.4268	20.6192	-56.5012	50.9107	Boreal Shield	-0.0246272141706922	6.38210440229159e-06
004025_tile_0035	2000	57.8685	53.4618	55.7815	21.3872	-56.5012	50.9107	Boreal Shield	-0.0246272141706922	6.38210440229159e-06
004025_tile_0035	1994	57.6177	53.1663	56.2789	21.3276	-56.5012	50.9107	Boreal Shield	-0.0246272141706922	6.38210440229159e-06
004025_tile_0035	2001	57.8484	53.4356	55.8413	21.3369	-56.5012	50.9107	Boreal Shield	-0.0246272141706922	6.38210440229159e-06
004025_tile_0035	1992	57.4882	53.0368	56.9306	21.0543	-56.5012	50.9107	Boreal Shield	-0.0246272141706922	6.38210440229159e-06
004025_tile_0035	1996	57.8706	53.4579	55.6751	21.4761	-56.5012	50.9107	Boreal Shield	-0.0246272141706922	6.38210440229159e-06
004025_tile_0035	2006	57.593	53.1544	57.0741	20.8222	-56.5012	50.9107	Boreal Shield	-0.0246272141706922	6.38210440229159e-06
004025_tile_0035	1988	58.1755	53.7621	54.0873	22.5092	-56.5012	50.9107	Boreal Shield	-0.0246272141706922	6.38210440229159e-06
004025_tile_0035	2005	57.7565	53.3305	56.316	21.1655	-56.5012	50.9107	Boreal Shield	-0.0246272141706922	6.38210440229159e-06
004025_tile_0035	1987	58.1755	53.7621	54.0873	22.5092	-56.5012	50.9107	Boreal Shield	-0.0246272141706922	6.38210440229159e-06
004025_tile_0035	2008	57.5797	53.1498	57.1637	20.7483	-56.5012	50.9107	Boreal Shield	-0.0246272141706922	6.38210440229159e-06
004025_tile_0035	1999	57.8685	53.4618	55.7815	21.3872	-56.5012	50.9107	Boreal Shield	-0.0246272141706922	6.38210440229159e-06
004025_tile_0035	1991	58.0188	53.5996	54.7282	22.1501	-56.5012	50.9107	Boreal Shield	-0.0246272141706922	6.38210440229159e-06
004025_tile_0035	1993	57.5173	53.0744	56.8098	21.0575	-56.5012	50.9107	Boreal Shield	-0.0246272141706922	6.38210440229159e-06
004025_tile_0035	1997	57.8706	53.4579	55.6751	21.4761	-56.5012	50.9107	Boreal Shield	-0.0246272141706922	6.38210440229159e-06
004025_tile_0035	2010	57.5481	53.1189	57.4076	20.6264	-56.5012	50.9107	Boreal Shield	-0.0246272141706922	6.38210440229159e-06
004025_tile_0036	1989	78.6146	76.1532	31.7725	50.5901	-56.2759	50.9095	Boreal Shield	-0.0214165811088296	0.0172355063259602
004025_tile_0036	1997	77.8036	75.3192	35.1993	47.0949	-56.2759	50.9095	Boreal Shield	-0.0214165811088296	0.0172355063259602
004025_tile_0036	1988	78.9389	76.4814	30.4836	51.5356	-56.2759	50.9095	Boreal Shield	-0.0214165811088296	0.0172355063259602
004025_tile_0036	1987	78.9389	76.4814	30.4836	51.5356	-56.2759	50.9095	Boreal Shield	-0.0214165811088296	0.0172355063259602
004025_tile_0036	1993	77.8481	75.3695	35.4061	47.4278	-56.2759	50.9095	Boreal Shield	-0.0214165811088296	0.0172355063259602
004025_tile_0036	2001	77.9672	75.4864	35.2053	47.0048	-56.2759	50.9095	Boreal Shield	-0.0214165811088296	0.0172355063259602
004025_tile_0036	1991	78.2448	75.7716	33.5995	49.1208	-56.2759	50.9095	Boreal Shield	-0.0214165811088296	0.0172355063259602
004025_tile_0036	2002	77.9367	75.4559	35.3727	46.8352	-56.2759	50.9095	Boreal Shield	-0.0214165811088296	0.0172355063259602
004025_tile_0036	1990	78.5748	76.1123	31.9794	50.3709	-56.2759	50.9095	Boreal Shield	-0.0214165811088296	0.0172355063259602
004025_tile_0036	2008	78.1157	75.6421	35.7648	46.738	-56.2759	50.9095	Boreal Shield	-0.0214165811088296	0.0172355063259602
004025_tile_0036	2006	77.9112	75.4286	35.5604	46.7294	-56.2759	50.9095	Boreal Shield	-0.0214165811088296	0.0172355063259602
004025_tile_0036	2009	78.144	75.6722	35.6979	46.7624	-56.2759	50.9095	Boreal Shield	-0.0214165811088296	0.0172355063259602
004025_tile_0036	2010	78.1541	75.6869	35.7098	46.7645	-56.2759	50.9095	Boreal Shield	-0.0214165811088296	0.0172355063259602
004025_tile_0036	1985	79.0243	76.5672	30.0352	52.0094	-56.2759	50.9095	Boreal Shield	-0.0214165811088296	0.0172355063259602
004025_tile_0036	1998	77.8122	75.3286	35.1933	47.0981	-56.2759	50.9095	Boreal Shield	-0.0214165811088296	0.0172355063259602
004025_tile_0036	1994	77.9589	75.4871	35.1395	47.5666	-56.2759	50.9095	Boreal Shield	-0.0214165811088296	0.0172355063259602
004025_tile_0036	2004	77.9385	75.4577	35.4432	46.8054	-56.2759	50.9095	Boreal Shield	-0.0214165811088296	0.0172355063259602
004025_tile_0036	1986	78.9393	76.4818	30.48	51.5356	-56.2759	50.9095	Boreal Shield	-0.0214165811088296	0.0172355063259602
004025_tile_0036	2000	77.772	75.2884	35.4026	46.8743	-56.2759	50.9095	Boreal Shield	-0.0214165811088296	0.0172355063259602
004025_tile_0036	1992	78.0048	75.5269	35.0247	47.8062	-56.2759	50.9095	Boreal Shield	-0.0214165811088296	0.0172355063259602
004025_tile_0036	1999	77.7763	75.2927	35.3619	46.9482	-56.2759	50.9095	Boreal Shield	-0.0214165811088296	0.0172355063259602
004025_tile_0036	1996	77.8083	75.3239	35.1658	47.1372	-56.2759	50.9095	Boreal Shield	-0.0214165811088296	0.0172355063259602
004025_tile_0036	1995	77.8083	75.3239	35.1658	47.1372	-56.2759	50.9095	Boreal Shield	-0.0214165811088296	0.0172355063259602
004025_tile_0036	2003	77.9306	75.4498	35.3798	46.8323	-56.2759	50.9095	Boreal Shield	-0.0214165811088296	0.0172355063259602
004025_tile_0036	2005	77.9295	75.4487	35.4886	46.7523	-56.2759	50.9095	Boreal Shield	-0.0214165811088296	0.0172355063259602
004025_tile_0036	2007	77.9019	75.4175	35.6118	46.7204	-56.2759	50.9095	Boreal Shield	-0.0214165811088296	0.0172355063259602
004025_tile_0037	1991	69.6672	68.8773	25.5371	40.5482	-56.0507	50.9079	Boreal Shield	-0.0547428627297611	3.34636642946862e-05
004025_tile_0037	2009	70.2533	69.5481	25.1342	38.3408	-56.0507	50.9079	Boreal Shield	-0.0547428627297611	3.34636642946862e-05
004025_tile_0037	1988	71.6745	70.9793	16.9366	45.4545	-56.0507	50.9079	Boreal Shield	-0.0547428627297611	3.34636642946862e-05
004025_tile_0037	1997	71.022	70.3208	21.8556	41.209	-56.0507	50.9079	Boreal Shield	-0.0547428627297611	3.34636642946862e-05
004025_tile_0037	1998	70.9678	70.2666	22.1306	40.9959	-56.0507	50.9079	Boreal Shield	-0.0547428627297611	3.34636642946862e-05
004025_tile_0037	1987	71.6257	70.9298	17.1088	45.404	-56.0507	50.9079	Boreal Shield	-0.0547428627297611	3.34636642946862e-05
004025_tile_0037	1992	69.8867	69.1202	25.1114	40.4539	-56.0507	50.9079	Boreal Shield	-0.0547428627297611	3.34636642946862e-05
004025_tile_0037	1990	71.0887	70.3573	19.4715	44.0395	-56.0507	50.9079	Boreal Shield	-0.0547428627297611	3.34636642946862e-05
004025_tile_0037	2008	70.2436	69.5384	25.1365	38.3404	-56.0507	50.9079	Boreal Shield	-0.0547428627297611	3.34636642946862e-05
004025_tile_0037	1996	71.022	70.3208	21.8556	41.209	-56.0507	50.9079	Boreal Shield	-0.0547428627297611	3.34636642946862e-05
004025_tile_0037	1993	70.2411	69.5036	24.0592	40.6566	-56.0507	50.9079	Boreal Shield	-0.0547428627297611	3.34636642946862e-05
004025_tile_0037	2006	70.3444	69.6371	24.4454	38.9872	-56.0507	50.9079	Boreal Shield	-0.0547428627297611	3.34636642946862e-05
004025_tile_0037	2001	70.5216	69.8143	23.8655	39.4947	-56.0507	50.9079	Boreal Shield	-0.0547428627297611	3.34636642946862e-05
004025_tile_0037	1985	71.7398	71.0385	16.5086	45.7569	-56.0507	50.9079	Boreal Shield	-0.0547428627297611	3.34636642946862e-05
004025_tile_0037	2003	70.5173	69.81	23.899	39.4567	-56.0507	50.9079	Boreal Shield	-0.0547428627297611	3.34636642946862e-05
004025_tile_0037	1986	71.7096	71.0077	16.6724	45.6411	-56.0507	50.9079	Boreal Shield	-0.0547428627297611	3.34636642946862e-05
004025_tile_0037	2005	70.4685	69.7612	24.0581	39.32	-56.0507	50.9079	Boreal Shield	-0.0547428627297611	3.34636642946862e-05
004025_tile_0037	1999	70.829	70.1263	22.6472	40.5038	-56.0507	50.9079	Boreal Shield	-0.0547428627297611	3.34636642946862e-05
004025_tile_0037	2000	70.4954	69.7877	23.9158	39.4815	-56.0507	50.9079	Boreal Shield	-0.0547428627297611	3.34636642946862e-05
004025_tile_0037	2010	70.2709	69.5657	25.1724	38.3408	-56.0507	50.9079	Boreal Shield	-0.0547428627297611	3.34636642946862e-05
004025_tile_0037	1994	70.9051	70.2024	22.2036	41.0917	-56.0507	50.9079	Boreal Shield	-0.0547428627297611	3.34636642946862e-05
004025_tile_0037	2007	70.3193	69.612	24.6511	38.8828	-56.0507	50.9079	Boreal Shield	-0.0547428627297611	3.34636642946862e-05
004025_tile_0037	2002	70.5173	69.81	23.899	39.4567	-56.0507	50.9079	Boreal Shield	-0.0547428627297611	3.34636642946862e-05
004025_tile_0037	1995	71.022	70.3208	21.8556	41.209	-56.0507	50.9079	Boreal Shield	-0.0547428627297611	3.34636642946862e-05
004025_tile_0037	2004	70.4969	69.7895	23.9959	39.3624	-56.0507	50.9079	Boreal Shield	-0.0547428627297611	3.34636642946862e-05
004025_tile_0037	1989	71.1149	70.3903	19.383	44.1284	-56.0507	50.9079	Boreal Shield	-0.0547428627297611	3.34636642946862e-05
004025_tile_0038	2005	19.0509	16.7337	4.6404	10.4045	-55.8254	50.9059	Boreal Shield	-0.00418142400730233	1.10733529012919e-08
004025_tile_0038	2007	19.0449	16.7276	4.6607	10.4038	-55.8254	50.9059	Boreal Shield	-0.00418142400730233	1.10733529012919e-08
004025_tile_0038	1989	19.1098	16.7969	4.4072	10.5924	-55.8254	50.9059	Boreal Shield	-0.00418142400730233	1.10733529012919e-08
004025_tile_0038	2003	19.0509	16.7337	4.6404	10.4045	-55.8254	50.9059	Boreal Shield	-0.00418142400730233	1.10733529012919e-08
004025_tile_0038	1987	19.1213	16.8084	4.3295	10.6154	-55.8254	50.9059	Boreal Shield	-0.00418142400730233	1.10733529012919e-08
004025_tile_0038	2002	19.0509	16.7337	4.6404	10.4045	-55.8254	50.9059	Boreal Shield	-0.00418142400730233	1.10733529012919e-08
004025_tile_0038	2001	19.0509	16.7337	4.6404	10.4045	-55.8254	50.9059	Boreal Shield	-0.00418142400730233	1.10733529012919e-08
004025_tile_0038	1996	19.0847	16.7682	4.571	10.4604	-55.8254	50.9059	Boreal Shield	-0.00418142400730233	1.10733529012919e-08
004025_tile_0038	1988	19.1213	16.8084	4.3295	10.6154	-55.8254	50.9059	Boreal Shield	-0.00418142400730233	1.10733529012919e-08
004025_tile_0038	2009	19.0158	16.7068	4.8341	10.3363	-55.8254	50.9059	Boreal Shield	-0.00418142400730233	1.10733529012919e-08
004025_tile_0038	1997	19.0847	16.7682	4.571	10.4604	-55.8254	50.9059	Boreal Shield	-0.00418142400730233	1.10733529012919e-08
004025_tile_0038	1985	19.1213	16.8084	4.3295	10.6154	-55.8254	50.9059	Boreal Shield	-0.00418142400730233	1.10733529012919e-08
004025_tile_0038	1990	19.1098	16.7969	4.4072	10.5924	-55.8254	50.9059	Boreal Shield	-0.00418142400730233	1.10733529012919e-08
004025_tile_0038	1998	19.1069	16.7904	4.418	10.5519	-55.8254	50.9059	Boreal Shield	-0.00418142400730233	1.10733529012919e-08
004025_tile_0038	2004	19.0509	16.7337	4.6404	10.4045	-55.8254	50.9059	Boreal Shield	-0.00418142400730233	1.10733529012919e-08
004025_tile_0038	2006	19.0509	16.7337	4.6404	10.4045	-55.8254	50.9059	Boreal Shield	-0.00418142400730233	1.10733529012919e-08
004025_tile_0038	1999	19.1005	16.784	4.4383	10.5358	-55.8254	50.9059	Boreal Shield	-0.00418142400730233	1.10733529012919e-08
004025_tile_0038	2008	19.0355	16.7144	4.7241	10.3941	-55.8254	50.9059	Boreal Shield	-0.00418142400730233	1.10733529012919e-08
004025_tile_0038	1991	19.1098	16.7969	4.4072	10.5924	-55.8254	50.9059	Boreal Shield	-0.00418142400730233	1.10733529012919e-08
004025_tile_0038	2000	19.0509	16.7337	4.6404	10.4045	-55.8254	50.9059	Boreal Shield	-0.00418142400730233	1.10733529012919e-08
004025_tile_0038	1994	19.1162	16.8033	4.3678	10.5953	-55.8254	50.9059	Boreal Shield	-0.00418142400730233	1.10733529012919e-08
004025_tile_0038	1986	19.1213	16.8084	4.3295	10.6154	-55.8254	50.9059	Boreal Shield	-0.00418142400730233	1.10733529012919e-08
004025_tile_0038	2010	19.0115	16.7025	4.858	10.318	-55.8254	50.9059	Boreal Shield	-0.00418142400730233	1.10733529012919e-08
004025_tile_0038	1992	19.1098	16.7969	4.4072	10.5924	-55.8254	50.9059	Boreal Shield	-0.00418142400730233	1.10733529012919e-08
004025_tile_0038	1993	19.1162	16.8033	4.3678	10.5953	-55.8254	50.9059	Boreal Shield	-0.00418142400730233	1.10733529012919e-08
004025_tile_0038	1995	19.1162	16.8033	4.3678	10.5953	-55.8254	50.9059	Boreal Shield	-0.00418142400730233	1.10733529012919e-08
004025_tile_0039	1995	10.2355	9.8887	10.3736	4.1882	-55.6002	50.9034	Boreal Shield	-0.000330560235888708	0.000273282348643988
004025_tile_0039	1986	10.2355	9.8887	10.3736	4.1882	-55.6002	50.9034	Boreal Shield	-0.000330560235888708	0.000273282348643988
004025_tile_0039	2000	10.2269	9.8793	10.4095	4.1746	-55.6002	50.9034	Boreal Shield	-0.000330560235888708	0.000273282348643988
004025_tile_0039	1996	10.2298	9.8815	10.3999	4.1882	-55.6002	50.9034	Boreal Shield	-0.000330560235888708	0.000273282348643988
004025_tile_0039	2004	10.2269	9.8793	10.4095	4.1746	-55.6002	50.9034	Boreal Shield	-0.000330560235888708	0.000273282348643988
004025_tile_0039	2009	10.2269	9.8793	10.4095	4.1746	-55.6002	50.9034	Boreal Shield	-0.000330560235888708	0.000273282348643988
004025_tile_0039	1998	10.2269	9.8793	10.4095	4.1746	-55.6002	50.9034	Boreal Shield	-0.000330560235888708	0.000273282348643988
004025_tile_0039	2006	10.2269	9.8793	10.4095	4.1746	-55.6002	50.9034	Boreal Shield	-0.000330560235888708	0.000273282348643988
004025_tile_0039	1990	10.2355	9.8887	10.3736	4.1882	-55.6002	50.9034	Boreal Shield	-0.000330560235888708	0.000273282348643988
004025_tile_0039	2001	10.2269	9.8793	10.4095	4.1746	-55.6002	50.9034	Boreal Shield	-0.000330560235888708	0.000273282348643988
004025_tile_0039	1997	10.2212	9.8722	10.4358	4.1746	-55.6002	50.9034	Boreal Shield	-0.000330560235888708	0.000273282348643988
004025_tile_0039	2007	10.2269	9.8793	10.4095	4.1746	-55.6002	50.9034	Boreal Shield	-0.000330560235888708	0.000273282348643988
004025_tile_0039	1993	10.2312	9.8844	10.388	4.1792	-55.6002	50.9034	Boreal Shield	-0.000330560235888708	0.000273282348643988
004025_tile_0039	1992	10.223	9.8761	10.4286	4.1663	-55.6002	50.9034	Boreal Shield	-0.000330560235888708	0.000273282348643988
004025_tile_0039	2003	10.2269	9.8793	10.4095	4.1746	-55.6002	50.9034	Boreal Shield	-0.000330560235888708	0.000273282348643988
004025_tile_0039	1999	10.2269	9.8793	10.4095	4.1746	-55.6002	50.9034	Boreal Shield	-0.000330560235888708	0.000273282348643988
004025_tile_0039	2010	10.2269	9.8793	10.4095	4.1746	-55.6002	50.9034	Boreal Shield	-0.000330560235888708	0.000273282348643988
004025_tile_0039	1987	10.2355	9.8887	10.3736	4.1882	-55.6002	50.9034	Boreal Shield	-0.000330560235888708	0.000273282348643988
004025_tile_0039	2005	10.2269	9.8793	10.4095	4.1746	-55.6002	50.9034	Boreal Shield	-0.000330560235888708	0.000273282348643988
004025_tile_0039	2008	10.2269	9.8793	10.4095	4.1746	-55.6002	50.9034	Boreal Shield	-0.000330560235888708	0.000273282348643988
004025_tile_0039	1991	10.2273	9.8804	10.4143	4.1753	-55.6002	50.9034	Boreal Shield	-0.000330560235888708	0.000273282348643988
004025_tile_0039	1988	10.2355	9.8887	10.3736	4.1882	-55.6002	50.9034	Boreal Shield	-0.000330560235888708	0.000273282348643988
004025_tile_0039	1994	10.2312	9.8844	10.388	4.1792	-55.6002	50.9034	Boreal Shield	-0.000330560235888708	0.000273282348643988
004025_tile_0039	2002	10.2269	9.8793	10.4095	4.1746	-55.6002	50.9034	Boreal Shield	-0.000330560235888708	0.000273282348643988
004025_tile_0039	1989	10.2355	9.8887	10.3736	4.1882	-55.6002	50.9034	Boreal Shield	-0.000330560235888708	0.000273282348643988
004025_tile_0039	1985	10.2355	9.8887	10.3736	4.1882	-55.6002	50.9034	Boreal Shield	-0.000330560235888708	0.000273282348643988
004025_tile_0050	1986	60.483	55.0455	61.7085	28.5203	-56.5028	50.7683	Boreal Shield	-0.025088337287826	0.000354793475707993
004025_tile_0050	2001	60.0694	51.6927	63.667	27.9101	-56.5028	50.7683	Boreal Shield	-0.025088337287826	0.000354793475707993
004025_tile_0050	1993	60.1293	51.5966	63.2604	27.9876	-56.5028	50.7683	Boreal Shield	-0.025088337287826	0.000354793475707993
004025_tile_0050	1997	60.0497	51.6927	63.7196	27.9098	-56.5028	50.7683	Boreal Shield	-0.025088337287826	0.000354793475707993
004025_tile_0050	1996	60.0239	51.6927	63.7339	27.9094	-56.5028	50.7683	Boreal Shield	-0.025088337287826	0.000354793475707993
004025_tile_0050	1995	59.9141	51.6314	64.0867	27.8542	-56.5028	50.7683	Boreal Shield	-0.025088337287826	0.000354793475707993
004025_tile_0050	2008	58.8079	50.3623	68.745	25.1144	-56.5028	50.7683	Boreal Shield	-0.025088337287826	0.000354793475707993
004025_tile_0050	1990	59.9227	51.8649	63.3023	28.0174	-56.5028	50.7683	Boreal Shield	-0.025088337287826	0.000354793475707993
004025_tile_0050	1998	60.0694	51.6927	63.667	27.9101	-56.5028	50.7683	Boreal Shield	-0.025088337287826	0.000354793475707993
004025_tile_0050	1985	60.483	55.0455	61.7085	28.5203	-56.5028	50.7683	Boreal Shield	-0.025088337287826	0.000354793475707993
004025_tile_0050	1994	59.9098	51.5977	64.0388	27.8492	-56.5028	50.7683	Boreal Shield	-0.025088337287826	0.000354793475707993
004025_tile_0050	2000	60.0694	51.6927	63.667	27.9101	-56.5028	50.7683	Boreal Shield	-0.025088337287826	0.000354793475707993
004025_tile_0050	2005	59.9834	51.6188	64.1297	27.7082	-56.5028	50.7683	Boreal Shield	-0.025088337287826	0.000354793475707993
004025_tile_0050	1992	60.0924	51.5776	63.3669	27.9733	-56.5028	50.7683	Boreal Shield	-0.025088337287826	0.000354793475707993
004025_tile_0050	2010	59.5278	51.1353	66.5796	25.8569	-56.5028	50.7683	Boreal Shield	-0.025088337287826	0.000354793475707993
004025_tile_0050	2007	58.8244	50.3791	68.6732	25.1184	-56.5028	50.7683	Boreal Shield	-0.025088337287826	0.000354793475707993
004025_tile_0050	1989	59.9227	51.8649	63.3023	28.0174	-56.5028	50.7683	Boreal Shield	-0.025088337287826	0.000354793475707993
004025_tile_0050	2009	59.5332	51.141	66.5533	25.8623	-56.5028	50.7683	Boreal Shield	-0.025088337287826	0.000354793475707993
004025_tile_0050	1999	60.0694	51.6927	63.667	27.9101	-56.5028	50.7683	Boreal Shield	-0.025088337287826	0.000354793475707993
004025_tile_0050	2002	60.0694	51.6927	63.667	27.9101	-56.5028	50.7683	Boreal Shield	-0.025088337287826	0.000354793475707993
004025_tile_0050	1987	60.483	55.0455	61.7085	28.5203	-56.5028	50.7683	Boreal Shield	-0.025088337287826	0.000354793475707993
004025_tile_0050	1991	60.0867	51.8473	63.2114	28.0407	-56.5028	50.7683	Boreal Shield	-0.025088337287826	0.000354793475707993
004025_tile_0050	1988	60.483	55.0455	61.7085	28.5203	-56.5028	50.7683	Boreal Shield	-0.025088337287826	0.000354793475707993
004025_tile_0050	2006	59.9927	51.6281	64.1225	27.7111	-56.5028	50.7683	Boreal Shield	-0.025088337287826	0.000354793475707993
004025_tile_0050	2003	60.039	51.6683	63.7877	27.8843	-56.5028	50.7683	Boreal Shield	-0.025088337287826	0.000354793475707993
004025_tile_0050	2004	59.9758	51.6113	64.1871	27.6924	-56.5028	50.7683	Boreal Shield	-0.025088337287826	0.000354793475707993
004025_tile_0051	2002	51.6891	26.3584	58.1382	18.962	-56.2781	50.7671	Boreal Shield	-0.00042964686558928	0.000223293507588096
004025_tile_0051	1987	51.6934	26.3584	58.1023	18.9756	-56.2781	50.7671	Boreal Shield	-0.00042964686558928	0.000223293507588096
004025_tile_0051	1996	51.6891	26.3584	58.1382	18.962	-56.2781	50.7671	Boreal Shield	-0.00042964686558928	0.000223293507588096
004025_tile_0051	2006	51.6848	26.3541	58.1765	18.9462	-56.2781	50.7671	Boreal Shield	-0.00042964686558928	0.000223293507588096
004025_tile_0051	2005	51.6848	26.3541	58.1765	18.9462	-56.2781	50.7671	Boreal Shield	-0.00042964686558928	0.000223293507588096
004025_tile_0051	1993	51.6891	26.3584	58.1382	18.962	-56.2781	50.7671	Boreal Shield	-0.00042964686558928	0.000223293507588096
004025_tile_0051	2008	51.6181	26.2752	58.5854	18.7859	-56.2781	50.7671	Boreal Shield	-0.00042964686558928	0.000223293507588096
004025_tile_0051	2010	51.6576	26.3358	58.3271	18.8425	-56.2781	50.7671	Boreal Shield	-0.00042964686558928	0.000223293507588096
004025_tile_0051	1997	51.6891	26.3584	58.1382	18.962	-56.2781	50.7671	Boreal Shield	-0.00042964686558928	0.000223293507588096
004025_tile_0051	1986	51.6934	26.3584	58.1023	18.9756	-56.2781	50.7671	Boreal Shield	-0.00042964686558928	0.000223293507588096
004025_tile_0051	2000	51.6891	26.3584	58.1382	18.962	-56.2781	50.7671	Boreal Shield	-0.00042964686558928	0.000223293507588096
004025_tile_0051	2007	51.6776	26.3469	58.2099	18.924	-56.2781	50.7671	Boreal Shield	-0.00042964686558928	0.000223293507588096
004025_tile_0051	2004	51.6848	26.3541	58.1765	18.9462	-56.2781	50.7671	Boreal Shield	-0.00042964686558928	0.000223293507588096
004025_tile_0051	1994	51.6891	26.3584	58.1382	18.962	-56.2781	50.7671	Boreal Shield	-0.00042964686558928	0.000223293507588096
004025_tile_0051	1998	51.6891	26.3584	58.1382	18.962	-56.2781	50.7671	Boreal Shield	-0.00042964686558928	0.000223293507588096
004025_tile_0051	1985	51.6934	26.3584	58.1023	18.9756	-56.2781	50.7671	Boreal Shield	-0.00042964686558928	0.000223293507588096
004025_tile_0051	1989	51.6888	26.3584	58.1143	18.9756	-56.2781	50.7671	Boreal Shield	-0.00042964686558928	0.000223293507588096
004025_tile_0051	1990	51.6798	26.3584	58.1597	18.9588	-56.2781	50.7671	Boreal Shield	-0.00042964686558928	0.000223293507588096
004025_tile_0051	1992	51.6891	26.3584	58.1382	18.962	-56.2781	50.7671	Boreal Shield	-0.00042964686558928	0.000223293507588096
004025_tile_0051	2009	51.6576	26.3358	58.3271	18.8425	-56.2781	50.7671	Boreal Shield	-0.00042964686558928	0.000223293507588096
004025_tile_0051	1995	51.6891	26.3584	58.1382	18.962	-56.2781	50.7671	Boreal Shield	-0.00042964686558928	0.000223293507588096
004025_tile_0051	2001	51.6891	26.3584	58.1382	18.962	-56.2781	50.7671	Boreal Shield	-0.00042964686558928	0.000223293507588096
004025_tile_0051	2003	51.6891	26.3584	58.1382	18.962	-56.2781	50.7671	Boreal Shield	-0.00042964686558928	0.000223293507588096
004025_tile_0051	1988	51.6934	26.3584	58.1023	18.9756	-56.2781	50.7671	Boreal Shield	-0.00042964686558928	0.000223293507588096
004025_tile_0051	1999	51.6891	26.3584	58.1382	18.962	-56.2781	50.7671	Boreal Shield	-0.00042964686558928	0.000223293507588096
004025_tile_0051	1991	51.6841	26.3584	58.1478	18.9588	-56.2781	50.7671	Boreal Shield	-0.00042964686558928	0.000223293507588096
004025_tile_0052	1992	28.3151	27.5256	6.1158	15.2767	-56.0536	50.7655	Boreal Shield	0	0.110721178352833
004025_tile_0052	1988	28.4385	27.635	5.2059	15.8069	-56.0536	50.7655	Boreal Shield	0	0.110721178352833
004025_tile_0052	2006	28.3409	27.55	5.97	15.2936	-56.0536	50.7655	Boreal Shield	0	0.110721178352833
004025_tile_0052	2003	28.3409	27.55	5.97	15.2936	-56.0536	50.7655	Boreal Shield	0	0.110721178352833
004025_tile_0052	1985	28.4385	27.635	5.2059	15.8069	-56.0536	50.7655	Boreal Shield	0	0.110721178352833
004025_tile_0052	1996	28.3409	27.55	5.97	15.2936	-56.0536	50.7655	Boreal Shield	0	0.110721178352833
004025_tile_0052	1989	28.1924	27.3814	6.5272	15.2279	-56.0536	50.7655	Boreal Shield	0	0.110721178352833
004025_tile_0052	1999	28.3409	27.55	5.97	15.2936	-56.0536	50.7655	Boreal Shield	0	0.110721178352833
004025_tile_0052	1997	28.3409	27.55	5.97	15.2936	-56.0536	50.7655	Boreal Shield	0	0.110721178352833
004025_tile_0052	1995	28.3409	27.55	5.97	15.2936	-56.0536	50.7655	Boreal Shield	0	0.110721178352833
004025_tile_0052	1998	28.3409	27.55	5.97	15.2936	-56.0536	50.7655	Boreal Shield	0	0.110721178352833
004025_tile_0052	2004	28.3409	27.55	5.97	15.2936	-56.0536	50.7655	Boreal Shield	0	0.110721178352833
004025_tile_0052	2002	28.3409	27.55	5.97	15.2936	-56.0536	50.7655	Boreal Shield	0	0.110721178352833
004025_tile_0052	2001	28.3409	27.55	5.97	15.2936	-56.0536	50.7655	Boreal Shield	0	0.110721178352833
004025_tile_0052	2000	28.3409	27.55	5.97	15.2936	-56.0536	50.7655	Boreal Shield	0	0.110721178352833
004025_tile_0052	2010	28.3262	27.5353	6.0585	15.205	-56.0536	50.7655	Boreal Shield	0	0.110721178352833
004025_tile_0052	1993	28.3409	27.55	5.97	15.2936	-56.0536	50.7655	Boreal Shield	0	0.110721178352833
004025_tile_0052	2008	28.3151	27.5242	6.1565	15.1436	-56.0536	50.7655	Boreal Shield	0	0.110721178352833
004025_tile_0052	1987	28.4385	27.635	5.2059	15.8069	-56.0536	50.7655	Boreal Shield	0	0.110721178352833
004025_tile_0052	1994	28.3409	27.55	5.97	15.2936	-56.0536	50.7655	Boreal Shield	0	0.110721178352833
004025_tile_0052	2005	28.3409	27.55	5.97	15.2936	-56.0536	50.7655	Boreal Shield	0	0.110721178352833
004025_tile_0052	1986	28.4385	27.635	5.2059	15.8069	-56.0536	50.7655	Boreal Shield	0	0.110721178352833
004025_tile_0052	1990	28.1203	27.3233	7.0257	14.9564	-56.0536	50.7655	Boreal Shield	0	0.110721178352833
004025_tile_0052	2009	28.332	27.541	6.0345	15.2068	-56.0536	50.7655	Boreal Shield	0	0.110721178352833
004025_tile_0052	1991	28.2538	27.4575	6.3813	15.1996	-56.0536	50.7655	Boreal Shield	0	0.110721178352833
004025_tile_0052	2007	28.3151	27.5242	6.1565	15.1436	-56.0536	50.7655	Boreal Shield	0	0.110721178352833
004025_tile_0054	1996	22.9421	22.2118	17.1794	11.5577	-55.6045	50.761	Boreal Shield	-0.00476231751824891	0.000686148065142334
004025_tile_0054	1988	23.2542	22.5239	15.558	12.5775	-55.6045	50.761	Boreal Shield	-0.00476231751824891	0.000686148065142334
004025_tile_0054	2007	23.0404	22.3144	16.8769	11.6506	-55.6045	50.761	Boreal Shield	-0.00476231751824891	0.000686148065142334
004025_tile_0054	2008	23.0282	22.3022	16.939	11.5853	-55.6045	50.761	Boreal Shield	-0.00476231751824891	0.000686148065142334
004025_tile_0054	1994	22.5397	20.7229	18.4013	11.3195	-55.6045	50.761	Boreal Shield	-0.00476231751824891	0.000686148065142334
004025_tile_0054	1999	23.0404	22.3144	16.8769	11.6506	-55.6045	50.761	Boreal Shield	-0.00476231751824891	0.000686148065142334
004025_tile_0054	2004	23.0404	22.3144	16.8769	11.6506	-55.6045	50.761	Boreal Shield	-0.00476231751824891	0.000686148065142334
004025_tile_0054	1987	23.2542	22.5239	15.558	12.5775	-55.6045	50.761	Boreal Shield	-0.00476231751824891	0.000686148065142334
004025_tile_0054	1997	22.9472	22.2186	17.1782	11.5577	-55.6045	50.761	Boreal Shield	-0.00476231751824891	0.000686148065142334
004025_tile_0054	1991	23.2399	22.5081	15.6107	12.5703	-55.6045	50.761	Boreal Shield	-0.00476231751824891	0.000686148065142334
004025_tile_0054	2005	23.0404	22.3144	16.8769	11.6506	-55.6045	50.761	Boreal Shield	-0.00476231751824891	0.000686148065142334
004025_tile_0054	2002	23.0404	22.3144	16.8769	11.6506	-55.6045	50.761	Boreal Shield	-0.00476231751824891	0.000686148065142334
004025_tile_0054	1989	23.2542	22.5239	15.558	12.5775	-55.6045	50.761	Boreal Shield	-0.00476231751824891	0.000686148065142334
004025_tile_0054	1985	23.2542	22.5239	15.558	12.5775	-55.6045	50.761	Boreal Shield	-0.00476231751824891	0.000686148065142334
004025_tile_0054	2009	23.0282	22.3022	16.939	11.5853	-55.6045	50.761	Boreal Shield	-0.00476231751824891	0.000686148065142334
004025_tile_0054	2001	23.0404	22.3144	16.8769	11.6506	-55.6045	50.761	Boreal Shield	-0.00476231751824891	0.000686148065142334
004025_tile_0054	2006	23.0404	22.3144	16.8769	11.6506	-55.6045	50.761	Boreal Shield	-0.00476231751824891	0.000686148065142334
004025_tile_0054	1993	23.2352	22.5081	15.6035	12.5703	-55.6045	50.761	Boreal Shield	-0.00476231751824891	0.000686148065142334
004025_tile_0054	2010	23.0282	22.3022	16.939	11.5853	-55.6045	50.761	Boreal Shield	-0.00476231751824891	0.000686148065142334
004025_tile_0054	1992	23.2399	22.5081	15.6107	12.5703	-55.6045	50.761	Boreal Shield	-0.00476231751824891	0.000686148065142334
004025_tile_0054	1998	23.0404	22.3144	16.8769	11.6506	-55.6045	50.761	Boreal Shield	-0.00476231751824891	0.000686148065142334
004025_tile_0054	1986	23.2542	22.5239	15.558	12.5775	-55.6045	50.761	Boreal Shield	-0.00476231751824891	0.000686148065142334
004025_tile_0054	2003	23.0404	22.3144	16.8769	11.6506	-55.6045	50.761	Boreal Shield	-0.00476231751824891	0.000686148065142334
004025_tile_0054	1995	22.9493	22.0109	17.0706	11.6556	-55.6045	50.761	Boreal Shield	-0.00476231751824891	0.000686148065142334
004025_tile_0054	2000	23.0404	22.3144	16.8769	11.6506	-55.6045	50.761	Boreal Shield	-0.00476231751824891	0.000686148065142334
004025_tile_0054	1990	23.2542	22.5239	15.558	12.5775	-55.6045	50.761	Boreal Shield	-0.00476231751824891	0.000686148065142334
004025_tile_0065	2002	40.945	29.5462	62.7499	10.6584	-56.5043	50.6258	Boreal Shield	-0.0400659614187927	5.66381868338794e-06
004025_tile_0065	2005	40.8607	29.5354	63.1648	10.5781	-56.5043	50.6258	Boreal Shield	-0.0400659614187927	5.66381868338794e-06
004025_tile_0065	1986	41.6505	29.8468	60.0262	11.4895	-56.5043	50.6258	Boreal Shield	-0.0400659614187927	5.66381868338794e-06
004025_tile_0065	2010	40.3416	29.0895	65.4425	9.761	-56.5043	50.6258	Boreal Shield	-0.0400659614187927	5.66381868338794e-06
004025_tile_0065	1987	41.6505	29.8468	60.0262	11.4895	-56.5043	50.6258	Boreal Shield	-0.0400659614187927	5.66381868338794e-06
004025_tile_0065	1991	41.2323	29.2897	61.5387	10.9626	-56.5043	50.6258	Boreal Shield	-0.0400659614187927	5.66381868338794e-06
004025_tile_0065	1998	40.945	29.5462	62.7499	10.6584	-56.5043	50.6258	Boreal Shield	-0.0400659614187927	5.66381868338794e-06
004025_tile_0065	1993	41.3496	29.657	61.3187	11.001	-56.5043	50.6258	Boreal Shield	-0.0400659614187927	5.66381868338794e-06
004025_tile_0065	1985	41.6505	29.8468	60.0262	11.4895	-56.5043	50.6258	Boreal Shield	-0.0400659614187927	5.66381868338794e-06
004025_tile_0065	2006	40.8553	29.5354	63.1803	10.5781	-56.5043	50.6258	Boreal Shield	-0.0400659614187927	5.66381868338794e-06
004025_tile_0065	1994	40.5213	29.1473	62.7045	10.5946	-56.5043	50.6258	Boreal Shield	-0.0400659614187927	5.66381868338794e-06
004025_tile_0065	1996	40.8381	29.2517	62.7642	10.6534	-56.5043	50.6258	Boreal Shield	-0.0400659614187927	5.66381868338794e-06
004025_tile_0065	1995	40.4733	29.1229	63.1767	10.5451	-56.5043	50.6258	Boreal Shield	-0.0400659614187927	5.66381868338794e-06
004025_tile_0065	1990	41.3758	29.3378	61.1895	11.0874	-56.5043	50.6258	Boreal Shield	-0.0400659614187927	5.66381868338794e-06
004025_tile_0065	1989	41.3933	29.3553	61.0891	11.1915	-56.5043	50.6258	Boreal Shield	-0.0400659614187927	5.66381868338794e-06
004025_tile_0065	1997	40.846	29.2517	62.7559	10.6534	-56.5043	50.6258	Boreal Shield	-0.0400659614187927	5.66381868338794e-06
004025_tile_0065	2007	40.767	29.5455	63.337	10.5408	-56.5043	50.6258	Boreal Shield	-0.0400659614187927	5.66381868338794e-06
004025_tile_0065	2001	40.945	29.5462	62.7499	10.6584	-56.5043	50.6258	Boreal Shield	-0.0400659614187927	5.66381868338794e-06
004025_tile_0065	1988	41.6505	29.8468	60.0262	11.4895	-56.5043	50.6258	Boreal Shield	-0.0400659614187927	5.66381868338794e-06
004025_tile_0065	2000	40.945	29.5462	62.7499	10.6584	-56.5043	50.6258	Boreal Shield	-0.0400659614187927	5.66381868338794e-06
004025_tile_0065	2004	40.9396	29.5408	62.7571	10.6584	-56.5043	50.6258	Boreal Shield	-0.0400659614187927	5.66381868338794e-06
004025_tile_0065	2008	40.7685	29.534	63.2712	10.5566	-56.5043	50.6258	Boreal Shield	-0.0400659614187927	5.66381868338794e-06
004025_tile_0065	2009	40.3416	29.0895	65.4425	9.761	-56.5043	50.6258	Boreal Shield	-0.0400659614187927	5.66381868338794e-06
004025_tile_0065	1999	40.945	29.5462	62.7499	10.6584	-56.5043	50.6258	Boreal Shield	-0.0400659614187927	5.66381868338794e-06
004025_tile_0065	1992	41.3047	29.6567	61.5004	10.9658	-56.5043	50.6258	Boreal Shield	-0.0400659614187927	5.66381868338794e-06
004025_tile_0065	2003	40.945	29.5462	62.7499	10.6584	-56.5043	50.6258	Boreal Shield	-0.0400659614187927	5.66381868338794e-06
004025_tile_0066	1989	63.4706	62.8164	28.1951	33.3642	-56.2803	50.6246	Boreal Shield	-0.00356636402939896	7.39061442800448e-06
004025_tile_0066	2007	63.4437	62.788	28.3051	33.31	-56.2803	50.6246	Boreal Shield	-0.00356636402939896	7.39061442800448e-06
004025_tile_0066	1993	63.4692	62.8149	28.2285	33.3211	-56.2803	50.6246	Boreal Shield	-0.00356636402939896	7.39061442800448e-06
004025_tile_0066	1994	63.4129	62.7518	28.4545	33.2218	-56.2803	50.6246	Boreal Shield	-0.00356636402939896	7.39061442800448e-06
004025_tile_0066	2008	63.4028	62.7468	28.5251	33.1389	-56.2803	50.6246	Boreal Shield	-0.00356636402939896	7.39061442800448e-06
004025_tile_0066	1991	63.4595	62.8053	28.2716	33.3064	-56.2803	50.6246	Boreal Shield	-0.00356636402939896	7.39061442800448e-06
004025_tile_0066	1998	63.4437	62.788	28.3051	33.31	-56.2803	50.6246	Boreal Shield	-0.00356636402939896	7.39061442800448e-06
004025_tile_0066	2001	63.4437	62.788	28.3051	33.31	-56.2803	50.6246	Boreal Shield	-0.00356636402939896	7.39061442800448e-06
004025_tile_0066	2004	63.4437	62.788	28.3051	33.31	-56.2803	50.6246	Boreal Shield	-0.00356636402939896	7.39061442800448e-06
004025_tile_0066	1986	63.5363	62.8738	27.8651	33.5564	-56.2803	50.6246	Boreal Shield	-0.00356636402939896	7.39061442800448e-06
004025_tile_0066	1987	63.5363	62.8738	27.8651	33.5564	-56.2803	50.6246	Boreal Shield	-0.00356636402939896	7.39061442800448e-06
004025_tile_0066	1996	63.4437	62.788	28.3051	33.31	-56.2803	50.6246	Boreal Shield	-0.00356636402939896	7.39061442800448e-06
004025_tile_0066	2003	63.4437	62.788	28.3051	33.31	-56.2803	50.6246	Boreal Shield	-0.00356636402939896	7.39061442800448e-06
004025_tile_0066	1995	63.4129	62.7518	28.4545	33.2218	-56.2803	50.6246	Boreal Shield	-0.00356636402939896	7.39061442800448e-06
004025_tile_0066	2000	63.4437	62.788	28.3051	33.31	-56.2803	50.6246	Boreal Shield	-0.00356636402939896	7.39061442800448e-06
004025_tile_0066	2002	63.4437	62.788	28.3051	33.31	-56.2803	50.6246	Boreal Shield	-0.00356636402939896	7.39061442800448e-06
004025_tile_0066	2005	63.4437	62.788	28.3051	33.31	-56.2803	50.6246	Boreal Shield	-0.00356636402939896	7.39061442800448e-06
004025_tile_0066	1992	63.4692	62.8149	28.2285	33.3211	-56.2803	50.6246	Boreal Shield	-0.00356636402939896	7.39061442800448e-06
004025_tile_0066	1990	63.4549	62.8006	28.2907	33.2964	-56.2803	50.6246	Boreal Shield	-0.00356636402939896	7.39061442800448e-06
004025_tile_0066	1988	63.5363	62.8738	27.8651	33.5564	-56.2803	50.6246	Boreal Shield	-0.00356636402939896	7.39061442800448e-06
004025_tile_0066	1985	63.5363	62.8738	27.8651	33.5564	-56.2803	50.6246	Boreal Shield	-0.00356636402939896	7.39061442800448e-06
004025_tile_0066	1999	63.4437	62.788	28.3051	33.31	-56.2803	50.6246	Boreal Shield	-0.00356636402939896	7.39061442800448e-06
004025_tile_0066	2010	63.3451	62.6887	28.8359	32.9373	-56.2803	50.6246	Boreal Shield	-0.00356636402939896	7.39061442800448e-06
004025_tile_0066	2009	63.363	62.7066	28.7522	32.975	-56.2803	50.6246	Boreal Shield	-0.00356636402939896	7.39061442800448e-06
004025_tile_0066	2006	63.4437	62.788	28.3051	33.31	-56.2803	50.6246	Boreal Shield	-0.00356636402939896	7.39061442800448e-06
004025_tile_0066	1997	63.4437	62.788	28.3051	33.31	-56.2803	50.6246	Boreal Shield	-0.00356636402939896	7.39061442800448e-06
004025_tile_0079	2001	63.613	59.4191	56.426	28.4059	-56.729	50.4841	Boreal Shield	-0.0658043808944327	1.12657271529315e-05
004025_tile_0079	1991	64.1726	60.0512	52.845	29.9537	-56.729	50.4841	Boreal Shield	-0.0658043808944327	1.12657271529315e-05
004025_tile_0079	2003	63.613	59.4191	56.426	28.4059	-56.729	50.4841	Boreal Shield	-0.0658043808944327	1.12657271529315e-05
004025_tile_0079	1989	64.1787	60.0816	52.5819	30.0566	-56.729	50.4841	Boreal Shield	-0.0658043808944327	1.12657271529315e-05
004025_tile_0079	2007	63.0911	58.6931	57.9672	27.7304	-56.729	50.4841	Boreal Shield	-0.0658043808944327	1.12657271529315e-05
004025_tile_0079	2006	63.5815	59.394	56.5288	28.3808	-56.729	50.4841	Boreal Shield	-0.0658043808944327	1.12657271529315e-05
004025_tile_0079	1990	64.1676	60.0705	52.6393	30.0293	-56.729	50.4841	Boreal Shield	-0.0658043808944327	1.12657271529315e-05
004025_tile_0079	1996	63.4229	59.1992	56.5109	28.3933	-56.729	50.4841	Boreal Shield	-0.0658043808944327	1.12657271529315e-05
004025_tile_0079	1985	64.7932	60.7104	50.5947	30.6646	-56.729	50.4841	Boreal Shield	-0.0658043808944327	1.12657271529315e-05
004025_tile_0079	1988	64.7932	60.7104	50.5947	30.6646	-56.729	50.4841	Boreal Shield	-0.0658043808944327	1.12657271529315e-05
004025_tile_0079	1997	63.4889	59.2853	56.5288	28.4005	-56.729	50.4841	Boreal Shield	-0.0658043808944327	1.12657271529315e-05
004025_tile_0079	2008	63.0538	58.6619	58.1872	27.6555	-56.729	50.4841	Boreal Shield	-0.0658043808944327	1.12657271529315e-05
004025_tile_0079	1992	63.6955	59.4381	54.3408	29.2675	-56.729	50.4841	Boreal Shield	-0.0658043808944327	1.12657271529315e-05
004025_tile_0079	1999	63.613	59.4191	56.426	28.4059	-56.729	50.4841	Boreal Shield	-0.0658043808944327	1.12657271529315e-05
004025_tile_0079	2009	59.2204	52.95	74.3252	20.2454	-56.729	50.4841	Boreal Shield	-0.0658043808944327	1.12657271529315e-05
004025_tile_0079	1995	62.9394	58.5668	57.037	28.2337	-56.729	50.4841	Boreal Shield	-0.0658043808944327	1.12657271529315e-05
004025_tile_0079	2004	63.608	59.4141	56.4571	28.4008	-56.729	50.4841	Boreal Shield	-0.0658043808944327	1.12657271529315e-05
004025_tile_0079	1993	63.6963	59.4288	54.3718	29.2617	-56.729	50.4841	Boreal Shield	-0.0658043808944327	1.12657271529315e-05
004025_tile_0079	2010	59.2333	52.9607	74.3001	20.258	-56.729	50.4841	Boreal Shield	-0.0658043808944327	1.12657271529315e-05
004025_tile_0079	2005	63.5879	59.394	56.4786	28.3811	-56.729	50.4841	Boreal Shield	-0.0658043808944327	1.12657271529315e-05
004025_tile_0079	1994	62.6352	57.6127	57.6276	27.8653	-56.729	50.4841	Boreal Shield	-0.0658043808944327	1.12657271529315e-05
004025_tile_0079	1998	63.6066	59.4127	56.4212	28.4059	-56.729	50.4841	Boreal Shield	-0.0658043808944327	1.12657271529315e-05
004025_tile_0079	1986	64.7932	60.7104	50.5947	30.6646	-56.729	50.4841	Boreal Shield	-0.0658043808944327	1.12657271529315e-05
004025_tile_0079	2002	63.613	59.4191	56.426	28.4059	-56.729	50.4841	Boreal Shield	-0.0658043808944327	1.12657271529315e-05
004025_tile_0079	2000	63.613	59.4191	56.426	28.4059	-56.729	50.4841	Boreal Shield	-0.0658043808944327	1.12657271529315e-05
004025_tile_0079	1987	64.7932	60.7104	50.5947	30.6646	-56.729	50.4841	Boreal Shield	-0.0658043808944327	1.12657271529315e-05
004025_tile_0080	1998	80.0591	78.8632	27.2337	52.3237	-56.5057	50.4834	Boreal Shield	-0.0197721145745575	2.43901358771836e-05
004025_tile_0080	1991	80.1753	79.0669	26.9085	52.5041	-56.5057	50.4834	Boreal Shield	-0.0197721145745575	2.43901358771836e-05
004025_tile_0080	1992	80.3077	79.1842	26.2736	52.5791	-56.5057	50.4834	Boreal Shield	-0.0197721145745575	2.43901358771836e-05
004025_tile_0080	2010	77.6164	75.7992	36.1654	47.5723	-56.5057	50.4834	Boreal Shield	-0.0197721145745575	2.43901358771836e-05
004025_tile_0080	1995	79.7162	78.3987	27.7993	52.1917	-56.5057	50.4834	Boreal Shield	-0.0197721145745575	2.43901358771836e-05
004025_tile_0080	1986	80.3619	79.2373	25.8898	52.908	-56.5057	50.4834	Boreal Shield	-0.0197721145745575	2.43901358771836e-05
004025_tile_0080	2006	80.0541	78.8582	27.2624	52.3237	-56.5057	50.4834	Boreal Shield	-0.0197721145745575	2.43901358771836e-05
004025_tile_0080	2000	80.0591	78.8632	27.2337	52.3237	-56.5057	50.4834	Boreal Shield	-0.0197721145745575	2.43901358771836e-05
004025_tile_0080	1996	80.0476	78.856	27.2505	52.3237	-56.5057	50.4834	Boreal Shield	-0.0197721145745575	2.43901358771836e-05
004025_tile_0080	2009	77.6221	75.8049	36.1475	47.5863	-56.5057	50.4834	Boreal Shield	-0.0197721145745575	2.43901358771836e-05
004025_tile_0080	1989	80.3518	79.2273	25.897	52.9051	-56.5057	50.4834	Boreal Shield	-0.0197721145745575	2.43901358771836e-05
004025_tile_0080	1990	80.2037	79.0777	26.7722	52.5522	-56.5057	50.4834	Boreal Shield	-0.0197721145745575	2.43901358771836e-05
004025_tile_0080	2005	80.0591	78.8632	27.2337	52.3237	-56.5057	50.4834	Boreal Shield	-0.0197721145745575	2.43901358771836e-05
004025_tile_0080	1987	80.3619	79.2373	25.8898	52.908	-56.5057	50.4834	Boreal Shield	-0.0197721145745575	2.43901358771836e-05
004025_tile_0080	1997	80.0519	78.856	27.2409	52.3237	-56.5057	50.4834	Boreal Shield	-0.0197721145745575	2.43901358771836e-05
004025_tile_0080	1985	80.3619	79.2373	25.8898	52.908	-56.5057	50.4834	Boreal Shield	-0.0197721145745575	2.43901358771836e-05
004025_tile_0080	2002	80.0591	78.8632	27.2337	52.3237	-56.5057	50.4834	Boreal Shield	-0.0197721145745575	2.43901358771836e-05
004025_tile_0080	2001	80.0591	78.8632	27.2337	52.3237	-56.5057	50.4834	Boreal Shield	-0.0197721145745575	2.43901358771836e-05
004025_tile_0080	2004	80.0591	78.8632	27.2337	52.3237	-56.5057	50.4834	Boreal Shield	-0.0197721145745575	2.43901358771836e-05
004025_tile_0080	1988	80.3619	79.2373	25.8898	52.908	-56.5057	50.4834	Boreal Shield	-0.0197721145745575	2.43901358771836e-05
004025_tile_0080	2008	79.9006	78.6806	27.6247	52.1486	-56.5057	50.4834	Boreal Shield	-0.0197721145745575	2.43901358771836e-05
004025_tile_0080	1993	80.3113	79.1878	26.2449	52.5823	-56.5057	50.4834	Boreal Shield	-0.0197721145745575	2.43901358771836e-05
004025_tile_0080	1999	80.0591	78.8632	27.2337	52.3237	-56.5057	50.4834	Boreal Shield	-0.0197721145745575	2.43901358771836e-05
004025_tile_0080	1994	79.7094	78.3919	27.785	52.187	-56.5057	50.4834	Boreal Shield	-0.0197721145745575	2.43901358771836e-05
004025_tile_0080	2007	79.9106	78.6864	27.6415	52.1486	-56.5057	50.4834	Boreal Shield	-0.0197721145745575	2.43901358771836e-05
004025_tile_0080	2003	80.0591	78.8632	27.2337	52.3237	-56.5057	50.4834	Boreal Shield	-0.0197721145745575	2.43901358771836e-05
004025_tile_0081	1992	25.9197	25.0237	13.1524	13.3569	-56.2825	50.4822	Boreal Shield	0	0.14822244644165
004025_tile_0081	1990	25.9516	25.0542	12.9168	13.4918	-56.2825	50.4822	Boreal Shield	0	0.14822244644165
004025_tile_0081	2010	25.7429	24.84	14.0515	12.9222	-56.2825	50.4822	Boreal Shield	0	0.14822244644165
004025_tile_0081	1999	25.9628	25.0692	13.0711	13.386	-56.2825	50.4822	Boreal Shield	0	0.14822244644165
004025_tile_0081	1987	26.0829	25.1944	12.2652	13.8154	-56.2825	50.4822	Boreal Shield	0	0.14822244644165
004025_tile_0081	1997	25.9628	25.0692	13.0711	13.386	-56.2825	50.4822	Boreal Shield	0	0.14822244644165
004025_tile_0081	2004	25.9628	25.0692	13.0711	13.386	-56.2825	50.4822	Boreal Shield	0	0.14822244644165
004025_tile_0081	2007	25.9628	25.0692	13.0711	13.386	-56.2825	50.4822	Boreal Shield	0	0.14822244644165
004025_tile_0081	1995	25.9527	25.0578	13.0866	13.3828	-56.2825	50.4822	Boreal Shield	0	0.14822244644165
004025_tile_0081	1989	25.9581	25.0649	12.8977	13.4918	-56.2825	50.4822	Boreal Shield	0	0.14822244644165
004025_tile_0081	1986	26.0829	25.1944	12.2652	13.8154	-56.2825	50.4822	Boreal Shield	0	0.14822244644165
004025_tile_0081	1988	26.0829	25.1944	12.2652	13.8154	-56.2825	50.4822	Boreal Shield	0	0.14822244644165
004025_tile_0081	2001	25.9628	25.0692	13.0711	13.386	-56.2825	50.4822	Boreal Shield	0	0.14822244644165
004025_tile_0081	1998	25.9628	25.0692	13.0711	13.386	-56.2825	50.4822	Boreal Shield	0	0.14822244644165
004025_tile_0081	1993	25.9631	25.0696	13.0256	13.3939	-56.2825	50.4822	Boreal Shield	0	0.14822244644165
004025_tile_0081	1994	25.9477	25.0527	13.0914	13.3727	-56.2825	50.4822	Boreal Shield	0	0.14822244644165
004025_tile_0081	1991	25.9054	25.0039	13.1404	13.4089	-56.2825	50.4822	Boreal Shield	0	0.14822244644165
004025_tile_0081	2003	25.9628	25.0692	13.0711	13.386	-56.2825	50.4822	Boreal Shield	0	0.14822244644165
004025_tile_0081	1996	25.9628	25.0692	13.0711	13.386	-56.2825	50.4822	Boreal Shield	0	0.14822244644165
004025_tile_0081	2000	25.9628	25.0692	13.0711	13.386	-56.2825	50.4822	Boreal Shield	0	0.14822244644165
004025_tile_0081	2009	25.7429	24.84	14.0515	12.9222	-56.2825	50.4822	Boreal Shield	0	0.14822244644165
004025_tile_0081	2006	25.9628	25.0692	13.0711	13.386	-56.2825	50.4822	Boreal Shield	0	0.14822244644165
004025_tile_0081	2005	25.9628	25.0692	13.0711	13.386	-56.2825	50.4822	Boreal Shield	0	0.14822244644165
004025_tile_0081	1985	26.0829	25.1944	12.2652	13.8154	-56.2825	50.4822	Boreal Shield	0	0.14822244644165
004025_tile_0081	2002	25.9628	25.0692	13.0711	13.386	-56.2825	50.4822	Boreal Shield	0	0.14822244644165
004025_tile_0081	2008	25.9628	25.0692	13.0711	13.386	-56.2825	50.4822	Boreal Shield	0	0.14822244644165
004025_tile_0094	2009	67.6513	63.7741	69.4815	28.5895	-56.7298	50.3417	Boreal Shield	-0.0163776657060514	2.23813167394837e-05
004025_tile_0094	2004	74.2051	72.4209	42.9652	40.0238	-56.7298	50.3417	Boreal Shield	-0.0163776657060514	2.23813167394837e-05
004025_tile_0094	2008	74.1746	72.4041	43.0883	39.993	-56.7298	50.3417	Boreal Shield	-0.0163776657060514	2.23813167394837e-05
004025_tile_0094	1985	74.4594	72.7366	41.7922	40.4485	-56.7298	50.3417	Boreal Shield	-0.0163776657060514	2.23813167394837e-05
004025_tile_0094	1996	74.0867	72.2226	43.0859	39.9962	-56.7298	50.3417	Boreal Shield	-0.0163776657060514	2.23813167394837e-05
004025_tile_0094	1989	74.4322	72.704	41.9668	40.3631	-56.7298	50.3417	Boreal Shield	-0.0163776657060514	2.23813167394837e-05
004025_tile_0094	1995	74.0301	72.0583	43.0524	39.9955	-56.7298	50.3417	Boreal Shield	-0.0163776657060514	2.23813167394837e-05
004025_tile_0094	2001	74.2051	72.4209	42.9652	40.0238	-56.7298	50.3417	Boreal Shield	-0.0163776657060514	2.23813167394837e-05
004025_tile_0094	2000	74.2051	72.4209	42.9652	40.0238	-56.7298	50.3417	Boreal Shield	-0.0163776657060514	2.23813167394837e-05
004025_tile_0094	1993	74.4157	72.6875	42.0863	40.2509	-56.7298	50.3417	Boreal Shield	-0.0163776657060514	2.23813167394837e-05
004025_tile_0094	2003	74.2051	72.4209	42.9652	40.0238	-56.7298	50.3417	Boreal Shield	-0.0163776657060514	2.23813167394837e-05
004025_tile_0094	2007	74.1384	72.3679	43.2641	39.8958	-56.7298	50.3417	Boreal Shield	-0.0163776657060514	2.23813167394837e-05
004025_tile_0094	2005	74.1423	72.3582	43.2736	39.8742	-56.7298	50.3417	Boreal Shield	-0.0163776657060514	2.23813167394837e-05
004025_tile_0094	2006	74.1423	72.3582	43.2736	39.8742	-56.7298	50.3417	Boreal Shield	-0.0163776657060514	2.23813167394837e-05
004025_tile_0094	1997	74.1043	72.2344	43.1074	39.9969	-56.7298	50.3417	Boreal Shield	-0.0163776657060514	2.23813167394837e-05
004025_tile_0094	1987	74.4537	72.7309	41.8233	40.4184	-56.7298	50.3417	Boreal Shield	-0.0163776657060514	2.23813167394837e-05
004025_tile_0094	1988	74.4537	72.7309	41.8233	40.4184	-56.7298	50.3417	Boreal Shield	-0.0163776657060514	2.23813167394837e-05
004025_tile_0094	1999	74.2051	72.4209	42.9652	40.0238	-56.7298	50.3417	Boreal Shield	-0.0163776657060514	2.23813167394837e-05
004025_tile_0094	2002	74.2051	72.4209	42.9652	40.0238	-56.7298	50.3417	Boreal Shield	-0.0163776657060514	2.23813167394837e-05
004025_tile_0094	2010	67.6477	63.7676	69.4875	28.5841	-56.7298	50.3417	Boreal Shield	-0.0163776657060514	2.23813167394837e-05
004025_tile_0094	1991	74.4056	72.6774	42.1246	40.2415	-56.7298	50.3417	Boreal Shield	-0.0163776657060514	2.23813167394837e-05
004025_tile_0094	1986	74.4537	72.7309	41.8233	40.4184	-56.7298	50.3417	Boreal Shield	-0.0163776657060514	2.23813167394837e-05
004025_tile_0094	1994	74.0738	72.1627	42.9496	39.989	-56.7298	50.3417	Boreal Shield	-0.0163776657060514	2.23813167394837e-05
004025_tile_0094	1992	74.4157	72.6875	42.0863	40.2509	-56.7298	50.3417	Boreal Shield	-0.0163776657060514	2.23813167394837e-05
004025_tile_0094	1998	74.2051	72.4209	42.9652	40.0238	-56.7298	50.3417	Boreal Shield	-0.0163776657060514	2.23813167394837e-05
004025_tile_0094	1990	74.4264	72.6982	42.0122	40.3513	-56.7298	50.3417	Boreal Shield	-0.0163776657060514	2.23813167394837e-05
004025_tile_0095	1990	57.1439	50.1589	24.5746	33.4804	-56.5072	50.3409	Boreal Shield	-0.0285973041280539	0.00030440284172073
004025_tile_0095	2003	56.6245	49.675	27.5841	31.9326	-56.5072	50.3409	Boreal Shield	-0.0285973041280539	0.00030440284172073
004025_tile_0095	2007	56.5961	49.6467	27.7108	31.8286	-56.5072	50.3409	Boreal Shield	-0.0285973041280539	0.00030440284172073
004025_tile_0095	1989	57.1439	50.1589	24.5746	33.4804	-56.5072	50.3409	Boreal Shield	-0.0285973041280539	0.00030440284172073
004025_tile_0095	2008	56.5961	49.6467	27.7108	31.8286	-56.5072	50.3409	Boreal Shield	-0.0285973041280539	0.00030440284172073
004025_tile_0095	1993	56.8767	49.8723	25.7511	33.14	-56.5072	50.3409	Boreal Shield	-0.0285973041280539	0.00030440284172073
004025_tile_0095	2006	56.6245	49.675	27.5841	31.9326	-56.5072	50.3409	Boreal Shield	-0.0285973041280539	0.00030440284172073
004025_tile_0095	2009	56.1058	49.1918	30.2385	30.2711	-56.5072	50.3409	Boreal Shield	-0.0285973041280539	0.00030440284172073
004025_tile_0095	1987	57.1399	50.155	24.5889	33.4693	-56.5072	50.3409	Boreal Shield	-0.0285973041280539	0.00030440284172073
004025_tile_0095	1991	56.9965	49.9792	25.0002	33.2874	-56.5072	50.3409	Boreal Shield	-0.0285973041280539	0.00030440284172073
004025_tile_0095	1996	56.4609	49.5197	27.8411	31.8652	-56.5072	50.3409	Boreal Shield	-0.0285973041280539	0.00030440284172073
004025_tile_0095	1995	56.3651	49.4354	28.1126	31.7999	-56.5072	50.3409	Boreal Shield	-0.0285973041280539	0.00030440284172073
004025_tile_0095	1998	56.618	49.6686	27.6008	31.9254	-56.5072	50.3409	Boreal Shield	-0.0285973041280539	0.00030440284172073
004025_tile_0095	2005	56.6245	49.675	27.5841	31.9326	-56.5072	50.3409	Boreal Shield	-0.0285973041280539	0.00030440284172073
004025_tile_0095	2010	56.09	49.1757	30.3222	30.1775	-56.5072	50.3409	Boreal Shield	-0.0285973041280539	0.00030440284172073
004025_tile_0095	1988	57.1399	50.155	24.5889	33.4693	-56.5072	50.3409	Boreal Shield	-0.0285973041280539	0.00030440284172073
004025_tile_0095	2002	56.6245	49.675	27.5841	31.9326	-56.5072	50.3409	Boreal Shield	-0.0285973041280539	0.00030440284172073
004025_tile_0095	2004	56.6245	49.675	27.5841	31.9326	-56.5072	50.3409	Boreal Shield	-0.0285973041280539	0.00030440284172073
004025_tile_0095	1985	57.1457	50.1607	24.5531	33.4973	-56.5072	50.3409	Boreal Shield	-0.0285973041280539	0.00030440284172073
004025_tile_0095	1994	56.2019	49.151	28.7582	31.5793	-56.5072	50.3409	Boreal Shield	-0.0285973041280539	0.00030440284172073
004025_tile_0095	1986	57.1399	50.155	24.5889	33.4693	-56.5072	50.3409	Boreal Shield	-0.0285973041280539	0.00030440284172073
004025_tile_0095	1999	56.6245	49.675	27.5841	31.9326	-56.5072	50.3409	Boreal Shield	-0.0285973041280539	0.00030440284172073
004025_tile_0095	2000	56.6245	49.675	27.5841	31.9326	-56.5072	50.3409	Boreal Shield	-0.0285973041280539	0.00030440284172073
004025_tile_0095	1992	56.8487	49.8167	25.7774	33.1414	-56.5072	50.3409	Boreal Shield	-0.0285973041280539	0.00030440284172073
004025_tile_0095	1997	56.5707	49.6198	27.6403	31.9175	-56.5072	50.3409	Boreal Shield	-0.0285973041280539	0.00030440284172073
004025_tile_0095	2001	56.6245	49.675	27.5841	31.9326	-56.5072	50.3409	Boreal Shield	-0.0285973041280539	0.00030440284172073
004025_tile_0109	1988	79.205	79.1114	21.082	47.375	-56.7306	50.1992	Boreal Shield	-0.00412217659137533	0.000800912617705762
004025_tile_0109	2009	75.396	75.0269	37.9159	38.5453	-56.7306	50.1992	Boreal Shield	-0.00412217659137533	0.000800912617705762
004025_tile_0109	2006	79.0942	78.9995	21.8138	46.8843	-56.7306	50.1992	Boreal Shield	-0.00412217659137533	0.000800912617705762
004025_tile_0109	2002	79.1555	79.0616	21.5196	47.0099	-56.7306	50.1992	Boreal Shield	-0.00412217659137533	0.000800912617705762
004025_tile_0109	1989	79.205	79.1114	21.082	47.375	-56.7306	50.1992	Boreal Shield	-0.00412217659137533	0.000800912617705762
004025_tile_0109	1992	79.0372	78.9342	22.139	46.5902	-56.7306	50.1992	Boreal Shield	-0.00412217659137533	0.000800912617705762
004025_tile_0109	2003	79.1555	79.0616	21.5196	47.0099	-56.7306	50.1992	Boreal Shield	-0.00412217659137533	0.000800912617705762
004025_tile_0109	2005	79.0942	78.9995	21.8138	46.8843	-56.7306	50.1992	Boreal Shield	-0.00412217659137533	0.000800912617705762
004025_tile_0109	1985	79.2115	79.1179	21.0438	47.3983	-56.7306	50.1992	Boreal Shield	-0.00412217659137533	0.000800912617705762
004025_tile_0109	2010	75.3738	75.0047	38.0354	38.4272	-56.7306	50.1992	Boreal Shield	-0.00412217659137533	0.000800912617705762
004025_tile_0109	1999	79.1555	79.0616	21.5196	47.0099	-56.7306	50.1992	Boreal Shield	-0.00412217659137533	0.000800912617705762
004025_tile_0109	2004	79.1365	79.0426	21.6213	46.9496	-56.7306	50.1992	Boreal Shield	-0.00412217659137533	0.000800912617705762
004025_tile_0109	1994	79.1186	79.0246	21.6846	46.9446	-56.7306	50.1992	Boreal Shield	-0.00412217659137533	0.000800912617705762
004025_tile_0109	1993	79.0562	78.9604	22.0434	46.6354	-56.7306	50.1992	Boreal Shield	-0.00412217659137533	0.000800912617705762
004025_tile_0109	1995	79.1466	79.0526	21.5794	47.0095	-56.7306	50.1992	Boreal Shield	-0.00412217659137533	0.000800912617705762
004025_tile_0109	1997	79.1555	79.0616	21.5196	47.0099	-56.7306	50.1992	Boreal Shield	-0.00412217659137533	0.000800912617705762
004025_tile_0109	2007	79.1057	79.011	21.7385	46.9148	-56.7306	50.1992	Boreal Shield	-0.00412217659137533	0.000800912617705762
004025_tile_0109	1987	79.205	79.1114	21.082	47.375	-56.7306	50.1992	Boreal Shield	-0.00412217659137533	0.000800912617705762
004025_tile_0109	1990	79.205	79.1114	21.082	47.375	-56.7306	50.1992	Boreal Shield	-0.00412217659137533	0.000800912617705762
004025_tile_0109	1998	79.1555	79.0616	21.5196	47.0099	-56.7306	50.1992	Boreal Shield	-0.00412217659137533	0.000800912617705762
004025_tile_0109	1986	79.205	79.1114	21.082	47.375	-56.7306	50.1992	Boreal Shield	-0.00412217659137533	0.000800912617705762
004025_tile_0109	1991	79.1071	79.006	21.6344	46.9966	-56.7306	50.1992	Boreal Shield	-0.00412217659137533	0.000800912617705762
004025_tile_0109	2008	79.1462	79.0522	21.5854	46.9439	-56.7306	50.1992	Boreal Shield	-0.00412217659137533	0.000800912617705762
004025_tile_0109	2001	79.1555	79.0616	21.5196	47.0099	-56.7306	50.1992	Boreal Shield	-0.00412217659137533	0.000800912617705762
004025_tile_0109	2000	79.1555	79.0616	21.5196	47.0099	-56.7306	50.1992	Boreal Shield	-0.00412217659137533	0.000800912617705762
004025_tile_0109	1996	79.1555	79.0616	21.5196	47.0099	-56.7306	50.1992	Boreal Shield	-0.00412217659137533	0.000800912617705762
004025_tile_0110	1993	24.2923	23.2043	9.7017	13.0714	-56.5087	50.1985	Boreal Shield	-0.00102663347853145	3.02138832921628e-05
004025_tile_0110	1999	24.2869	23.1986	9.7112	13.0714	-56.5087	50.1985	Boreal Shield	-0.00102663347853145	3.02138832921628e-05
004025_tile_0110	1994	24.2869	23.1986	9.7112	13.0714	-56.5087	50.1985	Boreal Shield	-0.00102663347853145	3.02138832921628e-05
004025_tile_0110	2005	24.2869	23.1986	9.7112	13.0714	-56.5087	50.1985	Boreal Shield	-0.00102663347853145	3.02138832921628e-05
004025_tile_0110	2000	24.2869	23.1986	9.7112	13.0714	-56.5087	50.1985	Boreal Shield	-0.00102663347853145	3.02138832921628e-05
004025_tile_0110	1997	24.2869	23.1986	9.7112	13.0714	-56.5087	50.1985	Boreal Shield	-0.00102663347853145	3.02138832921628e-05
004025_tile_0110	1985	24.3095	23.2216	9.6108	13.141	-56.5087	50.1985	Boreal Shield	-0.00102663347853145	3.02138832921628e-05
004025_tile_0110	2004	24.2869	23.1986	9.7112	13.0714	-56.5087	50.1985	Boreal Shield	-0.00102663347853145	3.02138832921628e-05
004025_tile_0110	1989	24.3095	23.2216	9.6108	13.141	-56.5087	50.1985	Boreal Shield	-0.00102663347853145	3.02138832921628e-05
004025_tile_0110	2002	24.2869	23.1986	9.7112	13.0714	-56.5087	50.1985	Boreal Shield	-0.00102663347853145	3.02138832921628e-05
004025_tile_0110	1995	24.2869	23.1986	9.7112	13.0714	-56.5087	50.1985	Boreal Shield	-0.00102663347853145	3.02138832921628e-05
004025_tile_0110	2001	24.2869	23.1986	9.7112	13.0714	-56.5087	50.1985	Boreal Shield	-0.00102663347853145	3.02138832921628e-05
004025_tile_0110	1998	24.2869	23.1986	9.7112	13.0714	-56.5087	50.1985	Boreal Shield	-0.00102663347853145	3.02138832921628e-05
004025_tile_0110	2009	24.255	23.166	9.9097	12.9713	-56.5087	50.1985	Boreal Shield	-0.00102663347853145	3.02138832921628e-05
004025_tile_0110	1990	24.3095	23.2216	9.6108	13.141	-56.5087	50.1985	Boreal Shield	-0.00102663347853145	3.02138832921628e-05
004025_tile_0110	1988	24.3095	23.2216	9.6108	13.141	-56.5087	50.1985	Boreal Shield	-0.00102663347853145	3.02138832921628e-05
004025_tile_0110	1992	24.2905	23.2022	9.7064	13.07	-56.5087	50.1985	Boreal Shield	-0.00102663347853145	3.02138832921628e-05
004025_tile_0110	2008	24.2869	23.1986	9.7112	13.0714	-56.5087	50.1985	Boreal Shield	-0.00102663347853145	3.02138832921628e-05
004025_tile_0110	2006	24.2869	23.1986	9.7112	13.0714	-56.5087	50.1985	Boreal Shield	-0.00102663347853145	3.02138832921628e-05
004025_tile_0110	1991	24.2844	23.1961	9.7256	13.0621	-56.5087	50.1985	Boreal Shield	-0.00102663347853145	3.02138832921628e-05
004025_tile_0110	2003	24.2869	23.1986	9.7112	13.0714	-56.5087	50.1985	Boreal Shield	-0.00102663347853145	3.02138832921628e-05
004025_tile_0110	1996	24.2869	23.1986	9.7112	13.0714	-56.5087	50.1985	Boreal Shield	-0.00102663347853145	3.02138832921628e-05
004025_tile_0110	1987	24.3095	23.2216	9.6108	13.141	-56.5087	50.1985	Boreal Shield	-0.00102663347853145	3.02138832921628e-05
004025_tile_0110	2007	24.2869	23.1986	9.7112	13.0714	-56.5087	50.1985	Boreal Shield	-0.00102663347853145	3.02138832921628e-05
004025_tile_0110	2010	24.2374	23.1484	9.9886	12.872	-56.5087	50.1985	Boreal Shield	-0.00102663347853145	3.02138832921628e-05
004025_tile_0110	1986	24.3095	23.2216	9.6108	13.141	-56.5087	50.1985	Boreal Shield	-0.00102663347853145	3.02138832921628e-05
004025_tile_0123	1988	48.5684	22.3861	29.9874	19.0327	-56.9527	50.057	Boreal Shield	-0.0321258424599828	2.90597859020636e-06
004025_tile_0123	1990	48.3948	22.1925	29.9969	18.7414	-56.9527	50.057	Boreal Shield	-0.0321258424599828	2.90597859020636e-06
004025_tile_0123	1998	48.1563	22.4026	31.8478	18.3533	-56.9527	50.057	Boreal Shield	-0.0321258424599828	2.90597859020636e-06
004025_tile_0123	1997	48.1455	22.3915	31.812	18.3515	-56.9527	50.057	Boreal Shield	-0.0321258424599828	2.90597859020636e-06
004025_tile_0123	1995	48.1455	22.3915	31.812	18.3515	-56.9527	50.057	Boreal Shield	-0.0321258424599828	2.90597859020636e-06
004025_tile_0123	1991	47.6512	22.3453	32.3213	18.3759	-56.9527	50.057	Boreal Shield	-0.0321258424599828	2.90597859020636e-06
004025_tile_0123	2009	45.5492	20.9987	42.9927	13.2411	-56.9527	50.057	Boreal Shield	-0.0321258424599828	2.90597859020636e-06
004025_tile_0123	2006	47.9116	22.3689	32.3572	18.0871	-56.9527	50.057	Boreal Shield	-0.0321258424599828	2.90597859020636e-06
004025_tile_0123	1999	48.1505	22.3969	31.8825	18.344	-56.9527	50.057	Boreal Shield	-0.0321258424599828	2.90597859020636e-06
004025_tile_0123	1987	48.5684	22.3861	29.9874	19.0327	-56.9527	50.057	Boreal Shield	-0.0321258424599828	2.90597859020636e-06
004025_tile_0123	2002	47.935	22.3908	32.2699	18.0932	-56.9527	50.057	Boreal Shield	-0.0321258424599828	2.90597859020636e-06
004025_tile_0123	2001	47.9762	22.3969	32.1886	18.132	-56.9527	50.057	Boreal Shield	-0.0321258424599828	2.90597859020636e-06
004025_tile_0123	1986	48.4285	22.2678	30.3329	18.9057	-56.9527	50.057	Boreal Shield	-0.0321258424599828	2.90597859020636e-06
004025_tile_0123	2010	45.5535	21.0034	42.9927	13.2411	-56.9527	50.057	Boreal Shield	-0.0321258424599828	2.90597859020636e-06
004025_tile_0123	1985	49.0796	22.7807	27.3186	20.3157	-56.9527	50.057	Boreal Shield	-0.0321258424599828	2.90597859020636e-06
004025_tile_0123	1994	48.0985	22.3915	31.8813	18.3447	-56.9527	50.057	Boreal Shield	-0.0321258424599828	2.90597859020636e-06
004025_tile_0123	2000	48.1505	22.3969	31.8825	18.344	-56.9527	50.057	Boreal Shield	-0.0321258424599828	2.90597859020636e-06
004025_tile_0123	2007	47.8162	22.2814	32.8474	17.8048	-56.9527	50.057	Boreal Shield	-0.0321258424599828	2.90597859020636e-06
004025_tile_0123	1993	47.9848	22.3736	32.2544	18.3253	-56.9527	50.057	Boreal Shield	-0.0321258424599828	2.90597859020636e-06
004025_tile_0123	1996	48.1412	22.3872	31.8347	18.3468	-56.9527	50.057	Boreal Shield	-0.0321258424599828	2.90597859020636e-06
004025_tile_0123	2003	47.9411	22.3969	32.2508	18.1011	-56.9527	50.057	Boreal Shield	-0.0321258424599828	2.90597859020636e-06
004025_tile_0123	1992	48.0254	22.4425	32.0081	18.4788	-56.9527	50.057	Boreal Shield	-0.0321258424599828	2.90597859020636e-06
004025_tile_0123	2004	47.9411	22.3969	32.2508	18.1011	-56.9527	50.057	Boreal Shield	-0.0321258424599828	2.90597859020636e-06
004025_tile_0123	1989	48.1703	22.0023	30.7598	18.5972	-56.9527	50.057	Boreal Shield	-0.0321258424599828	2.90597859020636e-06
004025_tile_0123	2008	47.888	22.2204	33.1989	17.8583	-56.9527	50.057	Boreal Shield	-0.0321258424599828	2.90597859020636e-06
004025_tile_0123	2005	47.926	22.3969	32.3273	18.0925	-56.9527	50.057	Boreal Shield	-0.0321258424599828	2.90597859020636e-06
004025_tile_0124	2006	41.5196	40.3617	19.9593	19.1815	-56.7314	50.0567	Boreal Shield	-0.00354481268011561	0.0105212423950434
004025_tile_0124	1993	41.4249	40.2326	20.4268	18.9699	-56.7314	50.0567	Boreal Shield	-0.00354481268011561	0.0105212423950434
004025_tile_0124	2003	41.5196	40.3617	19.9593	19.1815	-56.7314	50.0567	Boreal Shield	-0.00354481268011561	0.0105212423950434
004025_tile_0124	1986	41.587	40.4327	19.5444	19.3784	-56.7314	50.0567	Boreal Shield	-0.00354481268011561	0.0105212423950434
004025_tile_0124	2001	41.5196	40.3617	19.9593	19.1815	-56.7314	50.0567	Boreal Shield	-0.00354481268011561	0.0105212423950434
004025_tile_0124	2004	41.5196	40.3617	19.9593	19.1815	-56.7314	50.0567	Boreal Shield	-0.00354481268011561	0.0105212423950434
004025_tile_0124	2002	41.5196	40.3617	19.9593	19.1815	-56.7314	50.0567	Boreal Shield	-0.00354481268011561	0.0105212423950434
004025_tile_0124	2009	41.1369	39.8495	22.0087	18.3282	-56.7314	50.0567	Boreal Shield	-0.00354481268011561	0.0105212423950434
004025_tile_0124	2007	41.5153	40.3463	19.9713	19.1815	-56.7314	50.0567	Boreal Shield	-0.00354481268011561	0.0105212423950434
004025_tile_0124	1991	41.4984	40.3258	19.774	19.2902	-56.7314	50.0567	Boreal Shield	-0.00354481268011561	0.0105212423950434
004025_tile_0124	1990	41.5913	40.4374	19.5181	19.3799	-56.7314	50.0567	Boreal Shield	-0.00354481268011561	0.0105212423950434
004025_tile_0124	2008	41.5153	40.3463	19.9713	19.1815	-56.7314	50.0567	Boreal Shield	-0.00354481268011561	0.0105212423950434
004025_tile_0124	1992	41.4249	40.2326	20.4268	18.9699	-56.7314	50.0567	Boreal Shield	-0.00354481268011561	0.0105212423950434
004025_tile_0124	1999	41.5196	40.3617	19.9593	19.1815	-56.7314	50.0567	Boreal Shield	-0.00354481268011561	0.0105212423950434
004025_tile_0124	1997	41.5196	40.3617	19.9593	19.1815	-56.7314	50.0567	Boreal Shield	-0.00354481268011561	0.0105212423950434
004025_tile_0124	1985	41.6164	40.4618	19.4296	19.3853	-56.7314	50.0567	Boreal Shield	-0.00354481268011561	0.0105212423950434
004025_tile_0124	2000	41.5196	40.3617	19.9593	19.1815	-56.7314	50.0567	Boreal Shield	-0.00354481268011561	0.0105212423950434
004025_tile_0124	1989	41.5913	40.4374	19.5181	19.3799	-56.7314	50.0567	Boreal Shield	-0.00354481268011561	0.0105212423950434
004025_tile_0124	1988	41.5913	40.4374	19.5181	19.3799	-56.7314	50.0567	Boreal Shield	-0.00354481268011561	0.0105212423950434
004025_tile_0124	1987	41.5913	40.4374	19.5181	19.3799	-56.7314	50.0567	Boreal Shield	-0.00354481268011561	0.0105212423950434
004025_tile_0124	2005	41.5196	40.3617	19.9593	19.1815	-56.7314	50.0567	Boreal Shield	-0.00354481268011561	0.0105212423950434
004025_tile_0124	1998	41.5196	40.3617	19.9593	19.1815	-56.7314	50.0567	Boreal Shield	-0.00354481268011561	0.0105212423950434
004025_tile_0124	1995	41.511	40.3531	19.9976	19.1815	-56.7314	50.0567	Boreal Shield	-0.00354481268011561	0.0105212423950434
004025_tile_0124	2010	41.129	39.8409	22.029	18.3206	-56.7314	50.0567	Boreal Shield	-0.00354481268011561	0.0105212423950434
004025_tile_0124	1994	41.4805	40.29	20.1088	19.1804	-56.7314	50.0567	Boreal Shield	-0.00354481268011561	0.0105212423950434
004025_tile_0124	1996	41.5196	40.3617	19.9593	19.1815	-56.7314	50.0567	Boreal Shield	-0.00354481268011561	0.0105212423950434
004025_tile_0126	2008	45.272	45.1708	9.1122	33.1095	-56.2889	50.0549	Boreal Shield	-0.0131637160065706	6.24163803877309e-05
004025_tile_0126	2007	45.272	45.1708	9.1122	33.1095	-56.2889	50.0549	Boreal Shield	-0.0131637160065706	6.24163803877309e-05
004025_tile_0126	1999	45.4172	45.319	8.4474	33.7498	-56.2889	50.0549	Boreal Shield	-0.0131637160065706	6.24163803877309e-05
004025_tile_0126	2000	45.3989	45.2992	8.5072	33.7379	-56.2889	50.0549	Boreal Shield	-0.0131637160065706	6.24163803877309e-05
004025_tile_0126	1985	45.7824	45.6891	6.2797	35.5056	-56.2889	50.0549	Boreal Shield	-0.0131637160065706	6.24163803877309e-05
004025_tile_0126	2004	45.3394	45.2382	8.8061	33.4173	-56.2889	50.0549	Boreal Shield	-0.0131637160065706	6.24163803877309e-05
004025_tile_0126	2006	45.3139	45.2121	8.9137	33.2716	-56.2889	50.0549	Boreal Shield	-0.0131637160065706	6.24163803877309e-05
004025_tile_0126	2001	45.4198	45.32	8.4187	33.8061	-56.2889	50.0549	Boreal Shield	-0.0131637160065706	6.24163803877309e-05
004025_tile_0126	2003	45.4198	45.32	8.4187	33.8061	-56.2889	50.0549	Boreal Shield	-0.0131637160065706	6.24163803877309e-05
004025_tile_0126	1987	45.4854	45.338	7.1812	34.9945	-56.2889	50.0549	Boreal Shield	-0.0131637160065706	6.24163803877309e-05
004025_tile_0126	1997	45.4147	45.315	8.4187	33.7598	-56.2889	50.0549	Boreal Shield	-0.0131637160065706	6.24163803877309e-05
004025_tile_0126	1988	45.4771	45.3297	7.2386	34.9296	-56.2889	50.0549	Boreal Shield	-0.0131637160065706	6.24163803877309e-05
004025_tile_0126	1986	45.7142	45.6203	6.5654	35.3474	-56.2889	50.0549	Boreal Shield	-0.0131637160065706	6.24163803877309e-05
004025_tile_0126	1990	45.537	45.4355	7.2792	34.874	-56.2889	50.0549	Boreal Shield	-0.0131637160065706	6.24163803877309e-05
004025_tile_0126	2009	45.272	45.1708	9.1122	33.1095	-56.2889	50.0549	Boreal Shield	-0.0131637160065706	6.24163803877309e-05
004025_tile_0126	2002	45.4198	45.32	8.4187	33.8061	-56.2889	50.0549	Boreal Shield	-0.0131637160065706	6.24163803877309e-05
004025_tile_0126	1998	45.4215	45.3233	8.4163	33.7598	-56.2889	50.0549	Boreal Shield	-0.0131637160065706	6.24163803877309e-05
004025_tile_0126	2005	45.3394	45.2382	8.8061	33.4173	-56.2889	50.0549	Boreal Shield	-0.0131637160065706	6.24163803877309e-05
004025_tile_0126	2010	45.272	45.1708	9.1122	33.1095	-56.2889	50.0549	Boreal Shield	-0.0131637160065706	6.24163803877309e-05
004025_tile_0126	1995	45.1317	44.9986	9.2019	33.6576	-56.2889	50.0549	Boreal Shield	-0.0131637160065706	6.24163803877309e-05
004025_tile_0126	1989	45.4646	45.3168	7.2912	34.884	-56.2889	50.0549	Boreal Shield	-0.0131637160065706	6.24163803877309e-05
004025_tile_0126	1996	45.3276	45.2271	8.6782	33.7017	-56.2889	50.0549	Boreal Shield	-0.0131637160065706	6.24163803877309e-05
004025_tile_0126	1993	45.5776	45.4814	7.3713	34.6293	-56.2889	50.0549	Boreal Shield	-0.0131637160065706	6.24163803877309e-05
004025_tile_0126	1994	45.1321	44.9965	9.1899	33.7075	-56.2889	50.0549	Boreal Shield	-0.0131637160065706	6.24163803877309e-05
004025_tile_0126	1992	45.5776	45.4814	7.3713	34.6293	-56.2889	50.0549	Boreal Shield	-0.0131637160065706	6.24163803877309e-05
004025_tile_0126	1991	45.5069	45.4072	7.4777	34.6067	-56.2889	50.0549	Boreal Shield	-0.0131637160065706	6.24163803877309e-05
004025_tile_0127	1998	31.1463	20.7003	15.6154	15.7337	-56.0676	50.0533	Boreal Shield	-0.0122872229465451	3.09806200675666e-05
004025_tile_0127	1992	31.292	20.8305	14.6804	16.2025	-56.0676	50.0533	Boreal Shield	-0.0122872229465451	3.09806200675666e-05
004025_tile_0127	1988	31.3791	20.9234	14.3062	16.4098	-56.0676	50.0533	Boreal Shield	-0.0122872229465451	3.09806200675666e-05
004025_tile_0127	2007	31.1209	20.6838	15.8366	15.6028	-56.0676	50.0533	Boreal Shield	-0.0122872229465451	3.09806200675666e-05
004025_tile_0127	2010	31.1209	20.6838	15.8366	15.6028	-56.0676	50.0533	Boreal Shield	-0.0122872229465451	3.09806200675666e-05
004025_tile_0127	1994	31.1234	20.6601	15.6824	15.7631	-56.0676	50.0533	Boreal Shield	-0.0122872229465451	3.09806200675666e-05
004025_tile_0127	1990	31.2923	20.8323	14.5525	16.3012	-56.0676	50.0533	Boreal Shield	-0.0122872229465451	3.09806200675666e-05
004025_tile_0127	2002	31.0689	20.635	15.8067	15.6028	-56.0676	50.0533	Boreal Shield	-0.0122872229465451	3.09806200675666e-05
004025_tile_0127	1999	31.1463	20.7003	15.6154	15.7337	-56.0676	50.0533	Boreal Shield	-0.0122872229465451	3.09806200675666e-05
004025_tile_0127	1995	31.1087	20.6601	15.7434	15.7125	-56.0676	50.0533	Boreal Shield	-0.0122872229465451	3.09806200675666e-05
004025_tile_0127	2005	31.0689	20.635	15.8067	15.6028	-56.0676	50.0533	Boreal Shield	-0.0122872229465451	3.09806200675666e-05
004025_tile_0127	2009	31.1209	20.6838	15.8366	15.6028	-56.0676	50.0533	Boreal Shield	-0.0122872229465451	3.09806200675666e-05
004025_tile_0127	2003	31.0689	20.635	15.8067	15.6028	-56.0676	50.0533	Boreal Shield	-0.0122872229465451	3.09806200675666e-05
004025_tile_0127	1993	31.2959	20.8344	14.6756	16.2029	-56.0676	50.0533	Boreal Shield	-0.0122872229465451	3.09806200675666e-05
004025_tile_0127	2004	31.0689	20.635	15.8067	15.6028	-56.0676	50.0533	Boreal Shield	-0.0122872229465451	3.09806200675666e-05
004025_tile_0127	1986	31.387	20.9313	14.2775	16.4217	-56.0676	50.0533	Boreal Shield	-0.0122872229465451	3.09806200675666e-05
004025_tile_0127	2001	31.0911	20.6572	15.7326	15.6465	-56.0676	50.0533	Boreal Shield	-0.0122872229465451	3.09806200675666e-05
004025_tile_0127	1997	31.1456	20.7003	15.619	15.7337	-56.0676	50.0533	Boreal Shield	-0.0122872229465451	3.09806200675666e-05
004025_tile_0127	2000	31.0577	20.6231	15.8737	15.6272	-56.0676	50.0533	Boreal Shield	-0.0122872229465451	3.09806200675666e-05
004025_tile_0127	1989	31.3791	20.9234	14.3062	16.4098	-56.0676	50.0533	Boreal Shield	-0.0122872229465451	3.09806200675666e-05
004025_tile_0127	1987	31.3791	20.9234	14.3062	16.4098	-56.0676	50.0533	Boreal Shield	-0.0122872229465451	3.09806200675666e-05
004025_tile_0127	1996	31.123	20.6744	15.6429	15.7208	-56.0676	50.0533	Boreal Shield	-0.0122872229465451	3.09806200675666e-05
004025_tile_0127	1985	31.3913	20.9356	14.2524	16.4393	-56.0676	50.0533	Boreal Shield	-0.0122872229465451	3.09806200675666e-05
004025_tile_0127	1991	31.255	20.7917	14.7055	16.1928	-56.0676	50.0533	Boreal Shield	-0.0122872229465451	3.09806200675666e-05
004025_tile_0127	2008	31.1209	20.6838	15.8366	15.6028	-56.0676	50.0533	Boreal Shield	-0.0122872229465451	3.09806200675666e-05
004025_tile_0127	2006	31.1169	20.6838	15.833	15.6028	-56.0676	50.0533	Boreal Shield	-0.0122872229465451	3.09806200675666e-05
004025_tile_0128	2004	6.7411	5.8084	7.8484	1.3731	-55.8464	50.0513	Boreal Shield	0	1
004025_tile_0128	1985	6.7411	5.8084	7.8484	1.3731	-55.8464	50.0513	Boreal Shield	0	1
004025_tile_0128	1996	6.7411	5.8084	7.8484	1.3731	-55.8464	50.0513	Boreal Shield	0	1
004025_tile_0128	2005	6.7411	5.8084	7.8484	1.3731	-55.8464	50.0513	Boreal Shield	0	1
004025_tile_0128	2003	6.7411	5.8084	7.8484	1.3731	-55.8464	50.0513	Boreal Shield	0	1
004025_tile_0128	2000	6.7411	5.8084	7.8484	1.3731	-55.8464	50.0513	Boreal Shield	0	1
004025_tile_0128	1994	6.7411	5.8084	7.8484	1.3731	-55.8464	50.0513	Boreal Shield	0	1
004025_tile_0128	1989	6.7411	5.8084	7.8484	1.3731	-55.8464	50.0513	Boreal Shield	0	1
004025_tile_0128	1992	6.7411	5.8084	7.8484	1.3731	-55.8464	50.0513	Boreal Shield	0	1
004025_tile_0128	2009	6.7411	5.8084	7.8484	1.3731	-55.8464	50.0513	Boreal Shield	0	1
004025_tile_0128	2010	6.7411	5.8084	7.8484	1.3731	-55.8464	50.0513	Boreal Shield	0	1
004025_tile_0128	2007	6.7411	5.8084	7.8484	1.3731	-55.8464	50.0513	Boreal Shield	0	1
004025_tile_0128	1991	6.7411	5.8084	7.8484	1.3731	-55.8464	50.0513	Boreal Shield	0	1
004025_tile_0128	1995	6.7411	5.8084	7.8484	1.3731	-55.8464	50.0513	Boreal Shield	0	1
004025_tile_0128	1997	6.7411	5.8084	7.8484	1.3731	-55.8464	50.0513	Boreal Shield	0	1
004025_tile_0128	1998	6.7411	5.8084	7.8484	1.3731	-55.8464	50.0513	Boreal Shield	0	1
004025_tile_0128	2006	6.7411	5.8084	7.8484	1.3731	-55.8464	50.0513	Boreal Shield	0	1
004025_tile_0128	2002	6.7411	5.8084	7.8484	1.3731	-55.8464	50.0513	Boreal Shield	0	1
004025_tile_0128	1986	6.7411	5.8084	7.8484	1.3731	-55.8464	50.0513	Boreal Shield	0	1
004025_tile_0128	2001	6.7411	5.8084	7.8484	1.3731	-55.8464	50.0513	Boreal Shield	0	1
004025_tile_0128	1993	6.7411	5.8084	7.8484	1.3731	-55.8464	50.0513	Boreal Shield	0	1
004025_tile_0128	1988	6.7411	5.8084	7.8484	1.3731	-55.8464	50.0513	Boreal Shield	0	1
004025_tile_0128	1990	6.7411	5.8084	7.8484	1.3731	-55.8464	50.0513	Boreal Shield	0	1
004025_tile_0128	2008	6.7411	5.8084	7.8484	1.3731	-55.8464	50.0513	Boreal Shield	0	1
004025_tile_0128	1999	6.7411	5.8084	7.8484	1.3731	-55.8464	50.0513	Boreal Shield	0	1
004025_tile_0128	1987	6.7411	5.8084	7.8484	1.3731	-55.8464	50.0513	Boreal Shield	0	1
004025_tile_0138	2001	61.7399	58.4524	49.3859	20.5098	-56.9529	49.9146	Boreal Shield	-0.00296047227926054	0.564820170402527
004025_tile_0138	2005	61.708	58.4205	49.5688	20.4567	-56.9529	49.9146	Boreal Shield	-0.00296047227926054	0.564820170402527
004025_tile_0138	1988	61.3841	57.9492	50.0782	20.7591	-56.9529	49.9146	Boreal Shield	-0.00296047227926054	0.564820170402527
004025_tile_0138	1987	61.3841	57.9492	50.0782	20.7591	-56.9529	49.9146	Boreal Shield	-0.00296047227926054	0.564820170402527
004025_tile_0138	2008	61.4659	58.2017	50.3939	19.9552	-56.9529	49.9146	Boreal Shield	-0.00296047227926054	0.564820170402527
004025_tile_0138	2010	60.6495	57.1615	53.6544	18.6621	-56.9529	49.9146	Boreal Shield	-0.00296047227926054	0.564820170402527
004025_tile_0138	1996	61.7801	58.4933	49.1157	20.6317	-56.9529	49.9146	Boreal Shield	-0.00296047227926054	0.564820170402527
004025_tile_0138	1990	62.3049	58.9291	46.9647	21.2681	-56.9529	49.9146	Boreal Shield	-0.00296047227926054	0.564820170402527
004025_tile_0138	2006	61.604	58.3111	49.9873	20.2174	-56.9529	49.9146	Boreal Shield	-0.00296047227926054	0.564820170402527
004025_tile_0138	2002	61.7399	58.4524	49.3859	20.5098	-56.9529	49.9146	Boreal Shield	-0.00296047227926054	0.564820170402527
004025_tile_0138	1999	61.6962	58.4036	49.5174	20.504	-56.9529	49.9146	Boreal Shield	-0.00296047227926054	0.564820170402527
004025_tile_0138	2000	61.7399	58.4524	49.3859	20.5098	-56.9529	49.9146	Boreal Shield	-0.00296047227926054	0.564820170402527
004025_tile_0138	1993	61.4971	58.1974	49.423	20.5636	-56.9529	49.9146	Boreal Shield	-0.00296047227926054	0.564820170402527
004025_tile_0138	1995	61.7636	58.4768	49.1444	20.6307	-56.9529	49.9146	Boreal Shield	-0.00296047227926054	0.564820170402527
004025_tile_0138	2007	61.454	58.1855	50.4955	19.9154	-56.9529	49.9146	Boreal Shield	-0.00296047227926054	0.564820170402527
004025_tile_0138	2009	60.7804	57.2917	53.1511	19.1005	-56.9529	49.9146	Boreal Shield	-0.00296047227926054	0.564820170402527
004025_tile_0138	1994	61.7546	58.4678	49.1707	20.6292	-56.9529	49.9146	Boreal Shield	-0.00296047227926054	0.564820170402527
004025_tile_0138	1992	61.4017	58.1203	49.4134	20.5378	-56.9529	49.9146	Boreal Shield	-0.00296047227926054	0.564820170402527
004025_tile_0138	1997	61.6868	58.3943	49.539	20.5037	-56.9529	49.9146	Boreal Shield	-0.00296047227926054	0.564820170402527
004025_tile_0138	2003	61.7399	58.4524	49.3859	20.5098	-56.9529	49.9146	Boreal Shield	-0.00296047227926054	0.564820170402527
004025_tile_0138	1985	63.5743	60.224	38.3296	25.561	-56.9529	49.9146	Boreal Shield	-0.00296047227926054	0.564820170402527
004025_tile_0138	2004	61.7399	58.4524	49.3859	20.5098	-56.9529	49.9146	Boreal Shield	-0.00296047227926054	0.564820170402527
004025_tile_0138	1998	61.6868	58.3943	49.539	20.5037	-56.9529	49.9146	Boreal Shield	-0.00296047227926054	0.564820170402527
004025_tile_0138	1991	61.2209	57.9617	49.3046	20.5901	-56.9529	49.9146	Boreal Shield	-0.00296047227926054	0.564820170402527
004025_tile_0138	1986	61.0365	57.5607	50.8315	20.6751	-56.9529	49.9146	Boreal Shield	-0.00296047227926054	0.564820170402527
004025_tile_0138	1989	61.6786	58.2472	49.2651	21.003	-56.9529	49.9146	Boreal Shield	-0.00296047227926054	0.564820170402527
004025_tile_0139	1996	31.1062	30.7711	10.8973	19.3049	-56.7322	49.9143	Boreal Shield	0.000312286105406971	0.673394083976746
004025_tile_0139	2004	31.1087	30.774	10.9499	19.2507	-56.7322	49.9143	Boreal Shield	0.000312286105406971	0.673394083976746
004025_tile_0139	2000	31.1155	30.7808	10.8973	19.3081	-56.7322	49.9143	Boreal Shield	0.000312286105406971	0.673394083976746
004025_tile_0139	2008	31.009	30.6729	11.2787	18.958	-56.7322	49.9143	Boreal Shield	0.000312286105406971	0.673394083976746
004025_tile_0139	1988	30.8214	30.3583	10.9559	20.0155	-56.7322	49.9143	Boreal Shield	0.000312286105406971	0.673394083976746
004025_tile_0139	1999	31.1155	30.7808	10.8973	19.3081	-56.7322	49.9143	Boreal Shield	0.000312286105406971	0.673394083976746
004025_tile_0139	2002	31.1155	30.7808	10.8973	19.3081	-56.7322	49.9143	Boreal Shield	0.000312286105406971	0.673394083976746
004025_tile_0139	1989	30.8185	30.3561	11.0217	19.9473	-56.7322	49.9143	Boreal Shield	0.000312286105406971	0.673394083976746
004025_tile_0139	1987	30.8049	30.3396	11.0157	19.9897	-56.7322	49.9143	Boreal Shield	0.000312286105406971	0.673394083976746
004025_tile_0139	1991	31.0624	30.7267	10.7012	19.8074	-56.7322	49.9143	Boreal Shield	0.000312286105406971	0.673394083976746
004025_tile_0139	1985	31.6238	31.3131	7.4945	21.7086	-56.7322	49.9143	Boreal Shield	0.000312286105406971	0.673394083976746
004025_tile_0139	1995	31.0301	30.6933	11.0157	19.2045	-56.7322	49.9143	Boreal Shield	0.000312286105406971	0.673394083976746
004025_tile_0139	1997	31.1062	30.7711	10.8973	19.3049	-56.7322	49.9143	Boreal Shield	0.000312286105406971	0.673394083976746
004025_tile_0139	1986	30.9082	30.4766	10.4812	20.2942	-56.7322	49.9143	Boreal Shield	0.000312286105406971	0.673394083976746
004025_tile_0139	1992	30.981	30.6427	11.0815	19.4889	-56.7322	49.9143	Boreal Shield	0.000312286105406971	0.673394083976746
004025_tile_0139	2006	31.009	30.6729	11.2787	18.958	-56.7322	49.9143	Boreal Shield	0.000312286105406971	0.673394083976746
004025_tile_0139	1994	31.0459	30.7091	10.8925	19.325	-56.7322	49.9143	Boreal Shield	0.000312286105406971	0.673394083976746
004025_tile_0139	2009	31.009	30.6729	11.2787	18.958	-56.7322	49.9143	Boreal Shield	0.000312286105406971	0.673394083976746
004025_tile_0139	2003	31.1198	30.7851	10.8973	19.3117	-56.7322	49.9143	Boreal Shield	0.000312286105406971	0.673394083976746
004025_tile_0139	2010	30.9673	30.6312	11.4103	18.8318	-56.7322	49.9143	Boreal Shield	0.000312286105406971	0.673394083976746
004025_tile_0139	2007	31.009	30.6729	11.2787	18.958	-56.7322	49.9143	Boreal Shield	0.000312286105406971	0.673394083976746
004025_tile_0139	2005	31.0854	30.7507	11.091	19.1195	-56.7322	49.9143	Boreal Shield	0.000312286105406971	0.673394083976746
004025_tile_0139	2001	31.1155	30.7808	10.8973	19.3081	-56.7322	49.9143	Boreal Shield	0.000312286105406971	0.673394083976746
004025_tile_0139	1993	31.0405	30.7037	10.8794	19.3975	-56.7322	49.9143	Boreal Shield	0.000312286105406971	0.673394083976746
004025_tile_0139	1998	31.1155	30.7808	10.8973	19.3081	-56.7322	49.9143	Boreal Shield	0.000312286105406971	0.673394083976746
004025_tile_0139	1990	31.1184	30.7826	10.4358	19.976	-56.7322	49.9143	Boreal Shield	0.000312286105406971	0.673394083976746
004025_tile_0140	2010	20.5848	20.4804	2.0219	14.9571	-56.5116	49.9135	Boreal Shield	-0.00593898305084748	3.29409158439375e-06
004025_tile_0140	2009	20.7307	20.6264	1.2471	15.6203	-56.5116	49.9135	Boreal Shield	-0.00593898305084748	3.29409158439375e-06
004025_tile_0140	1988	20.8656	20.768	0.7317	16.1631	-56.5116	49.9135	Boreal Shield	-0.00593898305084748	3.29409158439375e-06
004025_tile_0140	2008	20.7408	20.6364	1.1825	15.6759	-56.5116	49.9135	Boreal Shield	-0.00593898305084748	3.29409158439375e-06
004025_tile_0140	2000	20.8656	20.768	0.7317	16.1631	-56.5116	49.9135	Boreal Shield	-0.00593898305084748	3.29409158439375e-06
004025_tile_0140	1989	20.8656	20.768	0.7317	16.1631	-56.5116	49.9135	Boreal Shield	-0.00593898305084748	3.29409158439375e-06
004025_tile_0140	2004	20.7716	20.6673	1.0056	15.8958	-56.5116	49.9135	Boreal Shield	-0.00593898305084748	3.29409158439375e-06
004025_tile_0140	2007	20.7347	20.6303	1.1682	15.6759	-56.5116	49.9135	Boreal Shield	-0.00593898305084748	3.29409158439375e-06
004025_tile_0140	2006	20.7347	20.6303	1.1682	15.6759	-56.5116	49.9135	Boreal Shield	-0.00593898305084748	3.29409158439375e-06
004025_tile_0140	2001	20.8656	20.768	0.7317	16.1631	-56.5116	49.9135	Boreal Shield	-0.00593898305084748	3.29409158439375e-06
004025_tile_0140	1992	20.8656	20.768	0.7317	16.1631	-56.5116	49.9135	Boreal Shield	-0.00593898305084748	3.29409158439375e-06
004025_tile_0140	2002	20.7774	20.673	0.9577	15.9442	-56.5116	49.9135	Boreal Shield	-0.00593898305084748	3.29409158439375e-06
004025_tile_0140	1999	20.8656	20.768	0.7317	16.1631	-56.5116	49.9135	Boreal Shield	-0.00593898305084748	3.29409158439375e-06
004025_tile_0140	1990	20.8656	20.768	0.7317	16.1631	-56.5116	49.9135	Boreal Shield	-0.00593898305084748	3.29409158439375e-06
004025_tile_0140	1993	20.8656	20.768	0.7317	16.1631	-56.5116	49.9135	Boreal Shield	-0.00593898305084748	3.29409158439375e-06
004025_tile_0140	1997	20.8656	20.768	0.7317	16.1631	-56.5116	49.9135	Boreal Shield	-0.00593898305084748	3.29409158439375e-06
004025_tile_0140	1996	20.8656	20.768	0.7317	16.1631	-56.5116	49.9135	Boreal Shield	-0.00593898305084748	3.29409158439375e-06
004025_tile_0140	1987	20.8656	20.768	0.7317	16.1631	-56.5116	49.9135	Boreal Shield	-0.00593898305084748	3.29409158439375e-06
004025_tile_0140	1991	20.8656	20.768	0.7317	16.1631	-56.5116	49.9135	Boreal Shield	-0.00593898305084748	3.29409158439375e-06
004025_tile_0140	1994	20.8656	20.768	0.7317	16.1631	-56.5116	49.9135	Boreal Shield	-0.00593898305084748	3.29409158439375e-06
004025_tile_0140	1998	20.8656	20.768	0.7317	16.1631	-56.5116	49.9135	Boreal Shield	-0.00593898305084748	3.29409158439375e-06
004025_tile_0140	1985	20.8656	20.768	0.7317	16.1631	-56.5116	49.9135	Boreal Shield	-0.00593898305084748	3.29409158439375e-06
004025_tile_0140	1995	20.8656	20.768	0.7317	16.1631	-56.5116	49.9135	Boreal Shield	-0.00593898305084748	3.29409158439375e-06
004025_tile_0140	2003	20.7716	20.6673	1.0056	15.8958	-56.5116	49.9135	Boreal Shield	-0.00593898305084748	3.29409158439375e-06
004025_tile_0140	2005	20.7347	20.6303	1.1682	15.6759	-56.5116	49.9135	Boreal Shield	-0.00593898305084748	3.29409158439375e-06
004025_tile_0140	1986	20.8656	20.768	0.7317	16.1631	-56.5116	49.9135	Boreal Shield	-0.00593898305084748	3.29409158439375e-06
004025_tile_0141	1995	82.4405	82.3684	16.7441	59.8349	-56.291	49.9124	Boreal Shield	-0.0685915728627927	0.00116324238479137
004025_tile_0141	1988	82.3283	82.2425	16.5146	60.2549	-56.291	49.9124	Boreal Shield	-0.0685915728627927	0.00116324238479137
004025_tile_0141	2010	81.2583	81.1668	23.3753	55.4576	-56.291	49.9124	Boreal Shield	-0.0685915728627927	0.00116324238479137
004025_tile_0141	2005	80.5896	80.3608	22.469	55.5261	-56.291	49.9124	Boreal Shield	-0.0685915728627927	0.00116324238479137
004025_tile_0141	1993	82.4771	82.405	16.4644	60.0343	-56.291	49.9124	Boreal Shield	-0.0685915728627927	0.00116324238479137
004025_tile_0141	2009	81.3052	81.2141	23.1434	55.6112	-56.291	49.9124	Boreal Shield	-0.0685915728627927	0.00116324238479137
004025_tile_0141	2002	80.5907	80.3593	22.2992	55.6029	-56.291	49.9124	Boreal Shield	-0.0685915728627927	0.00116324238479137
004025_tile_0141	2007	80.9713	80.8396	23.1673	55.5408	-56.291	49.9124	Boreal Shield	-0.0685915728627927	0.00116324238479137
004025_tile_0141	1985	82.8179	82.7601	14.5644	61.416	-56.291	49.9124	Boreal Shield	-0.0685915728627927	0.00116324238479137
004025_tile_0141	1999	81.9244	81.7906	18.0713	58.6827	-56.291	49.9124	Boreal Shield	-0.0685915728627927	0.00116324238479137
004025_tile_0141	2001	81.1628	80.9838	20.428	56.8343	-56.291	49.9124	Boreal Shield	-0.0685915728627927	0.00116324238479137
004025_tile_0141	1986	82.4104	82.3261	16.0507	60.568	-56.291	49.9124	Boreal Shield	-0.0685915728627927	0.00116324238479137
004025_tile_0141	2008	81.3067	81.2156	23.0955	55.623	-56.291	49.9124	Boreal Shield	-0.0685915728627927	0.00116324238479137
004025_tile_0141	1990	82.456	82.3806	16.395	60.209	-56.291	49.9124	Boreal Shield	-0.0685915728627927	0.00116324238479137
004025_tile_0141	1998	82.4524	82.3803	16.6772	59.8535	-56.291	49.9124	Boreal Shield	-0.0685915728627927	0.00116324238479137
004025_tile_0141	2003	80.6094	80.3802	22.2944	55.6183	-56.291	49.9124	Boreal Shield	-0.0685915728627927	0.00116324238479137
004025_tile_0141	1992	82.5144	82.4441	16.2946	60.228	-56.291	49.9124	Boreal Shield	-0.0685915728627927	0.00116324238479137
004025_tile_0141	1991	82.4516	82.3738	16.407	60.2032	-56.291	49.9124	Boreal Shield	-0.0685915728627927	0.00116324238479137
004025_tile_0141	1989	82.3283	82.2425	16.5146	60.2549	-56.291	49.9124	Boreal Shield	-0.0685915728627927	0.00116324238479137
004025_tile_0141	1994	82.4524	82.3803	16.615	59.964	-56.291	49.9124	Boreal Shield	-0.0685915728627927	0.00116324238479137
004025_tile_0141	1996	82.4524	82.3803	16.6772	59.8535	-56.291	49.9124	Boreal Shield	-0.0685915728627927	0.00116324238479137
004025_tile_0141	1997	82.4524	82.3803	16.6772	59.8535	-56.291	49.9124	Boreal Shield	-0.0685915728627927	0.00116324238479137
004025_tile_0141	1987	82.3182	82.2325	16.5313	60.2452	-56.291	49.9124	Boreal Shield	-0.0685915728627927	0.00116324238479137
004025_tile_0141	2000	81.0592	80.877	20.8286	56.538	-56.291	49.9124	Boreal Shield	-0.0685915728627927	0.00116324238479137
004025_tile_0141	2004	80.5997	80.3708	22.3973	55.5914	-56.291	49.9124	Boreal Shield	-0.0685915728627927	0.00116324238479137
004025_tile_0141	2006	80.628	80.3999	22.6376	55.5269	-56.291	49.9124	Boreal Shield	-0.0685915728627927	0.00116324238479137
004025_tile_0142	1995	68.9118	64.4413	46.8762	33.3853	-56.0704	49.9109	Boreal Shield	-0.0663426705981476	2.65316657532821e-06
004025_tile_0142	1989	69.9452	65.7932	43.7101	35.0924	-56.0704	49.9109	Boreal Shield	-0.0663426705981476	2.65316657532821e-06
004025_tile_0142	1994	68.9093	64.4517	46.7638	33.3262	-56.0704	49.9109	Boreal Shield	-0.0663426705981476	2.65316657532821e-06
004025_tile_0142	2006	68.41	64.0819	49.9335	30.9803	-56.0704	49.9109	Boreal Shield	-0.0663426705981476	2.65316657532821e-06
004025_tile_0142	2009	68.8339	64.5342	49.8415	31.0082	-56.0704	49.9109	Boreal Shield	-0.0663426705981476	2.65316657532821e-06
004025_tile_0142	1992	69.7874	65.6404	44.565	34.5045	-56.0704	49.9109	Boreal Shield	-0.0663426705981476	2.65316657532821e-06
004025_tile_0142	2007	68.5333	64.2203	50.1296	30.9132	-56.0704	49.9109	Boreal Shield	-0.0663426705981476	2.65316657532821e-06
004025_tile_0142	1985	70.1098	65.9586	42.8241	35.5501	-56.0704	49.9109	Boreal Shield	-0.0663426705981476	2.65316657532821e-06
004025_tile_0142	1999	69.2436	64.9456	46.6383	33.2576	-56.0704	49.9109	Boreal Shield	-0.0663426705981476	2.65316657532821e-06
004025_tile_0142	1988	69.9534	65.8015	43.6527	35.1394	-56.0704	49.9109	Boreal Shield	-0.0663426705981476	2.65316657532821e-06
004025_tile_0142	1993	69.6238	65.4736	45.103	34.0482	-56.0704	49.9109	Boreal Shield	-0.0663426705981476	2.65316657532821e-06
004025_tile_0142	2000	69.2335	64.9345	46.9611	33.0123	-56.0704	49.9109	Boreal Shield	-0.0663426705981476	2.65316657532821e-06
004025_tile_0142	1990	69.9671	65.8155	43.6766	35.0935	-56.0704	49.9109	Boreal Shield	-0.0663426705981476	2.65316657532821e-06
004025_tile_0142	1996	69.2382	64.8882	46.3262	33.4955	-56.0704	49.9109	Boreal Shield	-0.0663426705981476	2.65316657532821e-06
004025_tile_0142	2005	68.3493	64.0141	49.8893	30.9659	-56.0704	49.9109	Boreal Shield	-0.0663426705981476	2.65316657532821e-06
004025_tile_0142	2004	68.3644	64.0291	49.8271	31.0355	-56.0704	49.9109	Boreal Shield	-0.0663426705981476	2.65316657532821e-06
004025_tile_0142	2010	68.7152	64.4083	50.2755	30.6958	-56.0704	49.9109	Boreal Shield	-0.0663426705981476	2.65316657532821e-06
004025_tile_0142	2001	68.9849	64.6791	47.6259	32.3257	-56.0704	49.9109	Boreal Shield	-0.0663426705981476	2.65316657532821e-06
004025_tile_0142	1987	69.9176	65.7631	43.7531	35.0788	-56.0704	49.9109	Boreal Shield	-0.0663426705981476	2.65316657532821e-06
004025_tile_0142	2008	68.8339	64.5342	49.8415	31.0082	-56.0704	49.9109	Boreal Shield	-0.0663426705981476	2.65316657532821e-06
004025_tile_0142	1986	70.0087	65.8542	43.2808	35.2567	-56.0704	49.9109	Boreal Shield	-0.0663426705981476	2.65316657532821e-06
004025_tile_0142	1997	69.2421	64.8925	46.3381	33.4958	-56.0704	49.9109	Boreal Shield	-0.0663426705981476	2.65316657532821e-06
004025_tile_0142	1991	69.7533	65.6006	44.5996	34.6247	-56.0704	49.9109	Boreal Shield	-0.0663426705981476	2.65316657532821e-06
004025_tile_0142	2002	68.3357	64.0001	49.8259	31.0161	-56.0704	49.9109	Boreal Shield	-0.0663426705981476	2.65316657532821e-06
004025_tile_0142	2003	68.3572	64.0216	49.7793	31.0441	-56.0704	49.9109	Boreal Shield	-0.0663426705981476	2.65316657532821e-06
004025_tile_0142	1998	69.2468	64.8879	46.3405	33.5019	-56.0704	49.9109	Boreal Shield	-0.0663426705981476	2.65316657532821e-06
004025_tile_0143	2001	49.5861	45.6755	45.0731	19.1101	-55.8498	49.9089	Boreal Shield	-0.007499069105246	1.41122109198477e-06
004025_tile_0143	1988	49.7016	45.7569	44.5482	19.353	-55.8498	49.9089	Boreal Shield	-0.007499069105246	1.41122109198477e-06
004025_tile_0143	1995	49.6015	45.6924	44.9117	19.1162	-55.8498	49.9089	Boreal Shield	-0.007499069105246	1.41122109198477e-06
004025_tile_0143	2010	49.5631	45.6576	45.1939	19.0527	-55.8498	49.9089	Boreal Shield	-0.007499069105246	1.41122109198477e-06
004025_tile_0143	1987	49.7016	45.7569	44.5482	19.353	-55.8498	49.9089	Boreal Shield	-0.007499069105246	1.41122109198477e-06
004025_tile_0143	2007	49.5588	45.6529	45.1819	19.052	-55.8498	49.9089	Boreal Shield	-0.007499069105246	1.41122109198477e-06
004025_tile_0143	2006	49.5588	45.6529	45.1819	19.052	-55.8498	49.9089	Boreal Shield	-0.007499069105246	1.41122109198477e-06
004025_tile_0143	2003	49.5631	45.6572	45.1544	19.0739	-55.8498	49.9089	Boreal Shield	-0.007499069105246	1.41122109198477e-06
004025_tile_0143	1985	49.7507	45.8086	44.2541	19.5589	-55.8498	49.9089	Boreal Shield	-0.007499069105246	1.41122109198477e-06
004025_tile_0143	1997	49.6015	45.6924	44.9117	19.1162	-55.8498	49.9089	Boreal Shield	-0.007499069105246	1.41122109198477e-06
004025_tile_0143	1994	49.614	45.6924	44.8758	19.1162	-55.8498	49.9089	Boreal Shield	-0.007499069105246	1.41122109198477e-06
004025_tile_0143	2002	49.5681	45.6572	45.1377	19.0739	-55.8498	49.9089	Boreal Shield	-0.007499069105246	1.41122109198477e-06
004025_tile_0143	1998	49.6015	45.6924	44.9117	19.1162	-55.8498	49.9089	Boreal Shield	-0.007499069105246	1.41122109198477e-06
004025_tile_0143	1996	49.6015	45.6924	44.9117	19.1162	-55.8498	49.9089	Boreal Shield	-0.007499069105246	1.41122109198477e-06
004025_tile_0143	1992	49.7105	45.7684	44.5315	19.3566	-55.8498	49.9089	Boreal Shield	-0.007499069105246	1.41122109198477e-06
004025_tile_0143	1999	49.5409	45.63	45.1688	19.0639	-55.8498	49.9089	Boreal Shield	-0.007499069105246	1.41122109198477e-06
004025_tile_0143	1990	49.7105	45.7684	44.5315	19.3566	-55.8498	49.9089	Boreal Shield	-0.007499069105246	1.41122109198477e-06
004025_tile_0143	1991	49.7105	45.7684	44.5315	19.3566	-55.8498	49.9089	Boreal Shield	-0.007499069105246	1.41122109198477e-06
004025_tile_0143	1993	49.6567	45.7142	44.7037	19.2059	-55.8498	49.9089	Boreal Shield	-0.007499069105246	1.41122109198477e-06
004025_tile_0143	2008	49.5631	45.6576	45.1939	19.0527	-55.8498	49.9089	Boreal Shield	-0.007499069105246	1.41122109198477e-06
004025_tile_0143	2004	49.5588	45.6529	45.1819	19.052	-55.8498	49.9089	Boreal Shield	-0.007499069105246	1.41122109198477e-06
004025_tile_0143	1986	49.7127	45.768	44.498	19.4071	-55.8498	49.9089	Boreal Shield	-0.007499069105246	1.41122109198477e-06
004025_tile_0143	2000	49.5409	45.63	45.1688	19.0639	-55.8498	49.9089	Boreal Shield	-0.007499069105246	1.41122109198477e-06
004025_tile_0143	2005	49.5588	45.6529	45.1819	19.052	-55.8498	49.9089	Boreal Shield	-0.007499069105246	1.41122109198477e-06
004025_tile_0143	1989	49.7016	45.7569	44.5482	19.353	-55.8498	49.9089	Boreal Shield	-0.007499069105246	1.41122109198477e-06
004025_tile_0143	2009	49.5631	45.6576	45.1939	19.0527	-55.8498	49.9089	Boreal Shield	-0.007499069105246	1.41122109198477e-06
004025_tile_0144	1993	43.4153	42.7557	18.2698	21.4295	-55.6293	49.9065	Boreal Shield	-0.00169867031677808	2.1248014903108e-08
004025_tile_0144	1987	43.4153	42.7557	18.2698	21.4295	-55.6293	49.9065	Boreal Shield	-0.00169867031677808	2.1248014903108e-08
004025_tile_0144	2007	43.3963	42.736	18.387	21.3018	-55.6293	49.9065	Boreal Shield	-0.00169867031677808	2.1248014903108e-08
004025_tile_0144	2006	43.3963	42.736	18.387	21.3018	-55.6293	49.9065	Boreal Shield	-0.00169867031677808	2.1248014903108e-08
004025_tile_0144	1991	43.4153	42.7557	18.2698	21.4295	-55.6293	49.9065	Boreal Shield	-0.00169867031677808	2.1248014903108e-08
004025_tile_0144	2008	43.3131	42.6319	18.9023	21.0331	-55.6293	49.9065	Boreal Shield	-0.00169867031677808	2.1248014903108e-08
004025_tile_0144	1992	43.4153	42.7557	18.2698	21.4295	-55.6293	49.9065	Boreal Shield	-0.00169867031677808	2.1248014903108e-08
004025_tile_0144	1998	43.4082	42.7485	18.3248	21.3656	-55.6293	49.9065	Boreal Shield	-0.00169867031677808	2.1248014903108e-08
004025_tile_0144	2002	43.3712	42.7087	18.442	21.2824	-55.6293	49.9065	Boreal Shield	-0.00169867031677808	2.1248014903108e-08
004025_tile_0144	2004	43.3963	42.736	18.387	21.3018	-55.6293	49.9065	Boreal Shield	-0.00169867031677808	2.1248014903108e-08
004025_tile_0144	2001	43.3723	42.7105	18.4049	21.3456	-55.6293	49.9065	Boreal Shield	-0.00169867031677808	2.1248014903108e-08
004025_tile_0144	1988	43.4153	42.7557	18.2698	21.4295	-55.6293	49.9065	Boreal Shield	-0.00169867031677808	2.1248014903108e-08
004025_tile_0144	1997	43.4082	42.7485	18.3248	21.3656	-55.6293	49.9065	Boreal Shield	-0.00169867031677808	2.1248014903108e-08
004025_tile_0144	1994	43.4082	42.7485	18.3248	21.3656	-55.6293	49.9065	Boreal Shield	-0.00169867031677808	2.1248014903108e-08
004025_tile_0144	2009	43.3131	42.6319	18.9023	21.0331	-55.6293	49.9065	Boreal Shield	-0.00169867031677808	2.1248014903108e-08
004025_tile_0144	1990	43.4153	42.7557	18.2698	21.4295	-55.6293	49.9065	Boreal Shield	-0.00169867031677808	2.1248014903108e-08
004025_tile_0144	1999	43.3978	42.7381	18.3475	21.3656	-55.6293	49.9065	Boreal Shield	-0.00169867031677808	2.1248014903108e-08
004025_tile_0144	1996	43.4082	42.7485	18.3248	21.3656	-55.6293	49.9065	Boreal Shield	-0.00169867031677808	2.1248014903108e-08
004025_tile_0144	2000	43.3723	42.7105	18.4049	21.3456	-55.6293	49.9065	Boreal Shield	-0.00169867031677808	2.1248014903108e-08
004025_tile_0144	1989	43.4153	42.7557	18.2698	21.4295	-55.6293	49.9065	Boreal Shield	-0.00169867031677808	2.1248014903108e-08
004025_tile_0144	1986	43.4196	42.7618	18.2483	21.4338	-55.6293	49.9065	Boreal Shield	-0.00169867031677808	2.1248014903108e-08
004025_tile_0144	1995	43.4082	42.7485	18.3248	21.3656	-55.6293	49.9065	Boreal Shield	-0.00169867031677808	2.1248014903108e-08
004025_tile_0144	2010	43.3131	42.6319	18.9023	21.0331	-55.6293	49.9065	Boreal Shield	-0.00169867031677808	2.1248014903108e-08
004025_tile_0144	1985	43.4329	42.7751	18.1646	21.489	-55.6293	49.9065	Boreal Shield	-0.00169867031677808	2.1248014903108e-08
004025_tile_0144	2003	43.3963	42.736	18.387	21.3018	-55.6293	49.9065	Boreal Shield	-0.00169867031677808	2.1248014903108e-08
004025_tile_0144	2005	43.3963	42.736	18.387	21.3018	-55.6293	49.9065	Boreal Shield	-0.00169867031677808	2.1248014903108e-08
004025_tile_0153	2007	63.5564	62.0825	20.8286	29.5311	-56.953	49.7721	Boreal Shield	-0.0275311430527034	0.00161763629876077
004025_tile_0153	2004	63.5836	62.1226	20.5177	29.7255	-56.953	49.7721	Boreal Shield	-0.0275311430527034	0.00161763629876077
004025_tile_0153	1987	64.0826	62.9455	17.6098	31.7637	-56.953	49.7721	Boreal Shield	-0.0275311430527034	0.00161763629876077
004025_tile_0153	2003	63.6041	62.1363	20.4172	29.7894	-56.953	49.7721	Boreal Shield	-0.0275311430527034	0.00161763629876077
004025_tile_0153	2010	63.4229	61.9462	21.87	28.8205	-56.953	49.7721	Boreal Shield	-0.0275311430527034	0.00161763629876077
004025_tile_0153	1992	63.3333	61.4027	20.3933	30.0365	-56.953	49.7721	Boreal Shield	-0.0275311430527034	0.00161763629876077
004025_tile_0153	2002	63.5205	62.048	20.7975	29.5917	-56.953	49.7721	Boreal Shield	-0.0275311430527034	0.00161763629876077
004025_tile_0153	1994	63.678	61.8676	19.707	30.2345	-56.953	49.7721	Boreal Shield	-0.0275311430527034	0.00161763629876077
004025_tile_0153	1996	63.8555	62.698	19.3328	30.3457	-56.953	49.7721	Boreal Shield	-0.0275311430527034	0.00161763629876077
004025_tile_0153	1999	63.6195	62.137	20.4555	29.8023	-56.953	49.7721	Boreal Shield	-0.0275311430527034	0.00161763629876077
004025_tile_0153	2000	63.4455	61.9476	20.9051	29.5831	-56.953	49.7721	Boreal Shield	-0.0275311430527034	0.00161763629876077
004025_tile_0153	2009	63.4577	61.9806	21.6811	29.0128	-56.953	49.7721	Boreal Shield	-0.0275311430527034	0.00161763629876077
004025_tile_0153	1989	64.3294	63.2081	16.5815	31.9487	-56.953	49.7721	Boreal Shield	-0.0275311430527034	0.00161763629876077
004025_tile_0153	2006	63.5528	62.0473	20.7747	29.5684	-56.953	49.7721	Boreal Shield	-0.0275311430527034	0.00161763629876077
004025_tile_0153	1985	64.5346	63.4606	15.2424	32.8602	-56.953	49.7721	Boreal Shield	-0.0275311430527034	0.00161763629876077
004025_tile_0153	1988	64.0951	62.9581	17.5883	31.7834	-56.953	49.7721	Boreal Shield	-0.0275311430527034	0.00161763629876077
004025_tile_0153	1986	64.1156	63.0237	17.4496	31.896	-56.953	49.7721	Boreal Shield	-0.0275311430527034	0.00161763629876077
004025_tile_0153	1997	63.8555	62.698	19.3328	30.3457	-56.953	49.7721	Boreal Shield	-0.0275311430527034	0.00161763629876077
004025_tile_0153	2008	63.6478	62.2059	20.7628	29.5874	-56.953	49.7721	Boreal Shield	-0.0275311430527034	0.00161763629876077
004025_tile_0153	2001	63.4814	62.0193	20.88	29.5964	-56.953	49.7721	Boreal Shield	-0.0275311430527034	0.00161763629876077
004025_tile_0153	1990	64.0704	62.9319	17.4209	31.4692	-56.953	49.7721	Boreal Shield	-0.0275311430527034	0.00161763629876077
004025_tile_0153	2005	63.5679	62.0624	20.6958	29.6549	-56.953	49.7721	Boreal Shield	-0.0275311430527034	0.00161763629876077
004025_tile_0153	1993	63.5363	61.6962	19.9868	30.1961	-56.953	49.7721	Boreal Shield	-0.0275311430527034	0.00161763629876077
004025_tile_0153	1995	63.7544	62.5947	19.499	30.3317	-56.953	49.7721	Boreal Shield	-0.0275311430527034	0.00161763629876077
004025_tile_0153	1991	63.4222	61.5136	20.0896	30.4236	-56.953	49.7721	Boreal Shield	-0.0275311430527034	0.00161763629876077
004025_tile_0153	1998	63.8616	62.7041	19.3352	30.3482	-56.953	49.7721	Boreal Shield	-0.0275311430527034	0.00161763629876077
004025_tile_0154	1998	24.8465	12.2156	3.3144	16.2269	-56.733	49.7718	Boreal Shield	-0.0896511527377521	7.52671081016842e-09
004025_tile_0154	1986	24.9677	12.2156	2.7907	16.5544	-56.733	49.7718	Boreal Shield	-0.0896511527377521	7.52671081016842e-09
004025_tile_0154	1989	24.9677	12.2156	2.7907	16.5544	-56.733	49.7718	Boreal Shield	-0.0896511527377521	7.52671081016842e-09
004025_tile_0154	1999	24.6987	12.0825	3.6504	15.9331	-56.733	49.7718	Boreal Shield	-0.0896511527377521	7.52671081016842e-09
004025_tile_0154	2010	23.1473	10.4705	10.1787	11.6305	-56.733	49.7718	Boreal Shield	-0.0896511527377521	7.52671081016842e-09
004025_tile_0154	1997	24.8465	12.2156	3.3144	16.2269	-56.733	49.7718	Boreal Shield	-0.0896511527377521	7.52671081016842e-09
004025_tile_0154	1985	24.9677	12.2156	2.7907	16.5544	-56.733	49.7718	Boreal Shield	-0.0896511527377521	7.52671081016842e-09
004025_tile_0154	1996	24.8465	12.2156	3.3144	16.2269	-56.733	49.7718	Boreal Shield	-0.0896511527377521	7.52671081016842e-09
004025_tile_0154	1994	24.8519	12.2156	3.2821	16.2466	-56.733	49.7718	Boreal Shield	-0.0896511527377521	7.52671081016842e-09
004025_tile_0154	2004	22.964	9.6082	7.8292	12.8196	-56.733	49.7718	Boreal Shield	-0.0896511527377521	7.52671081016842e-09
004025_tile_0154	1990	24.9613	12.2156	2.8242	16.5411	-56.733	49.7718	Boreal Shield	-0.0896511527377521	7.52671081016842e-09
004025_tile_0154	2003	22.9683	9.6125	7.8005	12.8483	-56.733	49.7718	Boreal Shield	-0.0896511527377521	7.52671081016842e-09
004025_tile_0154	1995	24.8465	12.2156	3.3144	16.2269	-56.733	49.7718	Boreal Shield	-0.0896511527377521	7.52671081016842e-09
004025_tile_0154	2007	22.7398	10.0156	9.8774	11.6452	-56.733	49.7718	Boreal Shield	-0.0896511527377521	7.52671081016842e-09
004025_tile_0154	1992	24.8519	12.2156	3.2821	16.2466	-56.733	49.7718	Boreal Shield	-0.0896511527377521	7.52671081016842e-09
004025_tile_0154	1991	24.8519	12.2156	3.2821	16.2466	-56.733	49.7718	Boreal Shield	-0.0896511527377521	7.52671081016842e-09
004025_tile_0154	1987	24.9677	12.2156	2.7907	16.5544	-56.733	49.7718	Boreal Shield	-0.0896511527377521	7.52671081016842e-09
004025_tile_0154	2008	23.1566	10.4565	10.0807	11.7123	-56.733	49.7718	Boreal Shield	-0.0896511527377521	7.52671081016842e-09
004025_tile_0154	2000	23.7718	11.0042	5.958	14.2856	-56.733	49.7718	Boreal Shield	-0.0896511527377521	7.52671081016842e-09
004025_tile_0154	2002	22.9579	9.6182	7.7324	12.9021	-56.733	49.7718	Boreal Shield	-0.0896511527377521	7.52671081016842e-09
004025_tile_0154	1988	24.9677	12.2156	2.7907	16.5544	-56.733	49.7718	Boreal Shield	-0.0896511527377521	7.52671081016842e-09
004025_tile_0154	2005	22.9038	9.5737	8.0696	12.6363	-56.733	49.7718	Boreal Shield	-0.0896511527377521	7.52671081016842e-09
004025_tile_0154	2009	23.1606	10.4604	10.0735	11.7123	-56.733	49.7718	Boreal Shield	-0.0896511527377521	7.52671081016842e-09
004025_tile_0154	2006	22.8819	10.1573	9.4625	11.7848	-56.733	49.7718	Boreal Shield	-0.0896511527377521	7.52671081016842e-09
004025_tile_0154	1993	24.8519	12.2156	3.2821	16.2466	-56.733	49.7718	Boreal Shield	-0.0896511527377521	7.52671081016842e-09
004025_tile_0154	2001	23.7367	10.9694	5.976	14.2332	-56.733	49.7718	Boreal Shield	-0.0896511527377521	7.52671081016842e-09
004025_tile_0155	1989	74.562	70.3767	16.6341	55.7629	-56.513	49.7711	Boreal Shield	-0.0755928674351582	5.95339315623278e-07
004025_tile_0155	2001	73.4909	69.2073	21.8174	51.9861	-56.513	49.7711	Boreal Shield	-0.0755928674351582	5.95339315623278e-07
004025_tile_0155	2008	73.3672	69.1718	22.7488	51.4613	-56.513	49.7711	Boreal Shield	-0.0755928674351582	5.95339315623278e-07
004025_tile_0155	2002	72.8155	68.4881	23.3108	50.9079	-56.513	49.7711	Boreal Shield	-0.0755928674351582	5.95339315623278e-07
004025_tile_0155	1993	74.5082	70.3229	16.9486	55.4867	-56.513	49.7711	Boreal Shield	-0.0755928674351582	5.95339315623278e-07
004025_tile_0155	1999	73.5175	69.236	21.1574	52.5353	-56.513	49.7711	Boreal Shield	-0.0755928674351582	5.95339315623278e-07
004025_tile_0155	1998	73.7521	69.532	20.2857	52.9754	-56.513	49.7711	Boreal Shield	-0.0755928674351582	5.95339315623278e-07
004025_tile_0155	1986	74.5355	70.357	16.7441	55.7098	-56.513	49.7711	Boreal Shield	-0.0755928674351582	5.95339315623278e-07
004025_tile_0155	2007	73.1132	68.8526	22.4391	51.5413	-56.513	49.7711	Boreal Shield	-0.0755928674351582	5.95339315623278e-07
004025_tile_0155	2006	73.0982	68.844	22.4511	51.5227	-56.513	49.7711	Boreal Shield	-0.0755928674351582	5.95339315623278e-07
004025_tile_0155	1995	73.7948	69.5747	19.9964	53.2857	-56.513	49.7711	Boreal Shield	-0.0755928674351582	5.95339315623278e-07
004025_tile_0155	1997	73.765	69.5449	20.1972	53.0543	-56.513	49.7711	Boreal Shield	-0.0755928674351582	5.95339315623278e-07
004025_tile_0155	1985	74.774	72.5551	16.12	56.0097	-56.513	49.7711	Boreal Shield	-0.0755928674351582	5.95339315623278e-07
004025_tile_0155	1990	74.567	70.3817	16.6054	55.8031	-56.513	49.7711	Boreal Shield	-0.0755928674351582	5.95339315623278e-07
004025_tile_0155	2010	73.3751	69.1797	22.756	51.4613	-56.513	49.7711	Boreal Shield	-0.0755928674351582	5.95339315623278e-07
004025_tile_0155	1991	74.567	70.3817	16.6054	55.8031	-56.513	49.7711	Boreal Shield	-0.0755928674351582	5.95339315623278e-07
004025_tile_0155	2005	73.0261	68.741	22.5515	51.513	-56.513	49.7711	Boreal Shield	-0.0755928674351582	5.95339315623278e-07
004025_tile_0155	2000	73.5781	69.2967	20.9995	52.5493	-56.513	49.7711	Boreal Shield	-0.0755928674351582	5.95339315623278e-07
004025_tile_0155	1994	74.0265	69.8078	18.8055	54.2237	-56.513	49.7711	Boreal Shield	-0.0755928674351582	5.95339315623278e-07
004025_tile_0155	2003	73.0261	68.741	22.5515	51.513	-56.513	49.7711	Boreal Shield	-0.0755928674351582	5.95339315623278e-07
004025_tile_0155	1992	74.5574	70.372	16.6688	55.7399	-56.513	49.7711	Boreal Shield	-0.0755928674351582	5.95339315623278e-07
004025_tile_0155	2009	73.3672	69.1718	22.7488	51.4613	-56.513	49.7711	Boreal Shield	-0.0755928674351582	5.95339315623278e-07
004025_tile_0155	1987	74.5355	70.357	16.7441	55.7098	-56.513	49.7711	Boreal Shield	-0.0755928674351582	5.95339315623278e-07
004025_tile_0155	1988	74.567	70.3817	16.6007	55.7998	-56.513	49.7711	Boreal Shield	-0.0755928674351582	5.95339315623278e-07
004025_tile_0155	1996	73.7657	69.5456	20.1829	53.0873	-56.513	49.7711	Boreal Shield	-0.0755928674351582	5.95339315623278e-07
004025_tile_0155	2004	73.0261	68.741	22.5515	51.513	-56.513	49.7711	Boreal Shield	-0.0755928674351582	5.95339315623278e-07
004025_tile_0156	2009	66.3072	63.3473	47.6904	34.6175	-56.2931	49.77	Boreal Shield	-0.00226459854014544	0.611926436424255
004025_tile_0156	2006	66.2933	63.3333	47.7574	34.5461	-56.2931	49.77	Boreal Shield	-0.00226459854014544	0.611926436424255
004025_tile_0156	2003	66.3001	63.3397	47.6713	34.6311	-56.2931	49.77	Boreal Shield	-0.00226459854014544	0.611926436424255
004025_tile_0156	1997	65.8754	62.8745	48.0719	34.6196	-56.2931	49.77	Boreal Shield	-0.00226459854014544	0.611926436424255
004025_tile_0156	1993	66.3069	63.3523	46.8595	35.285	-56.2931	49.77	Boreal Shield	-0.00226459854014544	0.611926436424255
004025_tile_0156	1985	66.945	64.0324	43.4327	37.7827	-56.2931	49.77	Boreal Shield	-0.00226459854014544	0.611926436424255
004025_tile_0156	2004	66.2915	63.3311	47.7263	34.5834	-56.2931	49.77	Boreal Shield	-0.00226459854014544	0.611926436424255
004025_tile_0156	1988	66.3611	63.4072	46.5546	35.7743	-56.2931	49.77	Boreal Shield	-0.00226459854014544	0.611926436424255
004025_tile_0156	1996	65.8219	62.7981	47.9451	34.6196	-56.2931	49.77	Boreal Shield	-0.00226459854014544	0.611926436424255
004025_tile_0156	1991	66.4812	63.5291	46.1313	35.8579	-56.2931	49.77	Boreal Shield	-0.00226459854014544	0.611926436424255
004025_tile_0156	1987	66.1466	63.1815	47.3449	35.4744	-56.2931	49.77	Boreal Shield	-0.00226459854014544	0.611926436424255
004025_tile_0156	2000	66.2786	63.3268	47.7419	34.6724	-56.2931	49.77	Boreal Shield	-0.00226459854014544	0.611926436424255
004025_tile_0156	1999	65.9744	63.004	48.0527	34.6261	-56.2931	49.77	Boreal Shield	-0.00226459854014544	0.611926436424255
004025_tile_0156	1992	66.4762	63.5241	46.1492	35.8489	-56.2931	49.77	Boreal Shield	-0.00226459854014544	0.611926436424255
004025_tile_0156	1986	66.4662	63.5079	45.7893	36.5824	-56.2931	49.77	Boreal Shield	-0.00226459854014544	0.611926436424255
004025_tile_0156	2007	66.2979	63.3379	47.7574	34.5483	-56.2931	49.77	Boreal Shield	-0.00226459854014544	0.611926436424255
004025_tile_0156	2008	66.3072	63.3473	47.6904	34.6175	-56.2931	49.77	Boreal Shield	-0.00226459854014544	0.611926436424255
004025_tile_0156	2005	66.2864	63.3261	47.7694	34.5461	-56.2931	49.77	Boreal Shield	-0.00226459854014544	0.611926436424255
004025_tile_0156	1995	65.8219	62.7981	47.9451	34.6196	-56.2931	49.77	Boreal Shield	-0.00226459854014544	0.611926436424255
004025_tile_0156	1994	65.7581	62.7332	48.244	34.4715	-56.2931	49.77	Boreal Shield	-0.00226459854014544	0.611926436424255
004025_tile_0156	2002	66.2534	63.2931	47.9236	34.4869	-56.2931	49.77	Boreal Shield	-0.00226459854014544	0.611926436424255
004025_tile_0156	1989	66.3718	63.4186	46.5546	35.7947	-56.2931	49.77	Boreal Shield	-0.00226459854014544	0.611926436424255
004025_tile_0156	2010	66.2875	63.3264	47.8088	34.5328	-56.2931	49.77	Boreal Shield	-0.00226459854014544	0.611926436424255
004025_tile_0156	1998	65.8883	62.8878	48.0264	34.6408	-56.2931	49.77	Boreal Shield	-0.00226459854014544	0.611926436424255
004025_tile_0156	1990	66.4934	63.542	46.0763	35.8819	-56.2931	49.77	Boreal Shield	-0.00226459854014544	0.611926436424255
004025_tile_0156	2001	66.2534	63.2931	47.9236	34.4869	-56.2931	49.77	Boreal Shield	-0.00226459854014544	0.611926436424255
004025_tile_0157	1993	54.8202	51.8279	60.8894	22.0561	-56.0731	49.7684	Boreal Shield	-0.0340167008898014	0.01027612388134
004025_tile_0157	1995	53.1515	49.7873	65.9495	20.2386	-56.0731	49.7684	Boreal Shield	-0.0340167008898014	0.01027612388134
004025_tile_0157	1985	54.9612	52.0546	60.2498	22.4159	-56.0731	49.7684	Boreal Shield	-0.0340167008898014	0.01027612388134
004025_tile_0157	1991	54.8173	51.8215	60.8225	22.0676	-56.0731	49.7684	Boreal Shield	-0.0340167008898014	0.01027612388134
004025_tile_0157	1986	54.9612	52.0546	60.2498	22.4159	-56.0731	49.7684	Boreal Shield	-0.0340167008898014	0.01027612388134
004025_tile_0157	1997	54.2832	51.2128	63.6658	20.814	-56.0731	49.7684	Boreal Shield	-0.0340167008898014	0.01027612388134
004025_tile_0157	2001	53.9479	50.8831	65.6099	19.7006	-56.0731	49.7684	Boreal Shield	-0.0340167008898014	0.01027612388134
004025_tile_0157	2010	54.1419	51.0772	64.871	20.0072	-56.0731	49.7684	Boreal Shield	-0.0340167008898014	0.01027612388134
004025_tile_0157	2002	53.9694	50.9021	65.5944	19.7199	-56.0731	49.7684	Boreal Shield	-0.0340167008898014	0.01027612388134
004025_tile_0157	2008	54.1419	51.0772	64.871	20.0072	-56.0731	49.7684	Boreal Shield	-0.0340167008898014	0.01027612388134
004025_tile_0157	1989	54.7937	51.7942	60.8297	22.0511	-56.0731	49.7684	Boreal Shield	-0.0340167008898014	0.01027612388134
004025_tile_0157	2006	54.1523	51.0879	64.8184	20.0356	-56.0731	49.7684	Boreal Shield	-0.0340167008898014	0.01027612388134
004025_tile_0157	1987	54.7739	51.7705	60.8273	22.0425	-56.0731	49.7684	Boreal Shield	-0.0340167008898014	0.01027612388134
004025_tile_0157	1990	54.8227	51.8301	60.8273	22.0676	-56.0731	49.7684	Boreal Shield	-0.0340167008898014	0.01027612388134
004025_tile_0157	2003	54.1408	51.0765	64.8375	20.0334	-56.0731	49.7684	Boreal Shield	-0.0340167008898014	0.01027612388134
004025_tile_0157	1994	53.4199	50.118	64.9404	20.5521	-56.0731	49.7684	Boreal Shield	-0.0340167008898014	0.01027612388134
004025_tile_0157	2004	54.1408	51.0765	64.8375	20.0334	-56.0731	49.7684	Boreal Shield	-0.0340167008898014	0.01027612388134
004025_tile_0157	1988	54.7937	51.7942	60.8297	22.0511	-56.0731	49.7684	Boreal Shield	-0.0340167008898014	0.01027612388134
004025_tile_0157	1998	54.2832	51.2128	63.6658	20.814	-56.0731	49.7684	Boreal Shield	-0.0340167008898014	0.01027612388134
004025_tile_0157	2000	53.9389	50.8627	65.6123	19.6923	-56.0731	49.7684	Boreal Shield	-0.0340167008898014	0.01027612388134
004025_tile_0157	1996	54.157	51.0822	63.8057	20.7734	-56.0731	49.7684	Boreal Shield	-0.0340167008898014	0.01027612388134
004025_tile_0157	2007	54.1419	51.0772	64.871	20.0072	-56.0731	49.7684	Boreal Shield	-0.0340167008898014	0.01027612388134
004025_tile_0157	1999	54.1373	51.0603	64.6247	20.2203	-56.0731	49.7684	Boreal Shield	-0.0340167008898014	0.01027612388134
004025_tile_0157	2005	54.1408	51.0765	64.8375	20.0334	-56.0731	49.7684	Boreal Shield	-0.0340167008898014	0.01027612388134
004025_tile_0157	2009	54.1419	51.0772	64.871	20.0072	-56.0731	49.7684	Boreal Shield	-0.0340167008898014	0.01027612388134
004025_tile_0157	1992	54.8217	51.8261	60.8201	22.0683	-56.0731	49.7684	Boreal Shield	-0.0340167008898014	0.01027612388134
004025_tile_0158	2005	16.1369	8.64	22.8696	3.3158	-55.8532	49.7664	Boreal Shield	-0.00241213441194776	0.00283312797546387
004025_tile_0158	1993	16.19	8.6895	22.5443	3.5723	-55.8532	49.7664	Boreal Shield	-0.00241213441194776	0.00283312797546387
004025_tile_0158	1998	16.1415	8.6404	22.8911	3.3158	-55.8532	49.7664	Boreal Shield	-0.00241213441194776	0.00283312797546387
004025_tile_0158	1997	16.129	8.626	22.9317	3.3083	-55.8532	49.7664	Boreal Shield	-0.00241213441194776	0.00283312797546387
004025_tile_0158	1990	16.19	8.6895	22.5443	3.5723	-55.8532	49.7664	Boreal Shield	-0.00241213441194776	0.00283312797546387
004025_tile_0158	2003	16.1369	8.64	22.8696	3.3158	-55.8532	49.7664	Boreal Shield	-0.00241213441194776	0.00283312797546387
004025_tile_0158	2006	16.1369	8.64	22.8696	3.3158	-55.8532	49.7664	Boreal Shield	-0.00241213441194776	0.00283312797546387
004025_tile_0158	1989	16.19	8.6895	22.5443	3.5723	-55.8532	49.7664	Boreal Shield	-0.00241213441194776	0.00283312797546387
004025_tile_0158	1988	16.19	8.6895	22.5443	3.5723	-55.8532	49.7664	Boreal Shield	-0.00241213441194776	0.00283312797546387
004025_tile_0158	2007	16.1369	8.64	22.8696	3.3158	-55.8532	49.7664	Boreal Shield	-0.00241213441194776	0.00283312797546387
004025_tile_0158	1995	16.0859	8.5833	23.1254	3.2545	-55.8532	49.7664	Boreal Shield	-0.00241213441194776	0.00283312797546387
004025_tile_0158	2008	16.1369	8.64	22.8696	3.3158	-55.8532	49.7664	Boreal Shield	-0.00241213441194776	0.00283312797546387
004025_tile_0158	2000	16.1204	8.5306	22.8947	3.3151	-55.8532	49.7664	Boreal Shield	-0.00241213441194776	0.00283312797546387
004025_tile_0158	1994	16.1641	8.6637	22.695	3.4701	-55.8532	49.7664	Boreal Shield	-0.00241213441194776	0.00283312797546387
004025_tile_0158	1996	16.1153	8.6128	22.9461	3.3076	-55.8532	49.7664	Boreal Shield	-0.00241213441194776	0.00283312797546387
004025_tile_0158	1999	16.1415	8.6404	22.8911	3.3158	-55.8532	49.7664	Boreal Shield	-0.00241213441194776	0.00283312797546387
004025_tile_0158	1986	16.19	8.6895	22.5443	3.5723	-55.8532	49.7664	Boreal Shield	-0.00241213441194776	0.00283312797546387
004025_tile_0158	1985	16.19	8.6895	22.5443	3.5723	-55.8532	49.7664	Boreal Shield	-0.00241213441194776	0.00283312797546387
004025_tile_0158	1991	16.19	8.6895	22.5443	3.5723	-55.8532	49.7664	Boreal Shield	-0.00241213441194776	0.00283312797546387
004025_tile_0158	2009	16.1369	8.64	22.8696	3.3158	-55.8532	49.7664	Boreal Shield	-0.00241213441194776	0.00283312797546387
004025_tile_0158	1987	16.19	8.6895	22.5443	3.5723	-55.8532	49.7664	Boreal Shield	-0.00241213441194776	0.00283312797546387
004025_tile_0158	2001	16.1204	8.5306	22.8947	3.3151	-55.8532	49.7664	Boreal Shield	-0.00241213441194776	0.00283312797546387
004025_tile_0158	2004	16.1369	8.64	22.8696	3.3158	-55.8532	49.7664	Boreal Shield	-0.00241213441194776	0.00283312797546387
004025_tile_0158	2010	16.1369	8.64	22.8696	3.3158	-55.8532	49.7664	Boreal Shield	-0.00241213441194776	0.00283312797546387
004025_tile_0158	2002	16.1204	8.5306	22.8947	3.3151	-55.8532	49.7664	Boreal Shield	-0.00241213441194776	0.00283312797546387
004025_tile_0158	1992	16.19	8.6895	22.5443	3.5723	-55.8532	49.7664	Boreal Shield	-0.00241213441194776	0.00283312797546387
004025_tile_0171	2003	61.8712	59.8876	60.612	23.9311	-56.2951	49.6275	Boreal Shield	-0.113091290212183	3.5263326481072e-08
004025_tile_0171	2004	60.614	58.5023	63.2975	22.101	-56.2951	49.6275	Boreal Shield	-0.113091290212183	3.5263326481072e-08
004025_tile_0171	1990	63.3343	61.4637	54.3766	27.6838	-56.2951	49.6275	Boreal Shield	-0.113091290212183	3.5263326481072e-08
004025_tile_0171	2002	61.816	59.8352	60.7675	23.8801	-56.2951	49.6275	Boreal Shield	-0.113091290212183	3.5263326481072e-08
004025_tile_0171	2006	60.6452	58.6016	64.0711	21.8585	-56.2951	49.6275	Boreal Shield	-0.113091290212183	3.5263326481072e-08
004025_tile_0171	1989	63.3017	61.4271	54.5416	27.6311	-56.2951	49.6275	Boreal Shield	-0.113091290212183	3.5263326481072e-08
004025_tile_0171	2008	61.1495	59.1766	64.1237	21.88	-56.2951	49.6275	Boreal Shield	-0.113091290212183	3.5263326481072e-08
004025_tile_0171	1985	63.6783	61.8178	52.3571	29.1035	-56.2951	49.6275	Boreal Shield	-0.113091290212183	3.5263326481072e-08
004025_tile_0171	1986	63.349	61.4777	54.1136	27.8452	-56.2951	49.6275	Boreal Shield	-0.113091290212183	3.5263326481072e-08
004025_tile_0171	1991	63.1327	61.2607	55.1969	27.1906	-56.2951	49.6275	Boreal Shield	-0.113091290212183	3.5263326481072e-08
004025_tile_0171	1988	63.2956	61.421	54.556	27.6296	-56.2951	49.6275	Boreal Shield	-0.113091290212183	3.5263326481072e-08
004025_tile_0171	1999	62.1879	60.2316	59.3135	24.8156	-56.2951	49.6275	Boreal Shield	-0.113091290212183	3.5263326481072e-08
004025_tile_0171	1998	62.9477	61.0709	56.2945	26.3964	-56.2951	49.6275	Boreal Shield	-0.113091290212183	3.5263326481072e-08
004025_tile_0171	2009	61.1538	59.1809	64.1046	21.8804	-56.2951	49.6275	Boreal Shield	-0.113091290212183	3.5263326481072e-08
004025_tile_0171	1993	63.1489	61.2768	55.1538	27.1666	-56.2951	49.6275	Boreal Shield	-0.113091290212183	3.5263326481072e-08
004025_tile_0171	2001	61.8676	59.894	60.6049	23.972	-56.2951	49.6275	Boreal Shield	-0.113091290212183	3.5263326481072e-08
004025_tile_0171	2000	61.6857	59.7097	61.2565	23.7184	-56.2951	49.6275	Boreal Shield	-0.113091290212183	3.5263326481072e-08
004025_tile_0171	1996	62.9548	61.0778	56.1103	26.5697	-56.2951	49.6275	Boreal Shield	-0.113091290212183	3.5263326481072e-08
004025_tile_0171	1987	63.1966	61.3206	54.9553	27.4546	-56.2951	49.6275	Boreal Shield	-0.113091290212183	3.5263326481072e-08
004025_tile_0171	1997	62.9548	61.0778	56.1103	26.5697	-56.2951	49.6275	Boreal Shield	-0.113091290212183	3.5263326481072e-08
004025_tile_0171	2007	60.7463	58.7222	64.052	21.8517	-56.2951	49.6275	Boreal Shield	-0.113091290212183	3.5263326481072e-08
004025_tile_0171	1994	63.0424	61.1631	55.5496	26.9693	-56.2951	49.6275	Boreal Shield	-0.113091290212183	3.5263326481072e-08
004025_tile_0171	2010	61.1538	59.1809	64.1046	21.8804	-56.2951	49.6275	Boreal Shield	-0.113091290212183	3.5263326481072e-08
004025_tile_0171	1995	62.9369	61.0573	56.1773	26.5342	-56.2951	49.6275	Boreal Shield	-0.113091290212183	3.5263326481072e-08
004025_tile_0171	2005	60.4891	58.3728	63.7016	21.9231	-56.2951	49.6275	Boreal Shield	-0.113091290212183	3.5263326481072e-08
004025_tile_0171	1992	63.1467	61.2747	55.1514	27.1967	-56.2951	49.6275	Boreal Shield	-0.113091290212183	3.5263326481072e-08
004025_tile_0173	1999	28.0999	11.3199	15.5222	11.9702	-55.8565	49.624	Boreal Shield	0	4.20064861827996e-05
004025_tile_0173	2006	28.0888	11.3199	15.5939	11.8816	-55.8565	49.624	Boreal Shield	0	4.20064861827996e-05
004025_tile_0173	1987	28.0999	11.3199	15.5222	11.9702	-55.8565	49.624	Boreal Shield	0	4.20064861827996e-05
004025_tile_0173	2000	28.0999	11.3199	15.5222	11.9702	-55.8565	49.624	Boreal Shield	0	4.20064861827996e-05
004025_tile_0173	2005	28.0888	11.3199	15.5939	11.8816	-55.8565	49.624	Boreal Shield	0	4.20064861827996e-05
004025_tile_0173	1988	28.0999	11.3199	15.5222	11.9702	-55.8565	49.624	Boreal Shield	0	4.20064861827996e-05
004025_tile_0173	2009	28.0888	11.3199	15.5939	11.8816	-55.8565	49.624	Boreal Shield	0	4.20064861827996e-05
004025_tile_0173	2001	28.0999	11.3199	15.5222	11.9702	-55.8565	49.624	Boreal Shield	0	4.20064861827996e-05
004025_tile_0173	1997	28.0999	11.3199	15.5222	11.9702	-55.8565	49.624	Boreal Shield	0	4.20064861827996e-05
004025_tile_0173	1991	28.0999	11.3199	15.5222	11.9702	-55.8565	49.624	Boreal Shield	0	4.20064861827996e-05
004025_tile_0173	2002	28.0888	11.3199	15.5939	11.8816	-55.8565	49.624	Boreal Shield	0	4.20064861827996e-05
004025_tile_0173	1998	28.0999	11.3199	15.5222	11.9702	-55.8565	49.624	Boreal Shield	0	4.20064861827996e-05
004025_tile_0173	1994	28.0999	11.3199	15.5222	11.9702	-55.8565	49.624	Boreal Shield	0	4.20064861827996e-05
004025_tile_0173	1989	28.0999	11.3199	15.5222	11.9702	-55.8565	49.624	Boreal Shield	0	4.20064861827996e-05
004025_tile_0173	1985	28.0999	11.3199	15.5222	11.9702	-55.8565	49.624	Boreal Shield	0	4.20064861827996e-05
004025_tile_0173	2003	28.0888	11.3199	15.5939	11.8816	-55.8565	49.624	Boreal Shield	0	4.20064861827996e-05
004025_tile_0173	2007	28.0888	11.3199	15.5939	11.8816	-55.8565	49.624	Boreal Shield	0	4.20064861827996e-05
004025_tile_0173	1995	28.0999	11.3199	15.5222	11.9702	-55.8565	49.624	Boreal Shield	0	4.20064861827996e-05
004025_tile_0173	1993	28.0999	11.3199	15.5222	11.9702	-55.8565	49.624	Boreal Shield	0	4.20064861827996e-05
004025_tile_0173	1992	28.0999	11.3199	15.5222	11.9702	-55.8565	49.624	Boreal Shield	0	4.20064861827996e-05
004025_tile_0173	2010	28.0888	11.3199	15.5939	11.8816	-55.8565	49.624	Boreal Shield	0	4.20064861827996e-05
004025_tile_0173	2008	28.0888	11.3199	15.5939	11.8816	-55.8565	49.624	Boreal Shield	0	4.20064861827996e-05
004025_tile_0173	2004	28.0888	11.3199	15.5939	11.8816	-55.8565	49.624	Boreal Shield	0	4.20064861827996e-05
004025_tile_0173	1986	28.0999	11.3199	15.5222	11.9702	-55.8565	49.624	Boreal Shield	0	4.20064861827996e-05
004025_tile_0173	1996	28.0999	11.3199	15.5222	11.9702	-55.8565	49.624	Boreal Shield	0	4.20064861827996e-05
004025_tile_0173	1990	28.0999	11.3199	15.5222	11.9702	-55.8565	49.624	Boreal Shield	0	4.20064861827996e-05
004025_tile_0174	2005	12.2762	10.6459	3.3694	6.9157	-55.6373	49.6216	Boreal Shield	0	0.206143021583557
004025_tile_0174	1989	12.2762	10.6459	3.3694	6.9157	-55.6373	49.6216	Boreal Shield	0	0.206143021583557
004025_tile_0174	1990	12.2762	10.6459	3.3694	6.9157	-55.6373	49.6216	Boreal Shield	0	0.206143021583557
004025_tile_0174	1991	12.2762	10.6459	3.3694	6.9157	-55.6373	49.6216	Boreal Shield	0	0.206143021583557
004025_tile_0174	1987	12.2737	10.6434	3.3861	6.9114	-55.6373	49.6216	Boreal Shield	0	0.206143021583557
004025_tile_0174	1995	12.2762	10.6459	3.3694	6.9157	-55.6373	49.6216	Boreal Shield	0	0.206143021583557
004025_tile_0174	1996	12.2762	10.6459	3.3694	6.9157	-55.6373	49.6216	Boreal Shield	0	0.206143021583557
004025_tile_0174	2010	12.2762	10.6459	3.3694	6.9157	-55.6373	49.6216	Boreal Shield	0	0.206143021583557
004025_tile_0174	1997	12.2762	10.6459	3.3694	6.9157	-55.6373	49.6216	Boreal Shield	0	0.206143021583557
004025_tile_0174	1993	12.2762	10.6459	3.3694	6.9157	-55.6373	49.6216	Boreal Shield	0	0.206143021583557
004025_tile_0174	2003	12.2762	10.6459	3.3694	6.9157	-55.6373	49.6216	Boreal Shield	0	0.206143021583557
004025_tile_0174	1986	12.278	10.6477	3.3479	6.9412	-55.6373	49.6216	Boreal Shield	0	0.206143021583557
004025_tile_0174	1994	12.2762	10.6459	3.3694	6.9157	-55.6373	49.6216	Boreal Shield	0	0.206143021583557
004025_tile_0174	2006	12.2762	10.6459	3.3694	6.9157	-55.6373	49.6216	Boreal Shield	0	0.206143021583557
004025_tile_0174	1988	12.2762	10.6459	3.3694	6.9157	-55.6373	49.6216	Boreal Shield	0	0.206143021583557
004025_tile_0174	1998	12.2762	10.6459	3.3694	6.9157	-55.6373	49.6216	Boreal Shield	0	0.206143021583557
004025_tile_0174	2002	12.2586	10.6279	3.4184	6.8957	-55.6373	49.6216	Boreal Shield	0	0.206143021583557
004025_tile_0174	2001	12.2586	10.6279	3.4184	6.8957	-55.6373	49.6216	Boreal Shield	0	0.206143021583557
004025_tile_0174	2008	12.2762	10.6459	3.3694	6.9157	-55.6373	49.6216	Boreal Shield	0	0.206143021583557
004025_tile_0174	2000	12.2586	10.6279	3.4184	6.8957	-55.6373	49.6216	Boreal Shield	0	0.206143021583557
004025_tile_0174	2004	12.2762	10.6459	3.3694	6.9157	-55.6373	49.6216	Boreal Shield	0	0.206143021583557
004025_tile_0174	2007	12.2762	10.6459	3.3694	6.9157	-55.6373	49.6216	Boreal Shield	0	0.206143021583557
004025_tile_0174	1985	12.278	10.6477	3.3479	6.9412	-55.6373	49.6216	Boreal Shield	0	0.206143021583557
004025_tile_0174	1999	12.2762	10.6459	3.3694	6.9157	-55.6373	49.6216	Boreal Shield	0	0.206143021583557
004025_tile_0174	1992	12.2762	10.6459	3.3694	6.9157	-55.6373	49.6216	Boreal Shield	0	0.206143021583557
004025_tile_0174	2009	12.2762	10.6459	3.3694	6.9157	-55.6373	49.6216	Boreal Shield	0	0.206143021583557
004025_tile_0191	1990	46.8897	44.2543	9.8906	28.6921	-55.2041	49.4732	Boreal Shield	-0.03948295687885	8.27938565635122e-05
004025_tile_0191	2001	45.8588	43.1772	13.4931	26.8792	-55.2041	49.4732	Boreal Shield	-0.03948295687885	8.27938565635122e-05
004025_tile_0191	2009	46.149	43.5057	13.9558	26.8304	-55.2041	49.4732	Boreal Shield	-0.03948295687885	8.27938565635122e-05
004025_tile_0191	2010	46.149	43.5057	13.9558	26.8304	-55.2041	49.4732	Boreal Shield	-0.03948295687885	8.27938565635122e-05
004025_tile_0191	1988	46.9392	44.3038	9.6682	28.9063	-55.2041	49.4732	Boreal Shield	-0.03948295687885	8.27938565635122e-05
004025_tile_0191	1993	46.6236	43.967	10.5793	28.2294	-55.2041	49.4732	Boreal Shield	-0.03948295687885	8.27938565635122e-05
004025_tile_0191	1995	46.6713	44.0251	10.6223	28.2344	-55.2041	49.4732	Boreal Shield	-0.03948295687885	8.27938565635122e-05
004025_tile_0191	1992	46.6175	43.9609	10.5936	28.2294	-55.2041	49.4732	Boreal Shield	-0.03948295687885	8.27938565635122e-05
004025_tile_0191	2003	45.9277	43.2589	13.6246	26.8814	-55.2041	49.4732	Boreal Shield	-0.03948295687885	8.27938565635122e-05
004025_tile_0191	1991	46.6175	43.9609	10.5936	28.2294	-55.2041	49.4732	Boreal Shield	-0.03948295687885	8.27938565635122e-05
004025_tile_0191	1994	46.6236	43.967	10.5793	28.2294	-55.2041	49.4732	Boreal Shield	-0.03948295687885	8.27938565635122e-05
004025_tile_0191	1999	46.2559	43.5882	11.818	27.6587	-55.2041	49.4732	Boreal Shield	-0.03948295687885	8.27938565635122e-05
004025_tile_0191	1996	46.6666	44.0205	10.6654	28.2046	-55.2041	49.4732	Boreal Shield	-0.03948295687885	8.27938565635122e-05
004025_tile_0191	1985	46.9704	44.335	9.4625	29.0878	-55.2041	49.4732	Boreal Shield	-0.03948295687885	8.27938565635122e-05
004025_tile_0191	1997	46.6666	44.0205	10.6654	28.2046	-55.2041	49.4732	Boreal Shield	-0.03948295687885	8.27938565635122e-05
004025_tile_0191	1986	46.9435	44.3081	9.6395	28.926	-55.2041	49.4732	Boreal Shield	-0.03948295687885	8.27938565635122e-05
004025_tile_0191	1987	46.9392	44.3038	9.6682	28.9063	-55.2041	49.4732	Boreal Shield	-0.03948295687885	8.27938565635122e-05
004025_tile_0191	2008	46.154	43.5107	13.9272	26.8484	-55.2041	49.4732	Boreal Shield	-0.03948295687885	8.27938565635122e-05
004025_tile_0191	2004	45.9962	43.3407	13.8327	26.8376	-55.2041	49.4732	Boreal Shield	-0.03948295687885	8.27938565635122e-05
004025_tile_0191	1989	46.9392	44.3038	9.6682	28.9063	-55.2041	49.4732	Boreal Shield	-0.03948295687885	8.27938565635122e-05
004025_tile_0191	1998	46.6677	44.0219	10.7969	28.1548	-55.2041	49.4732	Boreal Shield	-0.03948295687885	8.27938565635122e-05
004025_tile_0191	2002	45.8588	43.1772	13.4931	26.8792	-55.2041	49.4732	Boreal Shield	-0.03948295687885	8.27938565635122e-05
004025_tile_0191	2000	45.692	42.9892	13.529	26.8358	-55.2041	49.4732	Boreal Shield	-0.03948295687885	8.27938565635122e-05
004025_tile_0191	2005	45.9962	43.3407	13.8327	26.8376	-55.2041	49.4732	Boreal Shield	-0.03948295687885	8.27938565635122e-05
004025_tile_0191	2006	45.9962	43.3407	13.8327	26.8376	-55.2041	49.4732	Boreal Shield	-0.03948295687885	8.27938565635122e-05
004025_tile_0191	2007	46.154	43.5107	13.9272	26.8484	-55.2041	49.4732	Boreal Shield	-0.03948295687885	8.27938565635122e-05
004025_tile_0192	2003	8.7921	2.1637	1.1251	4.6136	-54.9856	49.4696	Boreal Shield	0	0.401305377483368
004025_tile_0192	1995	8.7921	2.1637	1.1251	4.6136	-54.9856	49.4696	Boreal Shield	0	0.401305377483368
004025_tile_0192	2008	8.7921	2.1637	1.1251	4.6136	-54.9856	49.4696	Boreal Shield	0	0.401305377483368
004025_tile_0192	1992	8.7921	2.1637	1.1251	4.6136	-54.9856	49.4696	Boreal Shield	0	0.401305377483368
004025_tile_0192	2004	8.7921	2.1637	1.1251	4.6136	-54.9856	49.4696	Boreal Shield	0	0.401305377483368
004025_tile_0192	1990	8.7921	2.1637	1.1251	4.6136	-54.9856	49.4696	Boreal Shield	0	0.401305377483368
004025_tile_0192	2002	8.7921	2.1637	1.1251	4.6136	-54.9856	49.4696	Boreal Shield	0	0.401305377483368
004025_tile_0192	2009	8.7921	2.1637	1.1251	4.6136	-54.9856	49.4696	Boreal Shield	0	0.401305377483368
004025_tile_0192	2010	8.7921	2.1637	1.1251	4.6136	-54.9856	49.4696	Boreal Shield	0	0.401305377483368
004025_tile_0192	1997	8.7921	2.1637	1.1251	4.6136	-54.9856	49.4696	Boreal Shield	0	0.401305377483368
004025_tile_0192	1987	8.7871	2.1637	1.1215	4.6136	-54.9856	49.4696	Boreal Shield	0	0.401305377483368
004025_tile_0192	1988	8.7921	2.1637	1.1251	4.6136	-54.9856	49.4696	Boreal Shield	0	0.401305377483368
004025_tile_0192	1999	8.7878	2.1637	1.1514	4.6136	-54.9856	49.4696	Boreal Shield	0	0.401305377483368
004025_tile_0192	2000	8.7878	2.1637	1.1514	4.6136	-54.9856	49.4696	Boreal Shield	0	0.401305377483368
004025_tile_0192	1989	8.7921	2.1637	1.1251	4.6136	-54.9856	49.4696	Boreal Shield	0	0.401305377483368
004025_tile_0192	1996	8.7921	2.1637	1.1251	4.6136	-54.9856	49.4696	Boreal Shield	0	0.401305377483368
004025_tile_0192	2007	8.7921	2.1637	1.1251	4.6136	-54.9856	49.4696	Boreal Shield	0	0.401305377483368
004025_tile_0192	2005	8.7921	2.1637	1.1251	4.6136	-54.9856	49.4696	Boreal Shield	0	0.401305377483368
004025_tile_0192	1985	8.8154	2.1637	1.1048	4.6136	-54.9856	49.4696	Boreal Shield	0	0.401305377483368
004025_tile_0192	1991	8.7921	2.1637	1.1251	4.6136	-54.9856	49.4696	Boreal Shield	0	0.401305377483368
004025_tile_0192	1998	8.7921	2.1637	1.1251	4.6136	-54.9856	49.4696	Boreal Shield	0	0.401305377483368
004025_tile_0192	2006	8.7921	2.1637	1.1251	4.6136	-54.9856	49.4696	Boreal Shield	0	0.401305377483368
004025_tile_0192	2001	8.7921	2.1637	1.1251	4.6136	-54.9856	49.4696	Boreal Shield	0	0.401305377483368
004025_tile_0192	1993	8.7921	2.1637	1.1251	4.6136	-54.9856	49.4696	Boreal Shield	0	0.401305377483368
004025_tile_0192	1994	8.7921	2.1637	1.1251	4.6136	-54.9856	49.4696	Boreal Shield	0	0.401305377483368
004025_tile_0192	1986	8.8154	2.1637	1.1048	4.6136	-54.9856	49.4696	Boreal Shield	0	0.401305377483368
012025_tile_0020	1989	81.3795	81.1374	15.0846	61.7008	-68.9662	51.0677	Boreal Shield	-0.779929096411587	4.03401720916463e-08
012025_tile_0020	2005	66.6703	62.6151	56.6472	35.6939	-68.9662	51.0677	Boreal Shield	-0.779929096411587	4.03401720916463e-08
012025_tile_0020	1991	81.3795	81.1374	15.0846	61.7008	-68.9662	51.0677	Boreal Shield	-0.779929096411587	4.03401720916463e-08
012025_tile_0020	2003	65.6379	61.6732	53.4751	36.2686	-68.9662	51.0677	Boreal Shield	-0.779929096411587	4.03401720916463e-08
012025_tile_0020	2008	65.6311	61.5695	61.9691	33.0639	-68.9662	51.0677	Boreal Shield	-0.779929096411587	4.03401720916463e-08
012025_tile_0020	2000	69.7354	67.0863	43.9707	42.1825	-68.9662	51.0677	Boreal Shield	-0.779929096411587	4.03401720916463e-08
012025_tile_0020	1997	74.8314	74.0322	36.6592	47.5752	-68.9662	51.0677	Boreal Shield	-0.779929096411587	4.03401720916463e-08
012025_tile_0020	1998	74.7295	73.9135	36.9151	47.4532	-68.9662	51.0677	Boreal Shield	-0.779929096411587	4.03401720916463e-08
012025_tile_0020	1990	81.3795	81.1374	15.0846	61.7008	-68.9662	51.0677	Boreal Shield	-0.779929096411587	4.03401720916463e-08
012025_tile_0020	2009	67.3156	66.0354	62.8826	33.4399	-68.9662	51.0677	Boreal Shield	-0.779929096411587	4.03401720916463e-08
012025_tile_0020	1988	81.3795	81.1374	15.0846	61.7008	-68.9662	51.0677	Boreal Shield	-0.779929096411587	4.03401720916463e-08
012025_tile_0020	2006	66.3202	62.3235	59.9532	33.8549	-68.9662	51.0677	Boreal Shield	-0.779929096411587	4.03401720916463e-08
012025_tile_0020	1986	81.3895	81.151	15.0893	61.7008	-68.9662	51.0677	Boreal Shield	-0.779929096411587	4.03401720916463e-08
012025_tile_0020	1987	81.3849	81.1463	15.0774	61.7008	-68.9662	51.0677	Boreal Shield	-0.779929096411587	4.03401720916463e-08
012025_tile_0020	2002	66.483	63.2988	50.9498	37.8296	-68.9662	51.0677	Boreal Shield	-0.779929096411587	4.03401720916463e-08
012025_tile_0020	1995	81.3795	81.1374	15.0846	61.7008	-68.9662	51.0677	Boreal Shield	-0.779929096411587	4.03401720916463e-08
012025_tile_0020	1992	81.3795	81.1374	15.0846	61.7008	-68.9662	51.0677	Boreal Shield	-0.779929096411587	4.03401720916463e-08
012025_tile_0020	1994	81.3795	81.1374	15.0846	61.7008	-68.9662	51.0677	Boreal Shield	-0.779929096411587	4.03401720916463e-08
012025_tile_0020	2010	69.8731	69.0086	63.441	33.6282	-68.9662	51.0677	Boreal Shield	-0.779929096411587	4.03401720916463e-08
012025_tile_0020	1996	79.2861	78.7872	20.6026	57.8785	-68.9662	51.0677	Boreal Shield	-0.779929096411587	4.03401720916463e-08
012025_tile_0020	1993	81.3795	81.1374	15.0846	61.7008	-68.9662	51.0677	Boreal Shield	-0.779929096411587	4.03401720916463e-08
012025_tile_0020	1999	72.5551	71.182	40.3287	44.8458	-68.9662	51.0677	Boreal Shield	-0.779929096411587	4.03401720916463e-08
012025_tile_0020	2004	66.5623	62.867	54.1566	36.3604	-68.9662	51.0677	Boreal Shield	-0.779929096411587	4.03401720916463e-08
012025_tile_0020	2007	65.6239	61.5624	62.0026	33.0639	-68.9662	51.0677	Boreal Shield	-0.779929096411587	4.03401720916463e-08
012025_tile_0020	1985	81.3895	81.151	15.0893	61.7008	-68.9662	51.0677	Boreal Shield	-0.779929096411587	4.03401720916463e-08
012025_tile_0020	2001	67.1344	64.0349	49.3476	38.4028	-68.9662	51.0677	Boreal Shield	-0.779929096411587	4.03401720916463e-08
012025_tile_0021	2002	51.2153	22.2775	2.1414	40.3667	-68.7402	51.0674	Boreal Shield	-0.000415122156697682	1.43224247040052e-06
012025_tile_0021	1986	51.2207	22.2775	2.1032	40.3908	-68.7402	51.0674	Boreal Shield	-0.000415122156697682	1.43224247040052e-06
012025_tile_0021	2000	51.2207	22.2775	2.1032	40.3908	-68.7402	51.0674	Boreal Shield	-0.000415122156697682	1.43224247040052e-06
012025_tile_0021	2003	51.2153	22.2775	2.1414	40.3667	-68.7402	51.0674	Boreal Shield	-0.000415122156697682	1.43224247040052e-06
012025_tile_0021	1996	51.2207	22.2775	2.1032	40.3908	-68.7402	51.0674	Boreal Shield	-0.000415122156697682	1.43224247040052e-06
012025_tile_0021	2009	51.1769	22.2495	2.377	40.1824	-68.7402	51.0674	Boreal Shield	-0.000415122156697682	1.43224247040052e-06
012025_tile_0021	1993	51.2207	22.2775	2.1032	40.3908	-68.7402	51.0674	Boreal Shield	-0.000415122156697682	1.43224247040052e-06
012025_tile_0021	2007	51.1636	22.2362	2.3925	40.1766	-68.7402	51.0674	Boreal Shield	-0.000415122156697682	1.43224247040052e-06
012025_tile_0021	1995	51.2207	22.2775	2.1032	40.3908	-68.7402	51.0674	Boreal Shield	-0.000415122156697682	1.43224247040052e-06
012025_tile_0021	2010	51.1769	22.2495	2.377	40.1824	-68.7402	51.0674	Boreal Shield	-0.000415122156697682	1.43224247040052e-06
012025_tile_0021	2008	51.1636	22.2362	2.3925	40.1766	-68.7402	51.0674	Boreal Shield	-0.000415122156697682	1.43224247040052e-06
012025_tile_0021	1999	51.2207	22.2775	2.1032	40.3908	-68.7402	51.0674	Boreal Shield	-0.000415122156697682	1.43224247040052e-06
012025_tile_0021	2001	51.2153	22.2775	2.1414	40.3667	-68.7402	51.0674	Boreal Shield	-0.000415122156697682	1.43224247040052e-06
012025_tile_0021	1989	51.2207	22.2775	2.1032	40.3908	-68.7402	51.0674	Boreal Shield	-0.000415122156697682	1.43224247040052e-06
012025_tile_0021	1987	51.2207	22.2775	2.1032	40.3908	-68.7402	51.0674	Boreal Shield	-0.000415122156697682	1.43224247040052e-06
012025_tile_0021	1997	51.2207	22.2775	2.1032	40.3908	-68.7402	51.0674	Boreal Shield	-0.000415122156697682	1.43224247040052e-06
012025_tile_0021	1992	51.2207	22.2775	2.1032	40.3908	-68.7402	51.0674	Boreal Shield	-0.000415122156697682	1.43224247040052e-06
012025_tile_0021	1994	51.2207	22.2775	2.1032	40.3908	-68.7402	51.0674	Boreal Shield	-0.000415122156697682	1.43224247040052e-06
012025_tile_0021	1991	51.2207	22.2775	2.1032	40.3908	-68.7402	51.0674	Boreal Shield	-0.000415122156697682	1.43224247040052e-06
012025_tile_0021	2004	51.2153	22.2775	2.1414	40.3667	-68.7402	51.0674	Boreal Shield	-0.000415122156697682	1.43224247040052e-06
012025_tile_0021	1988	51.2207	22.2775	2.1032	40.3908	-68.7402	51.0674	Boreal Shield	-0.000415122156697682	1.43224247040052e-06
012025_tile_0021	1990	51.2207	22.2775	2.1032	40.3908	-68.7402	51.0674	Boreal Shield	-0.000415122156697682	1.43224247040052e-06
012025_tile_0021	2005	51.2153	22.2775	2.1414	40.3667	-68.7402	51.0674	Boreal Shield	-0.000415122156697682	1.43224247040052e-06
012025_tile_0021	2006	51.2153	22.2775	2.1414	40.3667	-68.7402	51.0674	Boreal Shield	-0.000415122156697682	1.43224247040052e-06
012025_tile_0021	1998	51.2207	22.2775	2.1032	40.3908	-68.7402	51.0674	Boreal Shield	-0.000415122156697682	1.43224247040052e-06
012025_tile_0021	1985	51.225	22.2775	2.0936	40.3908	-68.7402	51.0674	Boreal Shield	-0.000415122156697682	1.43224247040052e-06
012025_tile_0022	1986	58.9693	44.6288	9.9755	44.6489	-68.5141	51.0667	Boreal Shield	-0.00706589753617497	1.44226614793297e-05
012025_tile_0022	2010	57.3401	43.1499	18.0941	37.7977	-68.5141	51.0667	Boreal Shield	-0.00706589753617497	1.44226614793297e-05
012025_tile_0022	2000	58.9693	44.6288	9.9755	44.6489	-68.5141	51.0667	Boreal Shield	-0.00706589753617497	1.44226614793297e-05
012025_tile_0022	2002	58.8703	44.5485	10.6666	44.2134	-68.5141	51.0667	Boreal Shield	-0.00706589753617497	1.44226614793297e-05
012025_tile_0022	1993	58.9618	44.6213	10.0137	44.599	-68.5141	51.0667	Boreal Shield	-0.00706589753617497	1.44226614793297e-05
012025_tile_0022	2004	58.8491	44.5327	10.7323	44.184	-68.5141	51.0667	Boreal Shield	-0.00706589753617497	1.44226614793297e-05
012025_tile_0022	1996	58.9693	44.6288	9.9755	44.6489	-68.5141	51.0667	Boreal Shield	-0.00706589753617497	1.44226614793297e-05
012025_tile_0022	1989	58.9693	44.6288	9.9755	44.6489	-68.5141	51.0667	Boreal Shield	-0.00706589753617497	1.44226614793297e-05
012025_tile_0022	1994	58.9693	44.6288	9.9755	44.6489	-68.5141	51.0667	Boreal Shield	-0.00706589753617497	1.44226614793297e-05
012025_tile_0022	1985	58.9704	44.6288	9.9767	44.6489	-68.5141	51.0667	Boreal Shield	-0.00706589753617497	1.44226614793297e-05
012025_tile_0022	2007	56.4405	42.2119	19.4679	37.4168	-68.5141	51.0667	Boreal Shield	-0.00706589753617497	1.44226614793297e-05
012025_tile_0022	2003	58.8703	44.5485	10.6666	44.2134	-68.5141	51.0667	Boreal Shield	-0.00706589753617497	1.44226614793297e-05
012025_tile_0022	1992	58.9618	44.6213	10.0137	44.599	-68.5141	51.0667	Boreal Shield	-0.00706589753617497	1.44226614793297e-05
012025_tile_0022	2005	58.8678	44.546	10.6833	44.2102	-68.5141	51.0667	Boreal Shield	-0.00706589753617497	1.44226614793297e-05
012025_tile_0022	1988	58.9693	44.6288	9.9755	44.6489	-68.5141	51.0667	Boreal Shield	-0.00706589753617497	1.44226614793297e-05
012025_tile_0022	2006	58.8678	44.546	10.6833	44.2102	-68.5141	51.0667	Boreal Shield	-0.00706589753617497	1.44226614793297e-05
012025_tile_0022	2009	56.4451	42.2119	19.4703	37.4182	-68.5141	51.0667	Boreal Shield	-0.00706589753617497	1.44226614793297e-05
012025_tile_0022	2001	58.828	44.4997	10.9129	44.1568	-68.5141	51.0667	Boreal Shield	-0.00706589753617497	1.44226614793297e-05
012025_tile_0022	1998	58.9693	44.6288	9.9755	44.6489	-68.5141	51.0667	Boreal Shield	-0.00706589753617497	1.44226614793297e-05
012025_tile_0022	1991	58.9618	44.6213	10.0137	44.599	-68.5141	51.0667	Boreal Shield	-0.00706589753617497	1.44226614793297e-05
012025_tile_0022	2008	56.4405	42.2119	19.4679	37.4168	-68.5141	51.0667	Boreal Shield	-0.00706589753617497	1.44226614793297e-05
012025_tile_0022	1999	58.9693	44.6288	9.9755	44.6489	-68.5141	51.0667	Boreal Shield	-0.00706589753617497	1.44226614793297e-05
012025_tile_0022	1995	58.9693	44.6288	9.9755	44.6489	-68.5141	51.0667	Boreal Shield	-0.00706589753617497	1.44226614793297e-05
012025_tile_0022	1987	58.9693	44.6288	9.9755	44.6489	-68.5141	51.0667	Boreal Shield	-0.00706589753617497	1.44226614793297e-05
012025_tile_0022	1990	58.9693	44.6288	9.9755	44.6489	-68.5141	51.0667	Boreal Shield	-0.00706589753617497	1.44226614793297e-05
012025_tile_0022	1997	58.9693	44.6288	9.9755	44.6489	-68.5141	51.0667	Boreal Shield	-0.00706589753617497	1.44226614793297e-05
012025_tile_0035	1988	82.852	82.598	13.4202	65.5012	-68.9663	50.9253	Boreal Shield	-0.610824030418251	8.54456156957895e-05
012025_tile_0035	2004	66.3801	62.076	57.9899	34.337	-68.9663	50.9253	Boreal Shield	-0.610824030418251	8.54456156957895e-05
012025_tile_0035	1996	82.852	82.598	13.4202	65.5012	-68.9663	50.9253	Boreal Shield	-0.610824030418251	8.54456156957895e-05
012025_tile_0035	2008	68.7995	68.0333	66.0966	32.3074	-68.9663	50.9253	Boreal Shield	-0.610824030418251	8.54456156957895e-05
012025_tile_0035	2001	63.1568	58.7164	57.8393	33.8233	-68.9663	50.9253	Boreal Shield	-0.610824030418251	8.54456156957895e-05
012025_tile_0035	1999	71.8294	68.7134	37.5285	46.2681	-68.9663	50.9253	Boreal Shield	-0.610824030418251	8.54456156957895e-05
012025_tile_0035	1987	82.852	82.598	13.4202	65.5012	-68.9663	50.9253	Boreal Shield	-0.610824030418251	8.54456156957895e-05
012025_tile_0035	2005	69.707	68.9132	59.2729	34.7922	-68.9663	50.9253	Boreal Shield	-0.610824030418251	8.54456156957895e-05
012025_tile_0035	1998	81.914	81.6295	16.615	62.6704	-68.9663	50.9253	Boreal Shield	-0.610824030418251	8.54456156957895e-05
012025_tile_0035	2010	71.8445	71.3204	68.6613	32.6052	-68.9663	50.9253	Boreal Shield	-0.610824030418251	8.54456156957895e-05
012025_tile_0035	1993	82.8477	82.5937	13.4441	65.4639	-68.9663	50.9253	Boreal Shield	-0.610824030418251	8.54456156957895e-05
012025_tile_0035	1989	82.852	82.598	13.4202	65.5012	-68.9663	50.9253	Boreal Shield	-0.610824030418251	8.54456156957895e-05
012025_tile_0035	2000	63.8032	59.6236	54.0956	36.2259	-68.9663	50.9253	Boreal Shield	-0.610824030418251	8.54456156957895e-05
012025_tile_0035	2003	63.2981	58.8692	57.2654	33.9607	-68.9663	50.9253	Boreal Shield	-0.610824030418251	8.54456156957895e-05
012025_tile_0035	2006	70.6038	69.9412	61.6642	34.4729	-68.9663	50.9253	Boreal Shield	-0.610824030418251	8.54456156957895e-05
012025_tile_0035	2007	69.1944	68.4308	64.9272	33.2634	-68.9663	50.9253	Boreal Shield	-0.610824030418251	8.54456156957895e-05
012025_tile_0035	1994	82.852	82.598	13.4202	65.5012	-68.9663	50.9253	Boreal Shield	-0.610824030418251	8.54456156957895e-05
012025_tile_0035	1986	82.852	82.598	13.4202	65.5012	-68.9663	50.9253	Boreal Shield	-0.610824030418251	8.54456156957895e-05
012025_tile_0035	2009	70.4212	69.8046	67.3221	32.5801	-68.9663	50.9253	Boreal Shield	-0.610824030418251	8.54456156957895e-05
012025_tile_0035	1991	82.8477	82.5937	13.4441	65.4639	-68.9663	50.9253	Boreal Shield	-0.610824030418251	8.54456156957895e-05
012025_tile_0035	1990	82.852	82.598	13.4202	65.5012	-68.9663	50.9253	Boreal Shield	-0.610824030418251	8.54456156957895e-05
012025_tile_0035	2002	63.2981	58.8692	57.2654	33.9607	-68.9663	50.9253	Boreal Shield	-0.610824030418251	8.54456156957895e-05
012025_tile_0035	1995	82.852	82.598	13.4202	65.5012	-68.9663	50.9253	Boreal Shield	-0.610824030418251	8.54456156957895e-05
012025_tile_0035	1992	82.8477	82.5937	13.4441	65.4639	-68.9663	50.9253	Boreal Shield	-0.610824030418251	8.54456156957895e-05
012025_tile_0035	1985	82.852	82.598	13.4202	65.5012	-68.9663	50.9253	Boreal Shield	-0.610824030418251	8.54456156957895e-05
012025_tile_0035	1997	82.2662	81.985	15.1599	64.201	-68.9663	50.9253	Boreal Shield	-0.610824030418251	8.54456156957895e-05
012025_tile_0036	2009	61.5136	39.362	30.9953	36.7962	-68.741	50.925	Boreal Shield	-0.0759283953997805	5.6895943512103e-10
012025_tile_0036	1992	71.3204	49.8149	7.9392	55.7055	-68.741	50.925	Boreal Shield	-0.0759283953997805	5.6895943512103e-10
012025_tile_0036	1993	71.3305	49.825	7.9273	55.7073	-68.741	50.925	Boreal Shield	-0.0759283953997805	5.6895943512103e-10
012025_tile_0036	1994	71.343	49.8332	7.8998	55.7069	-68.741	50.925	Boreal Shield	-0.0759283953997805	5.6895943512103e-10
012025_tile_0036	1996	71.343	49.8332	7.8998	55.7069	-68.741	50.925	Boreal Shield	-0.0759283953997805	5.6895943512103e-10
012025_tile_0036	2010	62.8648	41.011	31.4844	37.0602	-68.741	50.925	Boreal Shield	-0.0759283953997805	5.6895943512103e-10
012025_tile_0036	1987	71.3814	49.8522	7.6523	55.8669	-68.741	50.925	Boreal Shield	-0.0759283953997805	5.6895943512103e-10
012025_tile_0036	2003	70.5708	49.0767	11.2871	52.6469	-68.741	50.925	Boreal Shield	-0.0759283953997805	5.6895943512103e-10
012025_tile_0036	1997	71.3111	49.7991	8.0361	55.6434	-68.741	50.925	Boreal Shield	-0.0759283953997805	5.6895943512103e-10
012025_tile_0036	1998	71.3111	49.7991	8.0361	55.6434	-68.741	50.925	Boreal Shield	-0.0759283953997805	5.6895943512103e-10
012025_tile_0036	2002	71.0475	49.5696	9.4793	54.4751	-68.741	50.925	Boreal Shield	-0.0759283953997805	5.6895943512103e-10
012025_tile_0036	1986	71.3814	49.8522	7.6523	55.8669	-68.741	50.925	Boreal Shield	-0.0759283953997805	5.6895943512103e-10
012025_tile_0036	2005	67.7923	46.1006	17.8513	47.3467	-68.741	50.925	Boreal Shield	-0.0759283953997805	5.6895943512103e-10
012025_tile_0036	1990	71.3692	49.8522	7.7408	55.7862	-68.741	50.925	Boreal Shield	-0.0759283953997805	5.6895943512103e-10
012025_tile_0036	1991	71.3319	49.8149	7.9345	55.7051	-68.741	50.925	Boreal Shield	-0.0759283953997805	5.6895943512103e-10
012025_tile_0036	2008	60.9673	38.7902	31.1747	36.5961	-68.741	50.925	Boreal Shield	-0.0759283953997805	5.6895943512103e-10
012025_tile_0036	2000	71.2953	49.7991	8.0744	55.6176	-68.741	50.925	Boreal Shield	-0.0759283953997805	5.6895943512103e-10
012025_tile_0036	2006	65.9109	44.1858	22.3327	43.3752	-68.741	50.925	Boreal Shield	-0.0759283953997805	5.6895943512103e-10
012025_tile_0036	1995	71.343	49.8332	7.8998	55.7069	-68.741	50.925	Boreal Shield	-0.0759283953997805	5.6895943512103e-10
012025_tile_0036	1988	71.3814	49.8522	7.6523	55.8669	-68.741	50.925	Boreal Shield	-0.0759283953997805	5.6895943512103e-10
012025_tile_0036	1999	71.3111	49.7991	8.0361	55.6434	-68.741	50.925	Boreal Shield	-0.0759283953997805	5.6895943512103e-10
012025_tile_0036	2007	60.9673	38.7902	31.1747	36.5961	-68.741	50.925	Boreal Shield	-0.0759283953997805	5.6895943512103e-10
012025_tile_0036	2001	71.0694	49.5914	9.3573	54.6624	-68.741	50.925	Boreal Shield	-0.0759283953997805	5.6895943512103e-10
012025_tile_0036	1985	71.3814	49.8522	7.6523	55.8669	-68.741	50.925	Boreal Shield	-0.0759283953997805	5.6895943512103e-10
012025_tile_0036	2004	68.9742	47.2936	15.2376	49.4713	-68.741	50.925	Boreal Shield	-0.0759283953997805	5.6895943512103e-10
012025_tile_0036	1989	71.3692	49.8522	7.7408	55.7862	-68.741	50.925	Boreal Shield	-0.0759283953997805	5.6895943512103e-10
012025_tile_0037	2008	83.9166	83.2031	14.4078	64.5715	-68.5156	50.9242	Boreal Shield	-0.00193893756845467	5.85278939979617e-05
012025_tile_0037	2010	84.4675	83.9923	13.1643	64.9729	-68.5156	50.9242	Boreal Shield	-0.00193893756845467	5.85278939979617e-05
012025_tile_0037	1997	86.4942	86.0641	3.9923	72.4586	-68.5156	50.9242	Boreal Shield	-0.00193893756845467	5.85278939979617e-05
012025_tile_0037	1991	86.4723	86.0401	4.0569	72.4023	-68.5156	50.9242	Boreal Shield	-0.00193893756845467	5.85278939979617e-05
012025_tile_0037	2001	86.4885	86.0584	4.0354	72.4066	-68.5156	50.9242	Boreal Shield	-0.00193893756845467	5.85278939979617e-05
012025_tile_0037	1998	86.4942	86.0641	3.9923	72.4586	-68.5156	50.9242	Boreal Shield	-0.00193893756845467	5.85278939979617e-05
012025_tile_0037	1990	86.4921	86.062	3.9995	72.4701	-68.5156	50.9242	Boreal Shield	-0.00193893756845467	5.85278939979617e-05
012025_tile_0037	1988	86.5136	86.0835	3.8584	72.5967	-68.5156	50.9242	Boreal Shield	-0.00193893756845467	5.85278939979617e-05
012025_tile_0037	1992	86.4723	86.0401	4.0569	72.4023	-68.5156	50.9242	Boreal Shield	-0.00193893756845467	5.85278939979617e-05
012025_tile_0037	2009	83.9216	83.2099	14.415	64.5715	-68.5156	50.9242	Boreal Shield	-0.00193893756845467	5.85278939979617e-05
012025_tile_0037	2005	86.4802	86.0501	4.0856	72.3442	-68.5156	50.9242	Boreal Shield	-0.00193893756845467	5.85278939979617e-05
012025_tile_0037	1995	86.4942	86.0641	3.9923	72.4586	-68.5156	50.9242	Boreal Shield	-0.00193893756845467	5.85278939979617e-05
012025_tile_0037	2002	86.4885	86.0584	4.0354	72.4066	-68.5156	50.9242	Boreal Shield	-0.00193893756845467	5.85278939979617e-05
012025_tile_0037	1996	86.4942	86.0641	3.9923	72.4586	-68.5156	50.9242	Boreal Shield	-0.00193893756845467	5.85278939979617e-05
012025_tile_0037	2006	86.4802	86.0501	4.0856	72.3442	-68.5156	50.9242	Boreal Shield	-0.00193893756845467	5.85278939979617e-05
012025_tile_0037	2003	86.4802	86.0501	4.0856	72.3442	-68.5156	50.9242	Boreal Shield	-0.00193893756845467	5.85278939979617e-05
012025_tile_0037	2007	83.9119	83.1977	14.4102	64.5658	-68.5156	50.9242	Boreal Shield	-0.00193893756845467	5.85278939979617e-05
012025_tile_0037	1999	86.4942	86.0641	3.9923	72.4586	-68.5156	50.9242	Boreal Shield	-0.00193893756845467	5.85278939979617e-05
012025_tile_0037	2004	86.4802	86.0501	4.0856	72.3442	-68.5156	50.9242	Boreal Shield	-0.00193893756845467	5.85278939979617e-05
012025_tile_0037	1994	86.4942	86.0641	3.9923	72.4586	-68.5156	50.9242	Boreal Shield	-0.00193893756845467	5.85278939979617e-05
012025_tile_0037	1993	86.4723	86.0401	4.0569	72.4023	-68.5156	50.9242	Boreal Shield	-0.00193893756845467	5.85278939979617e-05
012025_tile_0037	1987	86.5136	86.0835	3.8584	72.5967	-68.5156	50.9242	Boreal Shield	-0.00193893756845467	5.85278939979617e-05
012025_tile_0037	1985	86.5136	86.0835	3.8584	72.5967	-68.5156	50.9242	Boreal Shield	-0.00193893756845467	5.85278939979617e-05
012025_tile_0037	1986	86.5136	86.0835	3.8584	72.5967	-68.5156	50.9242	Boreal Shield	-0.00193893756845467	5.85278939979617e-05
012025_tile_0037	2000	86.4942	86.0641	3.9923	72.4586	-68.5156	50.9242	Boreal Shield	-0.00193893756845467	5.85278939979617e-05
012025_tile_0037	1989	86.5136	86.0835	3.8584	72.5967	-68.5156	50.9242	Boreal Shield	-0.00193893756845467	5.85278939979617e-05
012025_tile_0038	1996	80.5355	80.4386	4.0988	60.1684	-68.2902	50.9231	Boreal Shield	-0.0109008669860823	0.00240343878977001
012025_tile_0038	2004	80.1743	80.077	7.0066	57.9693	-68.2902	50.9231	Boreal Shield	-0.0109008669860823	0.00240343878977001
012025_tile_0038	1993	78.8933	78.7	9.9348	56.0003	-68.2902	50.9231	Boreal Shield	-0.0109008669860823	0.00240343878977001
012025_tile_0038	1985	80.5548	80.458	3.9003	60.4289	-68.2902	50.9231	Boreal Shield	-0.0109008669860823	0.00240343878977001
012025_tile_0038	1997	80.5355	80.4386	4.0988	60.1684	-68.2902	50.9231	Boreal Shield	-0.0109008669860823	0.00240343878977001
012025_tile_0038	1991	78.8872	78.6939	9.9802	55.9799	-68.2902	50.9231	Boreal Shield	-0.0109008669860823	0.00240343878977001
012025_tile_0038	2001	80.1205	80.0225	7.2266	57.9467	-68.2902	50.9231	Boreal Shield	-0.0109008669860823	0.00240343878977001
012025_tile_0038	2002	80.1309	80.0329	7.1561	57.9606	-68.2902	50.9231	Boreal Shield	-0.0109008669860823	0.00240343878977001
012025_tile_0038	1999	80.5355	80.4386	4.0988	60.1684	-68.2902	50.9231	Boreal Shield	-0.0109008669860823	0.00240343878977001
012025_tile_0038	1998	80.5312	80.4343	4.1203	60.1326	-68.2902	50.9231	Boreal Shield	-0.0109008669860823	0.00240343878977001
012025_tile_0038	2007	80.1273	80.0293	7.2984	57.7982	-68.2902	50.9231	Boreal Shield	-0.0109008669860823	0.00240343878977001
012025_tile_0038	1988	80.5548	80.458	3.9003	60.4289	-68.2902	50.9231	Boreal Shield	-0.0109008669860823	0.00240343878977001
012025_tile_0038	1995	80.5355	80.4386	4.0988	60.1684	-68.2902	50.9231	Boreal Shield	-0.0109008669860823	0.00240343878977001
012025_tile_0038	2006	80.1538	80.0566	7.1047	57.9104	-68.2902	50.9231	Boreal Shield	-0.0109008669860823	0.00240343878977001
012025_tile_0038	1992	78.8872	78.6939	9.9802	55.9799	-68.2902	50.9231	Boreal Shield	-0.0109008669860823	0.00240343878977001
012025_tile_0038	2005	80.1743	80.077	7.0066	57.9693	-68.2902	50.9231	Boreal Shield	-0.0109008669860823	0.00240343878977001
012025_tile_0038	1987	80.5548	80.458	3.9003	60.4289	-68.2902	50.9231	Boreal Shield	-0.0109008669860823	0.00240343878977001
012025_tile_0038	2000	80.4239	80.326	4.8233	59.6379	-68.2902	50.9231	Boreal Shield	-0.0109008669860823	0.00240343878977001
012025_tile_0038	1994	80.5355	80.4386	4.0988	60.1684	-68.2902	50.9231	Boreal Shield	-0.0109008669860823	0.00240343878977001
012025_tile_0038	2003	80.1215	80.0236	7.2039	57.9337	-68.2902	50.9231	Boreal Shield	-0.0109008669860823	0.00240343878977001
012025_tile_0038	1990	80.5548	80.458	3.9003	60.4289	-68.2902	50.9231	Boreal Shield	-0.0109008669860823	0.00240343878977001
012025_tile_0038	2009	80.1319	80.0347	7.2768	57.8025	-68.2902	50.9231	Boreal Shield	-0.0109008669860823	0.00240343878977001
012025_tile_0038	2008	80.1319	80.0347	7.2768	57.8025	-68.2902	50.9231	Boreal Shield	-0.0109008669860823	0.00240343878977001
012025_tile_0038	2010	80.1319	80.0347	7.2768	57.8025	-68.2902	50.9231	Boreal Shield	-0.0109008669860823	0.00240343878977001
012025_tile_0038	1986	80.5548	80.458	3.9003	60.4289	-68.2902	50.9231	Boreal Shield	-0.0109008669860823	0.00240343878977001
012025_tile_0038	1989	80.5548	80.458	3.9003	60.4289	-68.2902	50.9231	Boreal Shield	-0.0109008669860823	0.00240343878977001
012025_tile_0039	1998	80.3787	80.2331	2.2526	63.1704	-68.0649	50.9215	Boreal Shield	-0.0223097193702965	5.45569055248052e-05
012025_tile_0039	1992	80.317	80.1714	2.5683	63.0086	-68.0649	50.9215	Boreal Shield	-0.0223097193702965	5.45569055248052e-05
012025_tile_0039	2006	78.4281	77.97	5.4355	60.6358	-68.0649	50.9215	Boreal Shield	-0.0223097193702965	5.45569055248052e-05
012025_tile_0039	1990	80.4063	80.2607	2.035	63.4416	-68.0649	50.9215	Boreal Shield	-0.0223097193702965	5.45569055248052e-05
012025_tile_0039	1988	80.4063	80.2607	2.035	63.4416	-68.0649	50.9215	Boreal Shield	-0.0223097193702965	5.45569055248052e-05
012025_tile_0039	1991	80.317	80.1714	2.5683	63.0086	-68.0649	50.9215	Boreal Shield	-0.0223097193702965	5.45569055248052e-05
012025_tile_0039	2000	80.3837	80.2381	2.2168	63.2135	-68.0649	50.9215	Boreal Shield	-0.0223097193702965	5.45569055248052e-05
012025_tile_0039	1995	80.3891	80.2435	2.1785	63.2604	-68.0649	50.9215	Boreal Shield	-0.0223097193702965	5.45569055248052e-05
012025_tile_0039	1993	80.322	80.1764	2.5324	63.0251	-68.0649	50.9215	Boreal Shield	-0.0223097193702965	5.45569055248052e-05
012025_tile_0039	2005	78.4281	77.97	5.4355	60.6358	-68.0649	50.9215	Boreal Shield	-0.0223097193702965	5.45569055248052e-05
012025_tile_0039	1987	80.4063	80.2607	2.035	63.4416	-68.0649	50.9215	Boreal Shield	-0.0223097193702965	5.45569055248052e-05
012025_tile_0039	1996	80.3891	80.2435	2.1785	63.2604	-68.0649	50.9215	Boreal Shield	-0.0223097193702965	5.45569055248052e-05
012025_tile_0039	2010	79.4274	79.2355	7.3235	60.6753	-68.0649	50.9215	Boreal Shield	-0.0223097193702965	5.45569055248052e-05
012025_tile_0039	2008	78.4281	77.97	5.4355	60.6358	-68.0649	50.9215	Boreal Shield	-0.0223097193702965	5.45569055248052e-05
012025_tile_0039	2004	78.3973	77.955	5.3482	60.6358	-68.0649	50.9215	Boreal Shield	-0.0223097193702965	5.45569055248052e-05
012025_tile_0039	1985	80.4063	80.2607	2.035	63.4416	-68.0649	50.9215	Boreal Shield	-0.0223097193702965	5.45569055248052e-05
012025_tile_0039	1999	80.3837	80.2381	2.2168	63.2135	-68.0649	50.9215	Boreal Shield	-0.0223097193702965	5.45569055248052e-05
012025_tile_0039	2003	78.3567	77.9295	5.4176	60.5784	-68.0649	50.9215	Boreal Shield	-0.0223097193702965	5.45569055248052e-05
012025_tile_0039	2002	78.3567	77.9295	5.4176	60.5784	-68.0649	50.9215	Boreal Shield	-0.0223097193702965	5.45569055248052e-05
012025_tile_0039	2009	78.9174	78.6871	6.9863	60.6563	-68.0649	50.9215	Boreal Shield	-0.0223097193702965	5.45569055248052e-05
012025_tile_0039	2007	78.4281	77.97	5.4355	60.6358	-68.0649	50.9215	Boreal Shield	-0.0223097193702965	5.45569055248052e-05
012025_tile_0039	1994	80.3891	80.2435	2.1785	63.2604	-68.0649	50.9215	Boreal Shield	-0.0223097193702965	5.45569055248052e-05
012025_tile_0039	1989	80.4063	80.2607	2.035	63.4416	-68.0649	50.9215	Boreal Shield	-0.0223097193702965	5.45569055248052e-05
012025_tile_0039	1997	80.3837	80.2381	2.2168	63.2135	-68.0649	50.9215	Boreal Shield	-0.0223097193702965	5.45569055248052e-05
012025_tile_0039	2001	80.3246	80.1456	2.6137	62.9168	-68.0649	50.9215	Boreal Shield	-0.0223097193702965	5.45569055248052e-05
012025_tile_0039	1986	80.4063	80.2607	2.035	63.4416	-68.0649	50.9215	Boreal Shield	-0.0223097193702965	5.45569055248052e-05
012025_tile_0040	2005	67.5545	66.3413	22.9138	47.2186	-67.8396	50.9195	Boreal Shield	-0.286704030418251	1.35798181872815e-05
012025_tile_0040	1992	75.9667	75.4907	5.2753	59.9643	-67.8396	50.9195	Boreal Shield	-0.286704030418251	1.35798181872815e-05
012025_tile_0040	2002	67.1351	65.8539	20.4017	47.6401	-67.8396	50.9195	Boreal Shield	-0.286704030418251	1.35798181872815e-05
012025_tile_0040	2001	69.8839	69.0194	16.6616	50.4104	-67.8396	50.9195	Boreal Shield	-0.286704030418251	1.35798181872815e-05
012025_tile_0040	1993	75.9667	75.4907	5.2753	59.9643	-67.8396	50.9195	Boreal Shield	-0.286704030418251	1.35798181872815e-05
012025_tile_0040	2000	74.9656	74.463	8.06	57.2594	-67.8396	50.9195	Boreal Shield	-0.286704030418251	1.35798181872815e-05
012025_tile_0040	2006	67.7187	66.5128	23.3251	47.2341	-67.8396	50.9195	Boreal Shield	-0.286704030418251	1.35798181872815e-05
012025_tile_0040	2008	67.7047	66.4981	23.3825	47.2064	-67.8396	50.9195	Boreal Shield	-0.286704030418251	1.35798181872815e-05
012025_tile_0040	1995	75.9667	75.49	5.2418	59.9891	-67.8396	50.9195	Boreal Shield	-0.286704030418251	1.35798181872815e-05
012025_tile_0040	2007	67.7047	66.4981	23.3825	47.2064	-67.8396	50.9195	Boreal Shield	-0.286704030418251	1.35798181872815e-05
012025_tile_0040	2009	68.9085	67.9784	26.227	47.2696	-67.8396	50.9195	Boreal Shield	-0.286704030418251	1.35798181872815e-05
012025_tile_0040	1994	75.9714	75.4954	5.2442	59.9912	-67.8396	50.9195	Boreal Shield	-0.286704030418251	1.35798181872815e-05
012025_tile_0040	2003	67.1265	65.8452	20.434	47.6301	-67.8396	50.9195	Boreal Shield	-0.286704030418251	1.35798181872815e-05
012025_tile_0040	1989	75.9714	75.4954	5.2442	59.9912	-67.8396	50.9195	Boreal Shield	-0.286704030418251	1.35798181872815e-05
012025_tile_0040	1998	75.9667	75.49	5.2418	59.9891	-67.8396	50.9195	Boreal Shield	-0.286704030418251	1.35798181872815e-05
012025_tile_0040	1997	75.9667	75.49	5.2418	59.9891	-67.8396	50.9195	Boreal Shield	-0.286704030418251	1.35798181872815e-05
012025_tile_0040	1988	75.9714	75.4954	5.2442	59.9912	-67.8396	50.9195	Boreal Shield	-0.286704030418251	1.35798181872815e-05
012025_tile_0040	1990	75.9714	75.4954	5.2442	59.9912	-67.8396	50.9195	Boreal Shield	-0.286704030418251	1.35798181872815e-05
012025_tile_0040	2010	70.8021	70.1299	26.4195	47.5027	-67.8396	50.9195	Boreal Shield	-0.286704030418251	1.35798181872815e-05
012025_tile_0040	1987	75.9714	75.4954	5.2442	59.9912	-67.8396	50.9195	Boreal Shield	-0.286704030418251	1.35798181872815e-05
012025_tile_0040	2004	67.0218	65.7373	21.7683	47.1942	-67.8396	50.9195	Boreal Shield	-0.286704030418251	1.35798181872815e-05
012025_tile_0040	1985	75.9714	75.4954	5.2442	59.9912	-67.8396	50.9195	Boreal Shield	-0.286704030418251	1.35798181872815e-05
012025_tile_0040	1991	75.9667	75.4907	5.2753	59.9643	-67.8396	50.9195	Boreal Shield	-0.286704030418251	1.35798181872815e-05
012025_tile_0040	1986	75.9714	75.4954	5.2442	59.9912	-67.8396	50.9195	Boreal Shield	-0.286704030418251	1.35798181872815e-05
012025_tile_0040	1999	75.9714	75.4954	5.2442	59.9912	-67.8396	50.9195	Boreal Shield	-0.286704030418251	1.35798181872815e-05
012025_tile_0040	1996	75.9667	75.49	5.2418	59.9891	-67.8396	50.9195	Boreal Shield	-0.286704030418251	1.35798181872815e-05
012025_tile_0041	2001	59.5895	57.3509	37.6887	34.9633	-67.6143	50.917	Boreal Shield	-0.7074	1.42866228998173e-05
012025_tile_0041	1991	77.2125	75.6256	6.9899	62.6209	-67.6143	50.917	Boreal Shield	-0.7074	1.42866228998173e-05
012025_tile_0041	1997	77.2222	75.6353	6.9504	62.6507	-67.6143	50.917	Boreal Shield	-0.7074	1.42866228998173e-05
012025_tile_0041	1987	77.2591	75.6722	6.6838	62.8548	-67.6143	50.917	Boreal Shield	-0.7074	1.42866228998173e-05
012025_tile_0041	1999	75.2913	73.6667	11.0253	58.4643	-67.6143	50.917	Boreal Shield	-0.7074	1.42866228998173e-05
012025_tile_0041	1989	77.2591	75.6722	6.6838	62.8548	-67.6143	50.917	Boreal Shield	-0.7074	1.42866228998173e-05
012025_tile_0041	2009	62.2672	60.3284	44.1238	34.4127	-67.6143	50.917	Boreal Shield	-0.7074	1.42866228998173e-05
012025_tile_0041	1990	77.2591	75.6722	6.6838	62.8548	-67.6143	50.917	Boreal Shield	-0.7074	1.42866228998173e-05
012025_tile_0041	1988	77.2591	75.6722	6.6838	62.8548	-67.6143	50.917	Boreal Shield	-0.7074	1.42866228998173e-05
012025_tile_0041	2004	60.8794	58.9316	40.9409	34.3169	-67.6143	50.917	Boreal Shield	-0.7074	1.42866228998173e-05
012025_tile_0041	1998	77.2107	75.6238	7.0078	62.6026	-67.6143	50.917	Boreal Shield	-0.7074	1.42866228998173e-05
012025_tile_0041	1986	77.2591	75.6722	6.6838	62.8548	-67.6143	50.917	Boreal Shield	-0.7074	1.42866228998173e-05
012025_tile_0041	1994	77.2222	75.6353	6.9504	62.6507	-67.6143	50.917	Boreal Shield	-0.7074	1.42866228998173e-05
012025_tile_0041	1993	77.2218	75.6349	6.954	62.6507	-67.6143	50.917	Boreal Shield	-0.7074	1.42866228998173e-05
012025_tile_0041	1992	77.2125	75.6256	6.9899	62.6209	-67.6143	50.917	Boreal Shield	-0.7074	1.42866228998173e-05
012025_tile_0041	2000	67.2449	65.2042	25.2155	46.0062	-67.6143	50.917	Boreal Shield	-0.7074	1.42866228998173e-05
012025_tile_0041	1996	77.2222	75.6353	6.9504	62.6507	-67.6143	50.917	Boreal Shield	-0.7074	1.42866228998173e-05
012025_tile_0041	2007	61.4626	59.5479	42.2645	34.3728	-67.6143	50.917	Boreal Shield	-0.7074	1.42866228998173e-05
012025_tile_0041	2003	58.8154	56.4387	39.1307	33.9438	-67.6143	50.917	Boreal Shield	-0.7074	1.42866228998173e-05
012025_tile_0041	2002	59.5228	57.2813	37.9075	34.8887	-67.6143	50.917	Boreal Shield	-0.7074	1.42866228998173e-05
012025_tile_0041	1995	77.2222	75.6353	6.9504	62.6507	-67.6143	50.917	Boreal Shield	-0.7074	1.42866228998173e-05
012025_tile_0041	2006	61.5207	59.6132	42.1892	34.4019	-67.6143	50.917	Boreal Shield	-0.7074	1.42866228998173e-05
012025_tile_0041	2005	60.9902	59.0439	41.1131	34.352	-67.6143	50.917	Boreal Shield	-0.7074	1.42866228998173e-05
012025_tile_0041	2010	64.5532	62.6446	44.2936	34.6182	-67.6143	50.917	Boreal Shield	-0.7074	1.42866228998173e-05
012025_tile_0041	1985	77.2591	75.6722	6.6838	62.8548	-67.6143	50.917	Boreal Shield	-0.7074	1.42866228998173e-05
012025_tile_0041	2008	61.4626	59.5479	42.2645	34.3728	-67.6143	50.917	Boreal Shield	-0.7074	1.42866228998173e-05
012025_tile_0049	1986	67.9357	59.1562	20.5332	45.2142	-69.1911	50.7827	Boreal Shield	-0.264663437236732	4.24130341958318e-10
012025_tile_0049	2010	60.2585	50.3408	44.5363	29.4769	-69.1911	50.7827	Boreal Shield	-0.264663437236732	4.24130341958318e-10
012025_tile_0049	1987	67.9357	59.1562	20.5332	45.2142	-69.1911	50.7827	Boreal Shield	-0.264663437236732	4.24130341958318e-10
012025_tile_0049	1988	67.9286	59.149	20.581	45.1593	-69.1911	50.7827	Boreal Shield	-0.264663437236732	4.24130341958318e-10
012025_tile_0049	2009	59.9898	50.0509	44.211	29.4421	-69.1911	50.7827	Boreal Shield	-0.264663437236732	4.24130341958318e-10
012025_tile_0049	1995	67.9167	59.1372	20.6647	45.0636	-69.1911	50.7827	Boreal Shield	-0.264663437236732	4.24130341958318e-10
012025_tile_0049	1989	67.9167	59.1372	20.6647	45.0636	-69.1911	50.7827	Boreal Shield	-0.264663437236732	4.24130341958318e-10
012025_tile_0049	2007	59.3287	49.3665	45.0385	29.1136	-69.1911	50.7827	Boreal Shield	-0.264663437236732	4.24130341958318e-10
012025_tile_0049	1994	67.9167	59.1372	20.6647	45.0636	-69.1911	50.7827	Boreal Shield	-0.264663437236732	4.24130341958318e-10
012025_tile_0049	1985	67.9357	59.1562	20.5332	45.2142	-69.1911	50.7827	Boreal Shield	-0.264663437236732	4.24130341958318e-10
012025_tile_0049	1999	67.7765	58.3814	21.1574	44.73	-69.1911	50.7827	Boreal Shield	-0.264663437236732	4.24130341958318e-10
012025_tile_0049	1993	67.9167	59.1372	20.6647	45.0636	-69.1911	50.7827	Boreal Shield	-0.264663437236732	4.24130341958318e-10
012025_tile_0049	1996	67.9124	59.1372	20.6468	45.0636	-69.1911	50.7827	Boreal Shield	-0.264663437236732	4.24130341958318e-10
012025_tile_0049	1998	67.7948	58.4054	21.0665	44.8469	-69.1911	50.7827	Boreal Shield	-0.264663437236732	4.24130341958318e-10
012025_tile_0049	1997	67.7994	58.4054	21.0378	44.8627	-69.1911	50.7827	Boreal Shield	-0.264663437236732	4.24130341958318e-10
012025_tile_0049	2008	59.4944	49.4867	44.4418	29.3091	-69.1911	50.7827	Boreal Shield	-0.264663437236732	4.24130341958318e-10
012025_tile_0049	2001	65.003	55.3486	26.166	40.9833	-69.1911	50.7827	Boreal Shield	-0.264663437236732	4.24130341958318e-10
012025_tile_0049	2004	64.4739	54.779	28.4725	39.6052	-69.1911	50.7827	Boreal Shield	-0.264663437236732	4.24130341958318e-10
012025_tile_0049	1992	67.9167	59.1372	20.6647	45.0636	-69.1911	50.7827	Boreal Shield	-0.264663437236732	4.24130341958318e-10
012025_tile_0049	2002	64.8402	55.1764	26.6491	40.5439	-69.1911	50.7827	Boreal Shield	-0.264663437236732	4.24130341958318e-10
012025_tile_0049	2006	62.9946	53.4059	37.4495	35.04	-69.1911	50.7827	Boreal Shield	-0.264663437236732	4.24130341958318e-10
012025_tile_0049	1991	67.9167	59.1372	20.6647	45.0636	-69.1911	50.7827	Boreal Shield	-0.264663437236732	4.24130341958318e-10
012025_tile_0049	1990	67.9167	59.1372	20.6647	45.0636	-69.1911	50.7827	Boreal Shield	-0.264663437236732	4.24130341958318e-10
012025_tile_0049	2005	64.9037	55.4896	30.2672	39.1909	-69.1911	50.7827	Boreal Shield	-0.264663437236732	4.24130341958318e-10
012025_tile_0049	2000	65.1619	55.6926	25.9006	41.0687	-69.1911	50.7827	Boreal Shield	-0.264663437236732	4.24130341958318e-10
012025_tile_0049	2003	64.3369	54.6803	28.1723	39.6332	-69.1911	50.7827	Boreal Shield	-0.264663437236732	4.24130341958318e-10
012025_tile_0050	2006	77.6659	74.6338	19.817	53.0325	-68.9665	50.7828	Boreal Shield	-0.176090731325772	9.30652621633499e-09
012025_tile_0050	1997	80.1025	76.5693	10.26	58.8893	-68.9665	50.7828	Boreal Shield	-0.176090731325772	9.30652621633499e-09
012025_tile_0050	1996	80.1886	76.6576	9.9229	59.2796	-68.9665	50.7828	Boreal Shield	-0.176090731325772	9.30652621633499e-09
012025_tile_0050	2000	78.2495	74.5308	14.8203	56.2507	-68.9665	50.7828	Boreal Shield	-0.176090731325772	9.30652621633499e-09
012025_tile_0050	1991	79.9146	76.371	11.0815	58.791	-68.9665	50.7828	Boreal Shield	-0.176090731325772	9.30652621633499e-09
012025_tile_0050	1988	80.2453	76.7142	9.4637	59.7527	-68.9665	50.7828	Boreal Shield	-0.176090731325772	9.30652621633499e-09
012025_tile_0050	1995	80.1886	76.6576	9.9229	59.2796	-68.9665	50.7828	Boreal Shield	-0.176090731325772	9.30652621633499e-09
012025_tile_0050	1999	80.0989	76.5657	10.2911	58.8882	-68.9665	50.7828	Boreal Shield	-0.176090731325772	9.30652621633499e-09
012025_tile_0050	1994	80.1933	76.6622	9.8918	59.314	-68.9665	50.7828	Boreal Shield	-0.176090731325772	9.30652621633499e-09
012025_tile_0050	1990	80.241	76.7099	9.4924	59.6871	-68.9665	50.7828	Boreal Shield	-0.176090731325772	9.30652621633499e-09
012025_tile_0050	1998	80.1025	76.5693	10.26	58.8893	-68.9665	50.7828	Boreal Shield	-0.176090731325772	9.30652621633499e-09
012025_tile_0050	1992	79.9146	76.371	11.0815	58.791	-68.9665	50.7828	Boreal Shield	-0.176090731325772	9.30652621633499e-09
012025_tile_0050	2009	75.1191	72.0095	27.0412	47.4995	-68.9665	50.7828	Boreal Shield	-0.176090731325772	9.30652621633499e-09
012025_tile_0050	2005	77.7433	74.8407	16.9462	54.8999	-68.9665	50.7828	Boreal Shield	-0.176090731325772	9.30652621633499e-09
012025_tile_0050	2001	77.9166	74.1255	15.4181	55.8974	-68.9665	50.7828	Boreal Shield	-0.176090731325772	9.30652621633499e-09
012025_tile_0050	1986	80.2568	76.7257	9.3752	59.785	-68.9665	50.7828	Boreal Shield	-0.176090731325772	9.30652621633499e-09
012025_tile_0050	2002	77.9166	74.1255	15.4181	55.8974	-68.9665	50.7828	Boreal Shield	-0.176090731325772	9.30652621633499e-09
012025_tile_0050	1989	80.241	76.7099	9.4924	59.6871	-68.9665	50.7828	Boreal Shield	-0.176090731325772	9.30652621633499e-09
012025_tile_0050	2007	77.0159	74.0426	23.4232	50.7199	-68.9665	50.7828	Boreal Shield	-0.176090731325772	9.30652621633499e-09
012025_tile_0050	1993	79.9472	76.4054	10.9356	58.842	-68.9665	50.7828	Boreal Shield	-0.176090731325772	9.30652621633499e-09
012025_tile_0050	1985	80.2568	76.7257	9.3752	59.785	-68.9665	50.7828	Boreal Shield	-0.176090731325772	9.30652621633499e-09
012025_tile_0050	2004	77.4804	74.4454	16.8446	54.8866	-68.9665	50.7828	Boreal Shield	-0.176090731325772	9.30652621633499e-09
012025_tile_0050	1987	80.2568	76.7257	9.3752	59.785	-68.9665	50.7828	Boreal Shield	-0.176090731325772	9.30652621633499e-09
012025_tile_0050	2010	75.2758	72.0389	27.0951	47.5268	-68.9665	50.7828	Boreal Shield	-0.176090731325772	9.30652621633499e-09
012025_tile_0050	2003	77.1881	74.1212	16.9881	54.8044	-68.9665	50.7828	Boreal Shield	-0.176090731325772	9.30652621633499e-09
012025_tile_0050	2008	75.0377	71.9528	26.9934	47.4604	-68.9665	50.7828	Boreal Shield	-0.176090731325772	9.30652621633499e-09
012025_tile_0051	2001	69.8135	35.5623	12.9993	51.1539	-68.7418	50.7825	Boreal Shield	-0.566149711815562	1.27254065773741e-06
012025_tile_0051	1991	72.5242	36.4078	7.5016	55.6366	-68.7418	50.7825	Boreal Shield	-0.566149711815562	1.27254065773741e-06
012025_tile_0051	1995	72.5483	36.4336	7.5291	55.6424	-68.7418	50.7825	Boreal Shield	-0.566149711815562	1.27254065773741e-06
012025_tile_0051	1989	72.5311	36.4078	7.4466	55.6635	-68.7418	50.7825	Boreal Shield	-0.566149711815562	1.27254065773741e-06
012025_tile_0051	2002	66.9296	33.748	18.888	46.5852	-68.7418	50.7825	Boreal Shield	-0.566149711815562	1.27254065773741e-06
012025_tile_0051	2008	57.0815	25.1352	46.4015	28.1555	-68.7418	50.7825	Boreal Shield	-0.566149711815562	1.27254065773741e-06
012025_tile_0051	1994	72.5314	36.4167	7.5112	55.6391	-68.7418	50.7825	Boreal Shield	-0.566149711815562	1.27254065773741e-06
012025_tile_0051	2006	59.1207	25.6729	41.1848	32.2737	-68.7418	50.7825	Boreal Shield	-0.566149711815562	1.27254065773741e-06
012025_tile_0051	1997	72.5379	36.4228	7.5674	55.6162	-68.7418	50.7825	Boreal Shield	-0.566149711815562	1.27254065773741e-06
012025_tile_0051	1998	72.5379	36.4228	7.5674	55.6162	-68.7418	50.7825	Boreal Shield	-0.566149711815562	1.27254065773741e-06
012025_tile_0051	2009	57.8014	25.4534	47.4286	28.233	-68.7418	50.7825	Boreal Shield	-0.566149711815562	1.27254065773741e-06
012025_tile_0051	1985	72.7423	36.5986	6.6419	56.2385	-68.7418	50.7825	Boreal Shield	-0.566149711815562	1.27254065773741e-06
012025_tile_0051	2010	61.7596	26.3699	49.3536	28.7918	-68.7418	50.7825	Boreal Shield	-0.566149711815562	1.27254065773741e-06
012025_tile_0051	2007	57.0625	25.1277	46.4087	28.1526	-68.7418	50.7825	Boreal Shield	-0.566149711815562	1.27254065773741e-06
012025_tile_0051	2005	59.1454	25.0929	38.6356	33.4546	-68.7418	50.7825	Boreal Shield	-0.566149711815562	1.27254065773741e-06
012025_tile_0051	1999	72.5601	36.4458	7.6511	55.6173	-68.7418	50.7825	Boreal Shield	-0.566149711815562	1.27254065773741e-06
012025_tile_0051	1996	72.5483	36.4336	7.5291	55.6424	-68.7418	50.7825	Boreal Shield	-0.566149711815562	1.27254065773741e-06
012025_tile_0051	2004	62.1503	28.4801	30.3712	38.4968	-68.7418	50.7825	Boreal Shield	-0.566149711815562	1.27254065773741e-06
012025_tile_0051	1992	72.5242	36.4078	7.5016	55.6366	-68.7418	50.7825	Boreal Shield	-0.566149711815562	1.27254065773741e-06
012025_tile_0051	1993	72.5242	36.4078	7.5016	55.6366	-68.7418	50.7825	Boreal Shield	-0.566149711815562	1.27254065773741e-06
012025_tile_0051	1986	72.7423	36.5986	6.6419	56.2385	-68.7418	50.7825	Boreal Shield	-0.566149711815562	1.27254065773741e-06
012025_tile_0051	2003	63.2479	29.7366	27.0819	40.8829	-68.7418	50.7825	Boreal Shield	-0.566149711815562	1.27254065773741e-06
012025_tile_0051	1987	72.7423	36.5986	6.6419	56.2385	-68.7418	50.7825	Boreal Shield	-0.566149711815562	1.27254065773741e-06
012025_tile_0051	1990	72.5242	36.4078	7.5016	55.6366	-68.7418	50.7825	Boreal Shield	-0.566149711815562	1.27254065773741e-06
012025_tile_0051	1988	72.6559	36.5114	7.0222	55.8866	-68.7418	50.7825	Boreal Shield	-0.566149711815562	1.27254065773741e-06
012025_tile_0051	2000	72.2043	36.3963	8.4892	54.8468	-68.7418	50.7825	Boreal Shield	-0.566149711815562	1.27254065773741e-06
012025_tile_0052	1998	65.9658	34.1045	4.3211	51.7512	-68.5171	50.7818	Boreal Shield	-0.00217554759898807	7.50298738694255e-08
012025_tile_0052	2006	65.9561	34.0992	4.3857	51.6773	-68.5171	50.7818	Boreal Shield	-0.00217554759898807	7.50298738694255e-08
012025_tile_0052	1987	65.9844	34.1232	4.2375	51.8014	-68.5171	50.7818	Boreal Shield	-0.00217554759898807	7.50298738694255e-08
012025_tile_0052	1985	65.9844	34.1232	4.2375	51.8014	-68.5171	50.7818	Boreal Shield	-0.00217554759898807	7.50298738694255e-08
012025_tile_0052	1988	65.9844	34.1232	4.2375	51.8014	-68.5171	50.7818	Boreal Shield	-0.00217554759898807	7.50298738694255e-08
012025_tile_0052	2007	64.8455	34.0572	8.9759	48.242	-68.5171	50.7818	Boreal Shield	-0.00217554759898807	7.50298738694255e-08
012025_tile_0052	1993	65.9844	34.1232	4.2375	51.8014	-68.5171	50.7818	Boreal Shield	-0.00217554759898807	7.50298738694255e-08
012025_tile_0052	2002	65.9561	34.0992	4.3857	51.6773	-68.5171	50.7818	Boreal Shield	-0.00217554759898807	7.50298738694255e-08
012025_tile_0052	1994	65.9844	34.1232	4.2375	51.8014	-68.5171	50.7818	Boreal Shield	-0.00217554759898807	7.50298738694255e-08
012025_tile_0052	1991	65.9844	34.1232	4.2375	51.8014	-68.5171	50.7818	Boreal Shield	-0.00217554759898807	7.50298738694255e-08
012025_tile_0052	2010	65.3793	34.0572	8.1604	48.4877	-68.5171	50.7818	Boreal Shield	-0.00217554759898807	7.50298738694255e-08
012025_tile_0052	2009	64.8699	34.0572	8.995	48.2424	-68.5171	50.7818	Boreal Shield	-0.00217554759898807	7.50298738694255e-08
012025_tile_0052	1997	65.9658	34.1045	4.3211	51.7512	-68.5171	50.7818	Boreal Shield	-0.00217554759898807	7.50298738694255e-08
012025_tile_0052	2008	64.8455	34.0572	8.9759	48.242	-68.5171	50.7818	Boreal Shield	-0.00217554759898807	7.50298738694255e-08
012025_tile_0052	1996	65.9844	34.1232	4.2375	51.8014	-68.5171	50.7818	Boreal Shield	-0.00217554759898807	7.50298738694255e-08
012025_tile_0052	1995	65.9844	34.1232	4.2375	51.8014	-68.5171	50.7818	Boreal Shield	-0.00217554759898807	7.50298738694255e-08
012025_tile_0052	2004	65.9561	34.0992	4.3857	51.6773	-68.5171	50.7818	Boreal Shield	-0.00217554759898807	7.50298738694255e-08
012025_tile_0052	2005	65.9561	34.0992	4.3857	51.6773	-68.5171	50.7818	Boreal Shield	-0.00217554759898807	7.50298738694255e-08
012025_tile_0052	1999	65.9658	34.1045	4.3211	51.7512	-68.5171	50.7818	Boreal Shield	-0.00217554759898807	7.50298738694255e-08
012025_tile_0052	1986	65.9844	34.1232	4.2375	51.8014	-68.5171	50.7818	Boreal Shield	-0.00217554759898807	7.50298738694255e-08
012025_tile_0052	1990	65.9844	34.1232	4.2375	51.8014	-68.5171	50.7818	Boreal Shield	-0.00217554759898807	7.50298738694255e-08
012025_tile_0052	2003	65.9561	34.0992	4.3857	51.6773	-68.5171	50.7818	Boreal Shield	-0.00217554759898807	7.50298738694255e-08
012025_tile_0052	1992	65.9844	34.1232	4.2375	51.8014	-68.5171	50.7818	Boreal Shield	-0.00217554759898807	7.50298738694255e-08
012025_tile_0052	1989	65.9844	34.1232	4.2375	51.8014	-68.5171	50.7818	Boreal Shield	-0.00217554759898807	7.50298738694255e-08
012025_tile_0052	2000	65.9604	34.0992	4.3642	51.7028	-68.5171	50.7818	Boreal Shield	-0.00217554759898807	7.50298738694255e-08
012025_tile_0052	2001	65.9561	34.0992	4.3857	51.6773	-68.5171	50.7818	Boreal Shield	-0.00217554759898807	7.50298738694255e-08
012025_tile_0053	1996	90.9729	90.9615	3.2558	76.2978	-68.2924	50.7807	Boreal Shield	-0.00814025781428227	5.79071502215811e-06
012025_tile_0053	2007	90.7279	90.7154	4.9058	75.0187	-68.2924	50.7807	Boreal Shield	-0.00814025781428227	5.79071502215811e-06
012025_tile_0053	2006	90.8589	90.8474	4.1824	75.6672	-68.2924	50.7807	Boreal Shield	-0.00814025781428227	5.79071502215811e-06
012025_tile_0053	2009	90.7441	90.7323	4.8317	75.0592	-68.2924	50.7807	Boreal Shield	-0.00814025781428227	5.79071502215811e-06
012025_tile_0053	1989	90.9729	90.9615	3.2558	76.2978	-68.2924	50.7807	Boreal Shield	-0.00814025781428227	5.79071502215811e-06
012025_tile_0053	1986	90.9729	90.9615	3.2558	76.2978	-68.2924	50.7807	Boreal Shield	-0.00814025781428227	5.79071502215811e-06
012025_tile_0053	2010	90.7774	90.766	4.699	75.1492	-68.2924	50.7807	Boreal Shield	-0.00814025781428227	5.79071502215811e-06
012025_tile_0053	1987	90.9729	90.9615	3.2558	76.2978	-68.2924	50.7807	Boreal Shield	-0.00814025781428227	5.79071502215811e-06
012025_tile_0053	1999	90.9729	90.9615	3.2558	76.2978	-68.2924	50.7807	Boreal Shield	-0.00814025781428227	5.79071502215811e-06
012025_tile_0053	2003	90.833	90.8183	4.2147	75.6858	-68.2924	50.7807	Boreal Shield	-0.00814025781428227	5.79071502215811e-06
012025_tile_0053	1993	90.9729	90.9615	3.2558	76.2978	-68.2924	50.7807	Boreal Shield	-0.00814025781428227	5.79071502215811e-06
012025_tile_0053	1990	90.9729	90.9615	3.2558	76.2978	-68.2924	50.7807	Boreal Shield	-0.00814025781428227	5.79071502215811e-06
012025_tile_0053	1998	90.9729	90.9615	3.2558	76.2978	-68.2924	50.7807	Boreal Shield	-0.00814025781428227	5.79071502215811e-06
012025_tile_0053	2001	90.8069	90.7922	4.3546	75.6274	-68.2924	50.7807	Boreal Shield	-0.00814025781428227	5.79071502215811e-06
012025_tile_0053	1995	90.9729	90.9615	3.2558	76.2978	-68.2924	50.7807	Boreal Shield	-0.00814025781428227	5.79071502215811e-06
012025_tile_0053	1994	90.9729	90.9615	3.2558	76.2978	-68.2924	50.7807	Boreal Shield	-0.00814025781428227	5.79071502215811e-06
012025_tile_0053	2008	90.7279	90.7154	4.9058	75.0187	-68.2924	50.7807	Boreal Shield	-0.00814025781428227	5.79071502215811e-06
012025_tile_0053	2002	90.833	90.8183	4.2147	75.6858	-68.2924	50.7807	Boreal Shield	-0.00814025781428227	5.79071502215811e-06
012025_tile_0053	1992	90.9729	90.9615	3.2558	76.2978	-68.2924	50.7807	Boreal Shield	-0.00814025781428227	5.79071502215811e-06
012025_tile_0053	1997	90.9729	90.9615	3.2558	76.2978	-68.2924	50.7807	Boreal Shield	-0.00814025781428227	5.79071502215811e-06
012025_tile_0053	2004	90.8664	90.8549	4.1274	75.7041	-68.2924	50.7807	Boreal Shield	-0.00814025781428227	5.79071502215811e-06
012025_tile_0053	1988	90.9729	90.9615	3.2558	76.2978	-68.2924	50.7807	Boreal Shield	-0.00814025781428227	5.79071502215811e-06
012025_tile_0053	1985	90.9729	90.9615	3.2558	76.2978	-68.2924	50.7807	Boreal Shield	-0.00814025781428227	5.79071502215811e-06
012025_tile_0053	2000	90.9184	90.9069	3.6719	76.0582	-68.2924	50.7807	Boreal Shield	-0.00814025781428227	5.79071502215811e-06
012025_tile_0053	1991	90.9729	90.9615	3.2558	76.2978	-68.2924	50.7807	Boreal Shield	-0.00814025781428227	5.79071502215811e-06
012025_tile_0053	2005	90.8664	90.8549	4.1274	75.7041	-68.2924	50.7807	Boreal Shield	-0.00814025781428227	5.79071502215811e-06
012025_tile_0054	1985	80.1007	79.7331	1.2016	65.8384	-68.0677	50.7791	Boreal Shield	-0.00212803994202012	0.000237681859289296
012025_tile_0054	2006	80.0817	79.7137	1.3188	65.6892	-68.0677	50.7791	Boreal Shield	-0.00212803994202012	0.000237681859289296
012025_tile_0054	1991	80.0742	79.7062	1.3212	65.6975	-68.0677	50.7791	Boreal Shield	-0.00212803994202012	0.000237681859289296
012025_tile_0054	2004	80.0817	79.7137	1.3188	65.6892	-68.0677	50.7791	Boreal Shield	-0.00212803994202012	0.000237681859289296
012025_tile_0054	1990	80.1007	79.7331	1.2016	65.8384	-68.0677	50.7791	Boreal Shield	-0.00212803994202012	0.000237681859289296
012025_tile_0054	2000	80.081	79.713	1.2877	65.7437	-68.0677	50.7791	Boreal Shield	-0.00212803994202012	0.000237681859289296
012025_tile_0054	2003	80.0645	79.6965	1.4097	65.6282	-68.0677	50.7791	Boreal Shield	-0.00212803994202012	0.000237681859289296
012025_tile_0054	1994	80.1007	79.7331	1.2016	65.8384	-68.0677	50.7791	Boreal Shield	-0.00212803994202012	0.000237681859289296
012025_tile_0054	2005	80.0817	79.7137	1.3188	65.6892	-68.0677	50.7791	Boreal Shield	-0.00212803994202012	0.000237681859289296
012025_tile_0054	1992	80.0742	79.7062	1.3212	65.6975	-68.0677	50.7791	Boreal Shield	-0.00212803994202012	0.000237681859289296
012025_tile_0054	1996	80.1007	79.7331	1.2016	65.8384	-68.0677	50.7791	Boreal Shield	-0.00212803994202012	0.000237681859289296
012025_tile_0054	2001	80.0645	79.6965	1.4097	65.6282	-68.0677	50.7791	Boreal Shield	-0.00212803994202012	0.000237681859289296
012025_tile_0054	1989	80.1007	79.7331	1.2016	65.8384	-68.0677	50.7791	Boreal Shield	-0.00212803994202012	0.000237681859289296
012025_tile_0054	1987	80.1007	79.7331	1.2016	65.8384	-68.0677	50.7791	Boreal Shield	-0.00212803994202012	0.000237681859289296
012025_tile_0054	1986	80.1007	79.7331	1.2016	65.8384	-68.0677	50.7791	Boreal Shield	-0.00212803994202012	0.000237681859289296
012025_tile_0054	2010	80.0096	79.6416	1.8246	65.13	-68.0677	50.7791	Boreal Shield	-0.00212803994202012	0.000237681859289296
012025_tile_0054	1997	80.081	79.713	1.2877	65.7437	-68.0677	50.7791	Boreal Shield	-0.00212803994202012	0.000237681859289296
012025_tile_0054	1998	80.081	79.713	1.2877	65.7437	-68.0677	50.7791	Boreal Shield	-0.00212803994202012	0.000237681859289296
012025_tile_0054	2007	79.9931	79.6251	1.9011	65.0859	-68.0677	50.7791	Boreal Shield	-0.00212803994202012	0.000237681859289296
012025_tile_0054	2009	79.9931	79.6251	1.9011	65.0859	-68.0677	50.7791	Boreal Shield	-0.00212803994202012	0.000237681859289296
012025_tile_0054	2008	79.9931	79.6251	1.9011	65.0859	-68.0677	50.7791	Boreal Shield	-0.00212803994202012	0.000237681859289296
012025_tile_0054	1999	80.081	79.713	1.2877	65.7437	-68.0677	50.7791	Boreal Shield	-0.00212803994202012	0.000237681859289296
012025_tile_0054	1993	80.0742	79.7062	1.3212	65.6975	-68.0677	50.7791	Boreal Shield	-0.00212803994202012	0.000237681859289296
012025_tile_0054	1995	80.1007	79.7331	1.2016	65.8384	-68.0677	50.7791	Boreal Shield	-0.00212803994202012	0.000237681859289296
012025_tile_0054	2002	80.0645	79.6965	1.4097	65.6282	-68.0677	50.7791	Boreal Shield	-0.00212803994202012	0.000237681859289296
012025_tile_0054	1988	80.1007	79.7331	1.2016	65.8384	-68.0677	50.7791	Boreal Shield	-0.00212803994202012	0.000237681859289296
012025_tile_0055	2003	77.1651	70.4054	2.5241	66.0558	-67.8431	50.7771	Boreal Shield	-0.00218689172749395	2.72603023487861e-10
012025_tile_0055	1997	77.1741	70.4144	2.4846	66.0795	-67.8431	50.7771	Boreal Shield	-0.00218689172749395	2.72603023487861e-10
012025_tile_0055	2002	77.1741	70.4144	2.4846	66.0795	-67.8431	50.7771	Boreal Shield	-0.00218689172749395	2.72603023487861e-10
012025_tile_0055	2010	76.612	69.8494	5.0182	63.8046	-67.8431	50.7771	Boreal Shield	-0.00218689172749395	2.72603023487861e-10
012025_tile_0055	1988	77.1952	70.4423	2.4069	66.1483	-67.8431	50.7771	Boreal Shield	-0.00218689172749395	2.72603023487861e-10
012025_tile_0055	1985	77.1952	70.4423	2.4069	66.1483	-67.8431	50.7771	Boreal Shield	-0.00218689172749395	2.72603023487861e-10
012025_tile_0055	1990	77.1952	70.4423	2.4069	66.1483	-67.8431	50.7771	Boreal Shield	-0.00218689172749395	2.72603023487861e-10
012025_tile_0055	2001	77.1741	70.4144	2.4846	66.0795	-67.8431	50.7771	Boreal Shield	-0.00218689172749395	2.72603023487861e-10
012025_tile_0055	1995	77.1805	70.4208	2.4535	66.1179	-67.8431	50.7771	Boreal Shield	-0.00218689172749395	2.72603023487861e-10
012025_tile_0055	2000	77.1741	70.4144	2.4846	66.0795	-67.8431	50.7771	Boreal Shield	-0.00218689172749395	2.72603023487861e-10
012025_tile_0055	1986	77.1952	70.4423	2.4069	66.1483	-67.8431	50.7771	Boreal Shield	-0.00218689172749395	2.72603023487861e-10
012025_tile_0055	2004	77.1608	70.4011	2.5504	66.0185	-67.8431	50.7771	Boreal Shield	-0.00218689172749395	2.72603023487861e-10
012025_tile_0055	1992	77.1881	70.4352	2.4475	66.0949	-67.8431	50.7771	Boreal Shield	-0.00218689172749395	2.72603023487861e-10
012025_tile_0055	1993	77.1881	70.4352	2.4475	66.0949	-67.8431	50.7771	Boreal Shield	-0.00218689172749395	2.72603023487861e-10
012025_tile_0055	2009	77.0923	70.343	2.9067	65.6684	-67.8431	50.7771	Boreal Shield	-0.00218689172749395	2.72603023487861e-10
012025_tile_0055	2008	77.1511	70.3914	2.6197	65.9607	-67.8431	50.7771	Boreal Shield	-0.00218689172749395	2.72603023487861e-10
012025_tile_0055	1989	77.1952	70.4423	2.4069	66.1483	-67.8431	50.7771	Boreal Shield	-0.00218689172749395	2.72603023487861e-10
012025_tile_0055	1987	77.1952	70.4423	2.4069	66.1483	-67.8431	50.7771	Boreal Shield	-0.00218689172749395	2.72603023487861e-10
012025_tile_0055	1998	77.1741	70.4144	2.4846	66.0795	-67.8431	50.7771	Boreal Shield	-0.00218689172749395	2.72603023487861e-10
012025_tile_0055	1999	77.1741	70.4144	2.4846	66.0795	-67.8431	50.7771	Boreal Shield	-0.00218689172749395	2.72603023487861e-10
012025_tile_0055	2005	77.1608	70.4011	2.5504	66.0185	-67.8431	50.7771	Boreal Shield	-0.00218689172749395	2.72603023487861e-10
012025_tile_0055	1994	77.1942	70.4413	2.4212	66.1179	-67.8431	50.7771	Boreal Shield	-0.00218689172749395	2.72603023487861e-10
012025_tile_0055	2007	77.1511	70.3914	2.6197	65.9607	-67.8431	50.7771	Boreal Shield	-0.00218689172749395	2.72603023487861e-10
012025_tile_0055	2006	77.1565	70.3968	2.5767	65.9794	-67.8431	50.7771	Boreal Shield	-0.00218689172749395	2.72603023487861e-10
012025_tile_0055	1991	77.1881	70.4352	2.4475	66.0949	-67.8431	50.7771	Boreal Shield	-0.00218689172749395	2.72603023487861e-10
012025_tile_0055	1996	77.1805	70.4208	2.4535	66.1179	-67.8431	50.7771	Boreal Shield	-0.00218689172749395	2.72603023487861e-10
012025_tile_0056	2008	68.6854	64.7856	21.7982	45.3659	-67.6185	50.7746	Boreal Shield	-0.0166272490221644	3.97768326365622e-06
012025_tile_0056	2006	68.6854	64.7856	21.7982	45.3659	-67.6185	50.7746	Boreal Shield	-0.0166272490221644	3.97768326365622e-06
012025_tile_0056	2000	68.7274	64.9051	20.7616	46.0396	-67.6185	50.7746	Boreal Shield	-0.0166272490221644	3.97768326365622e-06
012025_tile_0056	2007	68.6854	64.7856	21.7982	45.3659	-67.6185	50.7746	Boreal Shield	-0.0166272490221644	3.97768326365622e-06
012025_tile_0056	1992	69.024	64.9051	20.6253	46.1737	-67.6185	50.7746	Boreal Shield	-0.0166272490221644	3.97768326365622e-06
012025_tile_0056	2005	68.6625	64.7856	21.7313	45.3659	-67.6185	50.7746	Boreal Shield	-0.0166272490221644	3.97768326365622e-06
012025_tile_0056	1998	69.024	64.9051	20.6253	46.1737	-67.6185	50.7746	Boreal Shield	-0.0166272490221644	3.97768326365622e-06
012025_tile_0056	1991	69.0014	64.8979	20.6002	46.1508	-67.6185	50.7746	Boreal Shield	-0.0166272490221644	3.97768326365622e-06
012025_tile_0056	1996	69.024	64.9051	20.6253	46.1737	-67.6185	50.7746	Boreal Shield	-0.0166272490221644	3.97768326365622e-06
012025_tile_0056	2009	68.6983	64.7856	21.8222	45.3659	-67.6185	50.7746	Boreal Shield	-0.0166272490221644	3.97768326365622e-06
012025_tile_0056	1999	68.7274	64.9051	20.7616	46.0396	-67.6185	50.7746	Boreal Shield	-0.0166272490221644	3.97768326365622e-06
012025_tile_0056	2001	68.7274	64.9051	20.7616	46.0396	-67.6185	50.7746	Boreal Shield	-0.0166272490221644	3.97768326365622e-06
012025_tile_0056	1987	69.0348	64.9101	20.5607	46.1813	-67.6185	50.7746	Boreal Shield	-0.0166272490221644	3.97768326365622e-06
012025_tile_0056	2003	68.6158	64.7889	21.5005	45.4693	-67.6185	50.7746	Boreal Shield	-0.0166272490221644	3.97768326365622e-06
012025_tile_0056	2002	68.7274	64.9051	20.7616	46.0396	-67.6185	50.7746	Boreal Shield	-0.0166272490221644	3.97768326365622e-06
012025_tile_0056	1994	69.0169	64.8979	20.6564	46.1522	-67.6185	50.7746	Boreal Shield	-0.0166272490221644	3.97768326365622e-06
012025_tile_0056	1997	69.024	64.9051	20.6253	46.1737	-67.6185	50.7746	Boreal Shield	-0.0166272490221644	3.97768326365622e-06
012025_tile_0056	1995	69.024	64.9051	20.6253	46.1737	-67.6185	50.7746	Boreal Shield	-0.0166272490221644	3.97768326365622e-06
012025_tile_0056	2010	68.6847	64.772	21.8867	45.2921	-67.6185	50.7746	Boreal Shield	-0.0166272490221644	3.97768326365622e-06
012025_tile_0056	1988	69.0294	64.9101	20.5954	46.178	-67.6185	50.7746	Boreal Shield	-0.0166272490221644	3.97768326365622e-06
012025_tile_0056	2004	68.5775	64.7648	21.6332	45.3408	-67.6185	50.7746	Boreal Shield	-0.0166272490221644	3.97768326365622e-06
012025_tile_0056	1985	69.0348	64.9101	20.5607	46.1813	-67.6185	50.7746	Boreal Shield	-0.0166272490221644	3.97768326365622e-06
012025_tile_0056	1993	69.024	64.9051	20.6253	46.1737	-67.6185	50.7746	Boreal Shield	-0.0166272490221644	3.97768326365622e-06
012025_tile_0056	1990	69.0086	64.9051	20.5667	46.1734	-67.6185	50.7746	Boreal Shield	-0.0166272490221644	3.97768326365622e-06
012025_tile_0056	1986	69.0348	64.9101	20.5607	46.1813	-67.6185	50.7746	Boreal Shield	-0.0166272490221644	3.97768326365622e-06
012025_tile_0056	1989	69.0133	64.9051	20.5882	46.1737	-67.6185	50.7746	Boreal Shield	-0.0166272490221644	3.97768326365622e-06
012025_tile_0057	2007	69	57.9431	31.641	44.6263	-67.394	50.7718	Boreal Shield	-0.377401505817933	1.9946101019741e-06
012025_tile_0057	1986	76.6106	65.201	13.981	57.4803	-67.394	50.7718	Boreal Shield	-0.377401505817933	1.9946101019741e-06
012025_tile_0057	1994	76.5944	65.1881	14.0324	57.4147	-67.394	50.7718	Boreal Shield	-0.377401505817933	1.9946101019741e-06
012025_tile_0057	1988	76.5994	65.201	13.9822	57.4739	-67.394	50.7718	Boreal Shield	-0.377401505817933	1.9946101019741e-06
012025_tile_0057	2009	69.0857	58.0051	32.0559	44.6313	-67.394	50.7718	Boreal Shield	-0.377401505817933	1.9946101019741e-06
012025_tile_0057	1997	76.593	65.1867	14.0587	57.3681	-67.394	50.7718	Boreal Shield	-0.377401505817933	1.9946101019741e-06
012025_tile_0057	2002	67.4343	56.4918	28.4462	44.8849	-67.394	50.7718	Boreal Shield	-0.377401505817933	1.9946101019741e-06
012025_tile_0057	1985	76.6106	65.201	13.981	57.4803	-67.394	50.7718	Boreal Shield	-0.377401505817933	1.9946101019741e-06
012025_tile_0057	2008	69	57.9431	31.641	44.6263	-67.394	50.7718	Boreal Shield	-0.377401505817933	1.9946101019741e-06
012025_tile_0057	1993	76.5944	65.1881	14.0324	57.4147	-67.394	50.7718	Boreal Shield	-0.377401505817933	1.9946101019741e-06
012025_tile_0057	1989	76.5898	65.1845	14.0001	57.4524	-67.394	50.7718	Boreal Shield	-0.377401505817933	1.9946101019741e-06
012025_tile_0057	2005	69.0574	58.0668	30.8662	44.9588	-67.394	50.7718	Boreal Shield	-0.377401505817933	1.9946101019741e-06
012025_tile_0057	1991	76.5851	65.1799	14.0312	57.4147	-67.394	50.7718	Boreal Shield	-0.377401505817933	1.9946101019741e-06
012025_tile_0057	2004	69.0944	58.0604	30.6354	45.0675	-67.394	50.7718	Boreal Shield	-0.377401505817933	1.9946101019741e-06
012025_tile_0057	1987	76.6106	65.201	13.981	57.4803	-67.394	50.7718	Boreal Shield	-0.377401505817933	1.9946101019741e-06
012025_tile_0057	1999	72.162	61.5505	22.5109	50.5352	-67.394	50.7718	Boreal Shield	-0.377401505817933	1.9946101019741e-06
012025_tile_0057	1998	75.2159	64.0381	17.2128	55.0591	-67.394	50.7718	Boreal Shield	-0.377401505817933	1.9946101019741e-06
012025_tile_0057	1996	76.5991	65.1928	14.0156	57.4244	-67.394	50.7718	Boreal Shield	-0.377401505817933	1.9946101019741e-06
012025_tile_0057	2001	71.9055	61.3073	23.1685	49.9666	-67.394	50.7718	Boreal Shield	-0.377401505817933	1.9946101019741e-06
012025_tile_0057	1995	76.5991	65.1928	14.0156	57.4244	-67.394	50.7718	Boreal Shield	-0.377401505817933	1.9946101019741e-06
012025_tile_0057	2010	69.1725	58.0539	32.2472	44.6313	-67.394	50.7718	Boreal Shield	-0.377401505817933	1.9946101019741e-06
012025_tile_0057	2003	68.1269	57.1819	29.2018	44.9552	-67.394	50.7718	Boreal Shield	-0.377401505817933	1.9946101019741e-06
012025_tile_0057	2000	72.1049	61.4917	22.6268	50.4903	-67.394	50.7718	Boreal Shield	-0.377401505817933	1.9946101019741e-06
012025_tile_0057	2006	69	57.9431	31.641	44.6263	-67.394	50.7718	Boreal Shield	-0.377401505817933	1.9946101019741e-06
012025_tile_0057	1992	76.5944	65.1881	14.0324	57.4147	-67.394	50.7718	Boreal Shield	-0.377401505817933	1.9946101019741e-06
012025_tile_0057	1990	76.5898	65.1845	14.0001	57.4524	-67.394	50.7718	Boreal Shield	-0.377401505817933	1.9946101019741e-06
012025_tile_0058	1995	78.6552	78.5691	10.3103	58.9743	-67.1694	50.7684	Boreal Shield	-0.0627040297339588	8.32829911701083e-08
012025_tile_0058	1992	78.6354	78.5493	10.3629	58.9212	-67.1694	50.7684	Boreal Shield	-0.0627040297339588	8.32829911701083e-08
012025_tile_0058	1989	78.6813	78.5953	10.0998	59.1949	-67.1694	50.7684	Boreal Shield	-0.0627040297339588	8.32829911701083e-08
012025_tile_0058	2002	77.8284	77.6935	11.8885	57.6877	-67.1694	50.7684	Boreal Shield	-0.0627040297339588	8.32829911701083e-08
012025_tile_0058	2001	77.8284	77.6935	11.8885	57.6877	-67.1694	50.7684	Boreal Shield	-0.0627040297339588	8.32829911701083e-08
012025_tile_0058	2006	77.3893	77.1027	13.6043	56.7296	-67.1694	50.7684	Boreal Shield	-0.0627040297339588	8.32829911701083e-08
012025_tile_0058	2010	77.3893	77.1027	13.6043	56.7296	-67.1694	50.7684	Boreal Shield	-0.0627040297339588	8.32829911701083e-08
012025_tile_0058	1986	78.6813	78.5953	10.0998	59.1949	-67.1694	50.7684	Boreal Shield	-0.0627040297339588	8.32829911701083e-08
012025_tile_0058	2007	77.3893	77.1027	13.6043	56.7296	-67.1694	50.7684	Boreal Shield	-0.0627040297339588	8.32829911701083e-08
012025_tile_0058	1993	78.6354	78.5493	10.3629	58.9212	-67.1694	50.7684	Boreal Shield	-0.0627040297339588	8.32829911701083e-08
012025_tile_0058	2008	77.3893	77.1027	13.6043	56.7296	-67.1694	50.7684	Boreal Shield	-0.0627040297339588	8.32829911701083e-08
012025_tile_0058	1985	78.6813	78.5953	10.0998	59.1949	-67.1694	50.7684	Boreal Shield	-0.0627040297339588	8.32829911701083e-08
012025_tile_0058	2000	77.819	77.6838	11.8838	57.6819	-67.1694	50.7684	Boreal Shield	-0.0627040297339588	8.32829911701083e-08
012025_tile_0058	1988	78.6813	78.5953	10.0998	59.1949	-67.1694	50.7684	Boreal Shield	-0.0627040297339588	8.32829911701083e-08
012025_tile_0058	1987	78.6813	78.5953	10.0998	59.1949	-67.1694	50.7684	Boreal Shield	-0.0627040297339588	8.32829911701083e-08
012025_tile_0058	2005	77.3882	77.1016	13.6103	56.7296	-67.1694	50.7684	Boreal Shield	-0.0627040297339588	8.32829911701083e-08
012025_tile_0058	1997	78.0009	77.8753	11.5514	57.8738	-67.1694	50.7684	Boreal Shield	-0.0627040297339588	8.32829911701083e-08
012025_tile_0058	1991	78.6354	78.5493	10.3629	58.9212	-67.1694	50.7684	Boreal Shield	-0.0627040297339588	8.32829911701083e-08
012025_tile_0058	2003	77.8284	77.6935	11.8885	57.6877	-67.1694	50.7684	Boreal Shield	-0.0627040297339588	8.32829911701083e-08
012025_tile_0058	1994	78.6405	78.5544	10.3485	58.9309	-67.1694	50.7684	Boreal Shield	-0.0627040297339588	8.32829911701083e-08
012025_tile_0058	1996	78.6552	78.5691	10.3103	58.9743	-67.1694	50.7684	Boreal Shield	-0.0627040297339588	8.32829911701083e-08
012025_tile_0058	1998	77.8262	77.6924	11.8694	57.6819	-67.1694	50.7684	Boreal Shield	-0.0627040297339588	8.32829911701083e-08
012025_tile_0058	2009	77.3893	77.1027	13.6043	56.7296	-67.1694	50.7684	Boreal Shield	-0.0627040297339588	8.32829911701083e-08
012025_tile_0058	1999	77.8119	77.6766	11.8646	57.6819	-67.1694	50.7684	Boreal Shield	-0.0627040297339588	8.32829911701083e-08
012025_tile_0058	1990	78.6813	78.5953	10.0998	59.1949	-67.1694	50.7684	Boreal Shield	-0.0627040297339588	8.32829911701083e-08
012025_tile_0058	2004	77.4356	77.1027	13.5661	56.7321	-67.1694	50.7684	Boreal Shield	-0.0627040297339588	8.32829911701083e-08
012025_tile_0059	1990	78.4765	78.0823	13.2659	56.2374	-66.9449	50.7647	Boreal Shield	-0.0417763860369611	2.05286205812172e-08
012025_tile_0059	1989	78.4765	78.0823	13.2659	56.2374	-66.9449	50.7647	Boreal Shield	-0.0417763860369611	2.05286205812172e-08
012025_tile_0059	1999	77.6971	77.2752	16.4811	53.2229	-66.9449	50.7647	Boreal Shield	-0.0417763860369611	2.05286205812172e-08
012025_tile_0059	2006	77.6264	77.2031	17.0718	52.7459	-66.9449	50.7647	Boreal Shield	-0.0417763860369611	2.05286205812172e-08
012025_tile_0059	2004	77.6264	77.2031	17.0718	52.7459	-66.9449	50.7647	Boreal Shield	-0.0417763860369611	2.05286205812172e-08
012025_tile_0059	2001	77.6971	77.2752	16.4811	53.2229	-66.9449	50.7647	Boreal Shield	-0.0417763860369611	2.05286205812172e-08
012025_tile_0059	1997	77.7344	77.3154	16.3831	53.2922	-66.9449	50.7647	Boreal Shield	-0.0417763860369611	2.05286205812172e-08
012025_tile_0059	2005	77.6217	77.1974	17.0921	52.7437	-66.9449	50.7647	Boreal Shield	-0.0417763860369611	2.05286205812172e-08
012025_tile_0059	1992	78.4633	78.069	13.3066	56.1883	-66.9449	50.7647	Boreal Shield	-0.0417763860369611	2.05286205812172e-08
012025_tile_0059	1987	78.4765	78.0823	13.2659	56.2374	-66.9449	50.7647	Boreal Shield	-0.0417763860369611	2.05286205812172e-08
012025_tile_0059	1985	78.4765	78.0823	13.2659	56.2374	-66.9449	50.7647	Boreal Shield	-0.0417763860369611	2.05286205812172e-08
012025_tile_0059	1993	78.4633	78.069	13.3066	56.1883	-66.9449	50.7647	Boreal Shield	-0.0417763860369611	2.05286205812172e-08
012025_tile_0059	2010	77.6404	77.2211	17.0981	52.7473	-66.9449	50.7647	Boreal Shield	-0.0417763860369611	2.05286205812172e-08
012025_tile_0059	2003	77.6013	77.1716	17.0885	52.7358	-66.9449	50.7647	Boreal Shield	-0.0417763860369611	2.05286205812172e-08
012025_tile_0059	1994	78.4442	78.05	13.3807	56.0972	-66.9449	50.7647	Boreal Shield	-0.0417763860369611	2.05286205812172e-08
012025_tile_0059	2000	77.6971	77.2752	16.4811	53.2229	-66.9449	50.7647	Boreal Shield	-0.0417763860369611	2.05286205812172e-08
012025_tile_0059	1986	78.4765	78.0823	13.2659	56.2374	-66.9449	50.7647	Boreal Shield	-0.0417763860369611	2.05286205812172e-08
012025_tile_0059	2008	77.6264	77.2031	17.0718	52.7459	-66.9449	50.7647	Boreal Shield	-0.0417763860369611	2.05286205812172e-08
012025_tile_0059	1988	78.4765	78.0823	13.2659	56.2374	-66.9449	50.7647	Boreal Shield	-0.0417763860369611	2.05286205812172e-08
012025_tile_0059	2009	77.6264	77.2031	17.0718	52.7459	-66.9449	50.7647	Boreal Shield	-0.0417763860369611	2.05286205812172e-08
012025_tile_0059	2002	77.6368	77.2071	16.8302	52.9998	-66.9449	50.7647	Boreal Shield	-0.0417763860369611	2.05286205812172e-08
012025_tile_0059	1995	78.1472	77.7387	14.6194	54.8984	-66.9449	50.7647	Boreal Shield	-0.0417763860369611	2.05286205812172e-08
012025_tile_0059	1998	77.6971	77.2752	16.4811	53.2229	-66.9449	50.7647	Boreal Shield	-0.0417763860369611	2.05286205812172e-08
012025_tile_0059	1996	78.1167	77.7071	14.7271	54.8453	-66.9449	50.7647	Boreal Shield	-0.0417763860369611	2.05286205812172e-08
012025_tile_0059	1991	78.4765	78.0823	13.2659	56.2374	-66.9449	50.7647	Boreal Shield	-0.0417763860369611	2.05286205812172e-08
012025_tile_0059	2007	77.6264	77.2031	17.0718	52.7459	-66.9449	50.7647	Boreal Shield	-0.0417763860369611	2.05286205812172e-08
012025_tile_0064	2000	70.6303	50.542	27.7563	45.9087	-69.1906	50.6402	Boreal Shield	-0.160063172305887	3.48373220049325e-07
012025_tile_0064	1991	71.4306	50.7131	25.4594	47.757	-69.1906	50.6402	Boreal Shield	-0.160063172305887	3.48373220049325e-07
012025_tile_0064	1998	71.4718	50.7543	25.2226	47.8116	-69.1906	50.6402	Boreal Shield	-0.160063172305887	3.48373220049325e-07
012025_tile_0064	1997	71.4718	50.7543	25.2226	47.8116	-69.1906	50.6402	Boreal Shield	-0.160063172305887	3.48373220049325e-07
012025_tile_0064	1986	71.6279	50.9061	24.0126	48.9608	-69.1906	50.6402	Boreal Shield	-0.160063172305887	3.48373220049325e-07
012025_tile_0064	1995	71.4754	50.7579	25.2059	47.8223	-69.1906	50.6402	Boreal Shield	-0.160063172305887	3.48373220049325e-07
012025_tile_0064	2004	69.1837	50.7282	30.7933	43.5904	-69.1906	50.6402	Boreal Shield	-0.160063172305887	3.48373220049325e-07
012025_tile_0064	2010	67.3672	49.8863	42.3637	36.8213	-69.1906	50.6402	Boreal Shield	-0.160063172305887	3.48373220049325e-07
012025_tile_0064	2008	66.407	49.5606	42.3853	36.4806	-69.1906	50.6402	Boreal Shield	-0.160063172305887	3.48373220049325e-07
012025_tile_0064	1989	71.4259	50.7084	25.4857	47.7391	-69.1906	50.6402	Boreal Shield	-0.160063172305887	3.48373220049325e-07
012025_tile_0064	1999	71.4718	50.7543	25.2226	47.8116	-69.1906	50.6402	Boreal Shield	-0.160063172305887	3.48373220049325e-07
012025_tile_0064	1987	71.6279	50.9061	24.0126	48.9608	-69.1906	50.6402	Boreal Shield	-0.160063172305887	3.48373220049325e-07
012025_tile_0064	2007	66.2226	49.4365	42.7667	36.3579	-69.1906	50.6402	Boreal Shield	-0.160063172305887	3.48373220049325e-07
012025_tile_0064	2002	70.4111	50.7282	27.5566	45.6759	-69.1906	50.6402	Boreal Shield	-0.160063172305887	3.48373220049325e-07
012025_tile_0064	1988	71.6182	50.8964	24.0664	48.9239	-69.1906	50.6402	Boreal Shield	-0.160063172305887	3.48373220049325e-07
012025_tile_0064	2001	70.4657	50.7411	27.3713	45.8674	-69.1906	50.6402	Boreal Shield	-0.160063172305887	3.48373220049325e-07
012025_tile_0064	1990	71.4306	50.7131	25.4594	47.757	-69.1906	50.6402	Boreal Shield	-0.160063172305887	3.48373220049325e-07
012025_tile_0064	2006	67.4343	50.1826	36.8541	39.9937	-69.1906	50.6402	Boreal Shield	-0.160063172305887	3.48373220049325e-07
012025_tile_0064	2005	69.1837	50.7282	30.7933	43.5904	-69.1906	50.6402	Boreal Shield	-0.160063172305887	3.48373220049325e-07
012025_tile_0064	2003	69.1837	50.7282	30.7933	43.5904	-69.1906	50.6402	Boreal Shield	-0.160063172305887	3.48373220049325e-07
012025_tile_0064	1985	71.6279	50.9061	24.0126	48.9608	-69.1906	50.6402	Boreal Shield	-0.160063172305887	3.48373220049325e-07
012025_tile_0064	1993	71.4754	50.7579	25.2059	47.8223	-69.1906	50.6402	Boreal Shield	-0.160063172305887	3.48373220049325e-07
012025_tile_0064	1992	71.4345	50.717	25.4402	47.7588	-69.1906	50.6402	Boreal Shield	-0.160063172305887	3.48373220049325e-07
012025_tile_0064	1994	71.4754	50.7579	25.2059	47.8223	-69.1906	50.6402	Boreal Shield	-0.160063172305887	3.48373220049325e-07
012025_tile_0064	1996	71.4754	50.7579	25.2059	47.8223	-69.1906	50.6402	Boreal Shield	-0.160063172305887	3.48373220049325e-07
012025_tile_0064	2009	67.0164	49.8583	41.9871	36.8084	-69.1906	50.6402	Boreal Shield	-0.160063172305887	3.48373220049325e-07
012025_tile_0065	2009	81.3013	80.9749	33.3496	52.3438	-68.9666	50.6404	Boreal Shield	-0.15865510948905	4.38838833360933e-06
012025_tile_0065	1988	84.5762	84.4105	18.5616	61.8457	-68.9666	50.6404	Boreal Shield	-0.15865510948905	4.38838833360933e-06
012025_tile_0065	1987	84.7897	84.6268	17.3802	62.8964	-68.9666	50.6404	Boreal Shield	-0.15865510948905	4.38838833360933e-06
012025_tile_0065	2002	84.0457	83.8735	21.6189	59.1501	-68.9666	50.6404	Boreal Shield	-0.15865510948905	4.38838833360933e-06
012025_tile_0065	1996	84.4532	84.2893	20.0083	60.2344	-68.9666	50.6404	Boreal Shield	-0.15865510948905	4.38838833360933e-06
012025_tile_0065	2010	80.5573	79.9268	34.9064	51.1565	-68.9666	50.6404	Boreal Shield	-0.15865510948905	4.38838833360933e-06
012025_tile_0065	1993	84.4328	84.2688	20.1243	60.1469	-68.9666	50.6404	Boreal Shield	-0.15865510948905	4.38838833360933e-06
012025_tile_0065	1985	84.7897	84.6268	17.3802	62.8964	-68.9666	50.6404	Boreal Shield	-0.15865510948905	4.38838833360933e-06
012025_tile_0065	1989	84.2416	84.0762	21.1932	59.8155	-68.9666	50.6404	Boreal Shield	-0.15865510948905	4.38838833360933e-06
012025_tile_0065	1991	84.3208	84.1562	20.7712	59.993	-68.9666	50.6404	Boreal Shield	-0.15865510948905	4.38838833360933e-06
012025_tile_0065	1995	84.4579	84.2939	19.9928	60.2352	-68.9666	50.6404	Boreal Shield	-0.15865510948905	4.38838833360933e-06
012025_tile_0065	2007	81.0337	80.6151	33.5732	52.0145	-68.9666	50.6404	Boreal Shield	-0.15865510948905	4.38838833360933e-06
012025_tile_0065	1997	84.4485	84.2846	20.0466	60.1875	-68.9666	50.6404	Boreal Shield	-0.15865510948905	4.38838833360933e-06
012025_tile_0065	2001	84.3929	84.2297	20.3168	59.9819	-68.9666	50.6404	Boreal Shield	-0.15865510948905	4.38838833360933e-06
012025_tile_0065	2008	81.0491	80.6477	33.5409	52.0389	-68.9666	50.6404	Boreal Shield	-0.15865510948905	4.38838833360933e-06
012025_tile_0065	1986	84.7897	84.6268	17.3802	62.8964	-68.9666	50.6404	Boreal Shield	-0.15865510948905	4.38838833360933e-06
012025_tile_0065	2006	81.2877	80.9196	30.211	54.0135	-68.9666	50.6404	Boreal Shield	-0.15865510948905	4.38838833360933e-06
012025_tile_0065	1992	84.3208	84.1562	20.7712	59.993	-68.9666	50.6404	Boreal Shield	-0.15865510948905	4.38838833360933e-06
012025_tile_0065	1990	84.3323	84.1677	20.7233	60.0569	-68.9666	50.6404	Boreal Shield	-0.15865510948905	4.38838833360933e-06
012025_tile_0065	1994	84.4507	84.2868	20.0047	60.2248	-68.9666	50.6404	Boreal Shield	-0.15865510948905	4.38838833360933e-06
012025_tile_0065	1999	84.4579	84.2939	19.9928	60.2352	-68.9666	50.6404	Boreal Shield	-0.15865510948905	4.38838833360933e-06
012025_tile_0065	2003	82.014	81.7389	26.9898	55.7675	-68.9666	50.6404	Boreal Shield	-0.15865510948905	4.38838833360933e-06
012025_tile_0065	2000	84.2943	84.1257	21.0474	59.5938	-68.9666	50.6404	Boreal Shield	-0.15865510948905	4.38838833360933e-06
012025_tile_0065	2004	81.75	81.4512	27.5889	55.4282	-68.9666	50.6404	Boreal Shield	-0.15865510948905	4.38838833360933e-06
012025_tile_0065	1998	84.4532	84.2893	20.0083	60.2344	-68.9666	50.6404	Boreal Shield	-0.15865510948905	4.38838833360933e-06
012025_tile_0065	2005	81.4799	81.1069	28.4844	55.0143	-68.9666	50.6404	Boreal Shield	-0.15865510948905	4.38838833360933e-06
012025_tile_0066	1989	77.3484	56.1693	20.1889	53.856	-68.7425	50.6401	Boreal Shield	-0.747477849676456	3.96620336573505e-08
012025_tile_0066	1987	77.4589	56.194	19.5982	54.2449	-68.7425	50.6401	Boreal Shield	-0.747477849676456	3.96620336573505e-08
012025_tile_0066	1993	77.3764	56.1592	20.1195	53.8015	-68.7425	50.6401	Boreal Shield	-0.747477849676456	3.96620336573505e-08
012025_tile_0066	2007	59.9052	28.4737	70.2372	25.179	-68.7425	50.6401	Boreal Shield	-0.747477849676456	3.96620336573505e-08
012025_tile_0066	1990	77.3628	56.1693	20.1123	53.8722	-68.7425	50.6401	Boreal Shield	-0.747477849676456	3.96620336573505e-08
012025_tile_0066	1994	77.3861	56.1643	20.0693	53.8255	-68.7425	50.6401	Boreal Shield	-0.747477849676456	3.96620336573505e-08
012025_tile_0066	2006	61.8866	30.8791	63.1516	29.4303	-68.7425	50.6401	Boreal Shield	-0.747477849676456	3.96620336573505e-08
012025_tile_0066	2009	61.0021	29.591	70.731	25.3253	-68.7425	50.6401	Boreal Shield	-0.747477849676456	3.96620336573505e-08
012025_tile_0066	1985	77.4697	56.194	19.5982	54.2449	-68.7425	50.6401	Boreal Shield	-0.747477849676456	3.96620336573505e-08
012025_tile_0066	2003	65.5956	36.2341	52.4384	36.0333	-68.7425	50.6401	Boreal Shield	-0.747477849676456	3.96620336573505e-08
012025_tile_0066	1986	77.4697	56.194	19.5982	54.2449	-68.7425	50.6401	Boreal Shield	-0.747477849676456	3.96620336573505e-08
012025_tile_0066	2010	61.9566	29.9712	73.8469	24.5384	-68.7425	50.6401	Boreal Shield	-0.747477849676456	3.96620336573505e-08
012025_tile_0066	2005	62.3271	31.4961	59.3673	31.3436	-68.7425	50.6401	Boreal Shield	-0.747477849676456	3.96620336573505e-08
012025_tile_0066	1998	77.3567	56.1392	20.2116	53.6792	-68.7425	50.6401	Boreal Shield	-0.747477849676456	3.96620336573505e-08
012025_tile_0066	1991	77.3527	56.1592	20.1865	53.7893	-68.7425	50.6401	Boreal Shield	-0.747477849676456	3.96620336573505e-08
012025_tile_0066	1997	77.3567	56.1392	20.2116	53.6792	-68.7425	50.6401	Boreal Shield	-0.747477849676456	3.96620336573505e-08
012025_tile_0066	2008	59.94	28.5085	70.1798	25.1908	-68.7425	50.6401	Boreal Shield	-0.747477849676456	3.96620336573505e-08
012025_tile_0066	2002	69.8907	40.9744	35.9562	44.5137	-68.7425	50.6401	Boreal Shield	-0.747477849676456	3.96620336573505e-08
012025_tile_0066	2001	72.4227	42.0555	30.0352	47.083	-68.7425	50.6401	Boreal Shield	-0.747477849676456	3.96620336573505e-08
012025_tile_0066	2000	74.3967	52.9241	26.7866	48.9361	-68.7425	50.6401	Boreal Shield	-0.747477849676456	3.96620336573505e-08
012025_tile_0066	2004	64.8922	35.2352	53.1116	35.2456	-68.7425	50.6401	Boreal Shield	-0.747477849676456	3.96620336573505e-08
012025_tile_0066	1992	77.3613	56.1592	20.1243	53.8004	-68.7425	50.6401	Boreal Shield	-0.747477849676456	3.96620336573505e-08
012025_tile_0066	1999	77.3072	56.0875	20.4687	53.4751	-68.7425	50.6401	Boreal Shield	-0.747477849676456	3.96620336573505e-08
012025_tile_0066	1996	77.3929	56.1711	20.0669	53.8295	-68.7425	50.6401	Boreal Shield	-0.747477849676456	3.96620336573505e-08
012025_tile_0066	1988	77.4237	56.1743	19.7847	54.1057	-68.7425	50.6401	Boreal Shield	-0.747477849676456	3.96620336573505e-08
012025_tile_0066	1995	77.3929	56.1711	20.0669	53.8295	-68.7425	50.6401	Boreal Shield	-0.747477849676456	3.96620336573505e-08
012025_tile_0067	2000	80.3827	79.6093	9.771	64.6346	-68.5185	50.6394	Boreal Shield	-0.0378961748633847	7.86648433859227e-06
012025_tile_0067	2008	76.7114	75.745	22.7165	53.2147	-68.5185	50.6394	Boreal Shield	-0.0378961748633847	7.86648433859227e-06
012025_tile_0067	1992	80.3651	79.5914	9.8356	64.6404	-68.5185	50.6394	Boreal Shield	-0.0378961748633847	7.86648433859227e-06
012025_tile_0067	2002	80.3827	79.6093	9.771	64.6346	-68.5185	50.6394	Boreal Shield	-0.0378961748633847	7.86648433859227e-06
012025_tile_0067	2003	79.6089	78.7814	11.1998	63.5151	-68.5185	50.6394	Boreal Shield	-0.0378961748633847	7.86648433859227e-06
012025_tile_0067	1993	80.388	79.6147	9.7256	64.6884	-68.5185	50.6394	Boreal Shield	-0.0378961748633847	7.86648433859227e-06
012025_tile_0067	1998	80.3827	79.6093	9.771	64.6346	-68.5185	50.6394	Boreal Shield	-0.0378961748633847	7.86648433859227e-06
012025_tile_0067	1995	80.388	79.6147	9.7256	64.6884	-68.5185	50.6394	Boreal Shield	-0.0378961748633847	7.86648433859227e-06
012025_tile_0067	2007	76.7182	75.7475	22.6041	53.3044	-68.5185	50.6394	Boreal Shield	-0.0378961748633847	7.86648433859227e-06
012025_tile_0067	1999	80.3827	79.6093	9.771	64.6346	-68.5185	50.6394	Boreal Shield	-0.0378961748633847	7.86648433859227e-06
012025_tile_0067	1994	80.388	79.6147	9.7256	64.6884	-68.5185	50.6394	Boreal Shield	-0.0378961748633847	7.86648433859227e-06
012025_tile_0067	2001	80.3827	79.6093	9.771	64.6346	-68.5185	50.6394	Boreal Shield	-0.0378961748633847	7.86648433859227e-06
012025_tile_0067	1991	80.3651	79.5914	9.8356	64.6404	-68.5185	50.6394	Boreal Shield	-0.0378961748633847	7.86648433859227e-06
012025_tile_0067	1990	80.3651	79.5914	9.8356	64.6404	-68.5185	50.6394	Boreal Shield	-0.0378961748633847	7.86648433859227e-06
012025_tile_0067	1988	80.4031	79.6297	9.6275	64.838	-68.5185	50.6394	Boreal Shield	-0.0378961748633847	7.86648433859227e-06
012025_tile_0067	2006	79.5168	78.6903	11.6279	63.2594	-68.5185	50.6394	Boreal Shield	-0.0378961748633847	7.86648433859227e-06
012025_tile_0067	1997	80.3827	79.6093	9.771	64.6346	-68.5185	50.6394	Boreal Shield	-0.0378961748633847	7.86648433859227e-06
012025_tile_0067	2005	79.6061	78.7814	11.1747	63.5151	-68.5185	50.6394	Boreal Shield	-0.0378961748633847	7.86648433859227e-06
012025_tile_0067	2009	76.7741	75.8092	22.5623	53.2592	-68.5185	50.6394	Boreal Shield	-0.0378961748633847	7.86648433859227e-06
012025_tile_0067	1996	80.388	79.6147	9.7256	64.6884	-68.5185	50.6394	Boreal Shield	-0.0378961748633847	7.86648433859227e-06
012025_tile_0067	2010	77.2282	76.3089	21.6918	53.6767	-68.5185	50.6394	Boreal Shield	-0.0378961748633847	7.86648433859227e-06
012025_tile_0067	1989	80.3651	79.5914	9.8356	64.6404	-68.5185	50.6394	Boreal Shield	-0.0378961748633847	7.86648433859227e-06
012025_tile_0067	2004	79.6061	78.7814	11.1747	63.5151	-68.5185	50.6394	Boreal Shield	-0.0378961748633847	7.86648433859227e-06
012025_tile_0067	1987	80.4031	79.6297	9.6275	64.838	-68.5185	50.6394	Boreal Shield	-0.0378961748633847	7.86648433859227e-06
012025_tile_0067	1986	80.4031	79.6297	9.6275	64.838	-68.5185	50.6394	Boreal Shield	-0.0378961748633847	7.86648433859227e-06
012025_tile_0067	1985	80.4031	79.6297	9.6275	64.838	-68.5185	50.6394	Boreal Shield	-0.0378961748633847	7.86648433859227e-06
012025_tile_0068	1985	82.1927	81.7658	17.4257	64.8581	-68.2945	50.6382	Boreal Shield	-0.016936141085521	3.06808871641806e-08
012025_tile_0068	1999	82.1263	81.6966	17.6744	64.6999	-68.2945	50.6382	Boreal Shield	-0.016936141085521	3.06808871641806e-08
012025_tile_0068	1991	82.1927	81.7658	17.4257	64.8581	-68.2945	50.6382	Boreal Shield	-0.016936141085521	3.06808871641806e-08
012025_tile_0068	2008	80.3515	79.8855	26.2916	58.2246	-68.2945	50.6382	Boreal Shield	-0.016936141085521	3.06808871641806e-08
012025_tile_0068	1993	82.1927	81.7658	17.4257	64.8581	-68.2945	50.6382	Boreal Shield	-0.016936141085521	3.06808871641806e-08
012025_tile_0068	1996	82.1927	81.7658	17.4257	64.8581	-68.2945	50.6382	Boreal Shield	-0.016936141085521	3.06808871641806e-08
012025_tile_0068	2009	80.4781	80.0157	26.0058	58.3247	-68.2945	50.6382	Boreal Shield	-0.016936141085521	3.06808871641806e-08
012025_tile_0068	1989	82.1927	81.7658	17.4257	64.8581	-68.2945	50.6382	Boreal Shield	-0.016936141085521	3.06808871641806e-08
012025_tile_0068	1990	82.1927	81.7658	17.4257	64.8581	-68.2945	50.6382	Boreal Shield	-0.016936141085521	3.06808871641806e-08
012025_tile_0068	2006	81.8519	81.4132	18.2614	64.2167	-68.2945	50.6382	Boreal Shield	-0.016936141085521	3.06808871641806e-08
012025_tile_0068	1997	82.1263	81.6966	17.6744	64.6999	-68.2945	50.6382	Boreal Shield	-0.016936141085521	3.06808871641806e-08
012025_tile_0068	1992	82.1927	81.7658	17.4257	64.8581	-68.2945	50.6382	Boreal Shield	-0.016936141085521	3.06808871641806e-08
012025_tile_0068	1995	82.1927	81.7658	17.4257	64.8581	-68.2945	50.6382	Boreal Shield	-0.016936141085521	3.06808871641806e-08
012025_tile_0068	1998	82.1263	81.6966	17.6744	64.6999	-68.2945	50.6382	Boreal Shield	-0.016936141085521	3.06808871641806e-08
012025_tile_0068	2003	81.91	81.4717	17.9554	64.3785	-68.2945	50.6382	Boreal Shield	-0.016936141085521	3.06808871641806e-08
012025_tile_0068	2005	81.9046	81.4663	17.9912	64.3283	-68.2945	50.6382	Boreal Shield	-0.016936141085521	3.06808871641806e-08
012025_tile_0068	2007	80.3464	79.8805	26.2963	58.2246	-68.2945	50.6382	Boreal Shield	-0.016936141085521	3.06808871641806e-08
012025_tile_0068	2001	82.1263	81.6966	17.6744	64.6999	-68.2945	50.6382	Boreal Shield	-0.016936141085521	3.06808871641806e-08
012025_tile_0068	2000	82.1263	81.6966	17.6744	64.6999	-68.2945	50.6382	Boreal Shield	-0.016936141085521	3.06808871641806e-08
012025_tile_0068	1994	82.1927	81.7658	17.4257	64.8581	-68.2945	50.6382	Boreal Shield	-0.016936141085521	3.06808871641806e-08
012025_tile_0068	2004	81.9046	81.4663	17.9912	64.3283	-68.2945	50.6382	Boreal Shield	-0.016936141085521	3.06808871641806e-08
012025_tile_0068	1988	82.1927	81.7658	17.4257	64.8581	-68.2945	50.6382	Boreal Shield	-0.016936141085521	3.06808871641806e-08
012025_tile_0068	2002	82.1263	81.6966	17.6744	64.6999	-68.2945	50.6382	Boreal Shield	-0.016936141085521	3.06808871641806e-08
012025_tile_0068	1986	82.1927	81.7658	17.4257	64.8581	-68.2945	50.6382	Boreal Shield	-0.016936141085521	3.06808871641806e-08
012025_tile_0068	1987	82.1927	81.7658	17.4257	64.8581	-68.2945	50.6382	Boreal Shield	-0.016936141085521	3.06808871641806e-08
012025_tile_0068	2010	79.9045	79.3866	26.8499	56.9265	-68.2945	50.6382	Boreal Shield	-0.016936141085521	3.06808871641806e-08
012025_tile_0069	2008	81.7522	81.42	21.1263	58.126	-68.0706	50.6367	Boreal Shield	-0.0165656042236998	8.46549426114507e-07
012025_tile_0069	2001	85.3162	85.0737	3.1171	71.3337	-68.0706	50.6367	Boreal Shield	-0.0165656042236998	8.46549426114507e-07
012025_tile_0069	2010	83.4951	83.2515	16.9103	59.187	-68.0706	50.6367	Boreal Shield	-0.0165656042236998	8.46549426114507e-07
012025_tile_0069	1993	85.5013	85.2588	2.0267	72.5174	-68.0706	50.6367	Boreal Shield	-0.0165656042236998	8.46549426114507e-07
012025_tile_0069	1990	85.5013	85.2588	2.0267	72.5174	-68.0706	50.6367	Boreal Shield	-0.0165656042236998	8.46549426114507e-07
012025_tile_0069	2005	85.3037	85.0612	3.1888	71.1999	-68.0706	50.6367	Boreal Shield	-0.0165656042236998	8.46549426114507e-07
012025_tile_0069	1989	85.5013	85.2588	2.0267	72.5174	-68.0706	50.6367	Boreal Shield	-0.0165656042236998	8.46549426114507e-07
012025_tile_0069	1985	85.5013	85.2588	2.0267	72.5174	-68.0706	50.6367	Boreal Shield	-0.0165656042236998	8.46549426114507e-07
012025_tile_0069	2007	81.7522	81.42	21.1263	58.126	-68.0706	50.6367	Boreal Shield	-0.0165656042236998	8.46549426114507e-07
012025_tile_0069	2003	85.3162	85.0737	3.1171	71.3337	-68.0706	50.6367	Boreal Shield	-0.0165656042236998	8.46549426114507e-07
012025_tile_0069	1995	85.5013	85.2588	2.0267	72.5174	-68.0706	50.6367	Boreal Shield	-0.0165656042236998	8.46549426114507e-07
012025_tile_0069	1998	85.2936	85.0504	3.1865	71.3032	-68.0706	50.6367	Boreal Shield	-0.0165656042236998	8.46549426114507e-07
012025_tile_0069	2004	85.2714	85.0289	3.2845	71.1117	-68.0706	50.6367	Boreal Shield	-0.0165656042236998	8.46549426114507e-07
012025_tile_0069	2009	82.0965	81.7924	20.5978	58.3	-68.0706	50.6367	Boreal Shield	-0.0165656042236998	8.46549426114507e-07
012025_tile_0069	2006	85.2692	85.026	3.3981	71.1178	-68.0706	50.6367	Boreal Shield	-0.0165656042236998	8.46549426114507e-07
012025_tile_0069	1999	85.3162	85.0737	3.1171	71.3337	-68.0706	50.6367	Boreal Shield	-0.0165656042236998	8.46549426114507e-07
012025_tile_0069	2000	85.3019	85.0594	3.2152	71.2071	-68.0706	50.6367	Boreal Shield	-0.0165656042236998	8.46549426114507e-07
012025_tile_0069	1997	85.3048	85.0616	3.1291	71.3829	-68.0706	50.6367	Boreal Shield	-0.0165656042236998	8.46549426114507e-07
012025_tile_0069	1996	85.5013	85.2588	2.0267	72.5174	-68.0706	50.6367	Boreal Shield	-0.0165656042236998	8.46549426114507e-07
012025_tile_0069	1988	85.5013	85.2588	2.0267	72.5174	-68.0706	50.6367	Boreal Shield	-0.0165656042236998	8.46549426114507e-07
012025_tile_0069	1991	85.5013	85.2588	2.0267	72.5174	-68.0706	50.6367	Boreal Shield	-0.0165656042236998	8.46549426114507e-07
012025_tile_0069	1987	85.5013	85.2588	2.0267	72.5174	-68.0706	50.6367	Boreal Shield	-0.0165656042236998	8.46549426114507e-07
012025_tile_0069	1986	85.5013	85.2588	2.0267	72.5174	-68.0706	50.6367	Boreal Shield	-0.0165656042236998	8.46549426114507e-07
012025_tile_0069	1992	85.5013	85.2588	2.0267	72.5174	-68.0706	50.6367	Boreal Shield	-0.0165656042236998	8.46549426114507e-07
012025_tile_0069	2002	85.3162	85.0737	3.1171	71.3337	-68.0706	50.6367	Boreal Shield	-0.0165656042236998	8.46549426114507e-07
012025_tile_0069	1994	85.5013	85.2588	2.0267	72.5174	-68.0706	50.6367	Boreal Shield	-0.0165656042236998	8.46549426114507e-07
012025_tile_0070	1991	83.4126	72.2298	6.0046	70.3577	-67.8466	50.6347	Boreal Shield	-0.00247225825046821	2.62794202399164e-07
012025_tile_0070	2004	83.3656	72.1985	6.2629	70.0973	-67.8466	50.6347	Boreal Shield	-0.00247225825046821	2.62794202399164e-07
012025_tile_0070	1994	83.4126	72.2298	6.0046	70.3577	-67.8466	50.6347	Boreal Shield	-0.00247225825046821	2.62794202399164e-07
012025_tile_0070	2003	83.3857	72.2154	6.129	70.2232	-67.8466	50.6347	Boreal Shield	-0.00247225825046821	2.62794202399164e-07
012025_tile_0070	2002	83.3911	72.2154	6.0836	70.2723	-67.8466	50.6347	Boreal Shield	-0.00247225825046821	2.62794202399164e-07
012025_tile_0070	1997	83.4126	72.2298	6.0046	70.3577	-67.8466	50.6347	Boreal Shield	-0.00247225825046821	2.62794202399164e-07
012025_tile_0070	2005	83.3706	72.2036	6.2486	70.1027	-67.8466	50.6347	Boreal Shield	-0.00247225825046821	2.62794202399164e-07
012025_tile_0070	1986	83.4126	72.2298	6.0046	70.3577	-67.8466	50.6347	Boreal Shield	-0.00247225825046821	2.62794202399164e-07
012025_tile_0070	1998	83.4126	72.2298	6.0046	70.3577	-67.8466	50.6347	Boreal Shield	-0.00247225825046821	2.62794202399164e-07
012025_tile_0070	2001	83.4054	72.2298	6.0046	70.3527	-67.8466	50.6347	Boreal Shield	-0.00247225825046821	2.62794202399164e-07
012025_tile_0070	2006	83.3663	72.1993	6.2725	70.1016	-67.8466	50.6347	Boreal Shield	-0.00247225825046821	2.62794202399164e-07
012025_tile_0070	1992	83.4126	72.2298	6.0046	70.3577	-67.8466	50.6347	Boreal Shield	-0.00247225825046821	2.62794202399164e-07
012025_tile_0070	1993	83.4126	72.2298	6.0046	70.3577	-67.8466	50.6347	Boreal Shield	-0.00247225825046821	2.62794202399164e-07
012025_tile_0070	1995	83.4126	72.2298	6.0046	70.3577	-67.8466	50.6347	Boreal Shield	-0.00247225825046821	2.62794202399164e-07
012025_tile_0070	1990	83.4126	72.2298	6.0046	70.3577	-67.8466	50.6347	Boreal Shield	-0.00247225825046821	2.62794202399164e-07
012025_tile_0070	2008	83.0241	71.8502	8.2944	68.4135	-67.8466	50.6347	Boreal Shield	-0.00247225825046821	2.62794202399164e-07
012025_tile_0070	2010	82.443	71.4758	11.7941	64.5837	-67.8466	50.6347	Boreal Shield	-0.00247225825046821	2.62794202399164e-07
012025_tile_0070	1987	83.4126	72.2298	6.0046	70.3577	-67.8466	50.6347	Boreal Shield	-0.00247225825046821	2.62794202399164e-07
012025_tile_0070	1999	83.4126	72.2298	6.0046	70.3577	-67.8466	50.6347	Boreal Shield	-0.00247225825046821	2.62794202399164e-07
012025_tile_0070	1985	83.4126	72.2298	6.0046	70.3577	-67.8466	50.6347	Boreal Shield	-0.00247225825046821	2.62794202399164e-07
012025_tile_0070	1988	83.4126	72.2298	6.0046	70.3577	-67.8466	50.6347	Boreal Shield	-0.00247225825046821	2.62794202399164e-07
012025_tile_0070	2009	83.0654	71.8919	8.1545	68.4727	-67.8466	50.6347	Boreal Shield	-0.00247225825046821	2.62794202399164e-07
012025_tile_0070	1989	83.4126	72.2298	6.0046	70.3577	-67.8466	50.6347	Boreal Shield	-0.00247225825046821	2.62794202399164e-07
012025_tile_0070	2000	83.4054	72.2298	6.0046	70.3527	-67.8466	50.6347	Boreal Shield	-0.00247225825046821	2.62794202399164e-07
012025_tile_0070	1996	83.4126	72.2298	6.0046	70.3577	-67.8466	50.6347	Boreal Shield	-0.00247225825046821	2.62794202399164e-07
012025_tile_0070	2007	83.0241	71.8502	8.2944	68.4135	-67.8466	50.6347	Boreal Shield	-0.00247225825046821	2.62794202399164e-07
012025_tile_0071	1998	77.1407	71.8427	9.4661	61.4537	-67.6227	50.6322	Boreal Shield	-0.0671693290734821	1.61948719323846e-07
012025_tile_0071	2003	76.1346	71.2157	12.6239	58.7021	-67.6227	50.6322	Boreal Shield	-0.0671693290734821	1.61948719323846e-07
012025_tile_0071	2000	76.7375	71.8427	9.8714	61.1161	-67.6227	50.6322	Boreal Shield	-0.0671693290734821	1.61948719323846e-07
012025_tile_0071	1987	77.1407	71.8427	9.4661	61.4537	-67.6227	50.6322	Boreal Shield	-0.0671693290734821	1.61948719323846e-07
012025_tile_0071	2007	75.853	70.9259	14.3624	57.0944	-67.6227	50.6322	Boreal Shield	-0.0671693290734821	1.61948719323846e-07
012025_tile_0071	1992	77.1407	71.8427	9.4661	61.4537	-67.6227	50.6322	Boreal Shield	-0.0671693290734821	1.61948719323846e-07
012025_tile_0071	2002	76.7375	71.8427	9.8714	61.1161	-67.6227	50.6322	Boreal Shield	-0.0671693290734821	1.61948719323846e-07
012025_tile_0071	1999	76.7375	71.8427	9.8714	61.1161	-67.6227	50.6322	Boreal Shield	-0.0671693290734821	1.61948719323846e-07
012025_tile_0071	1986	77.1407	71.8427	9.4661	61.4537	-67.6227	50.6322	Boreal Shield	-0.0671693290734821	1.61948719323846e-07
012025_tile_0071	1988	77.1407	71.8427	9.4661	61.4537	-67.6227	50.6322	Boreal Shield	-0.0671693290734821	1.61948719323846e-07
012025_tile_0071	1989	77.1407	71.8427	9.4661	61.4537	-67.6227	50.6322	Boreal Shield	-0.0671693290734821	1.61948719323846e-07
012025_tile_0071	1991	77.1407	71.8427	9.4661	61.4537	-67.6227	50.6322	Boreal Shield	-0.0671693290734821	1.61948719323846e-07
012025_tile_0071	1985	77.1407	71.8427	9.4661	61.4537	-67.6227	50.6322	Boreal Shield	-0.0671693290734821	1.61948719323846e-07
012025_tile_0071	1997	77.1407	71.8427	9.4661	61.4537	-67.6227	50.6322	Boreal Shield	-0.0671693290734821	1.61948719323846e-07
012025_tile_0071	2008	75.7572	70.8355	14.8765	56.6704	-67.6227	50.6322	Boreal Shield	-0.0671693290734821	1.61948719323846e-07
012025_tile_0071	2009	75.4986	70.5306	15.998	55.7234	-67.6227	50.6322	Boreal Shield	-0.0671693290734821	1.61948719323846e-07
012025_tile_0071	2001	76.7375	71.8427	9.8714	61.1161	-67.6227	50.6322	Boreal Shield	-0.0671693290734821	1.61948719323846e-07
012025_tile_0071	1993	77.1407	71.8427	9.4661	61.4537	-67.6227	50.6322	Boreal Shield	-0.0671693290734821	1.61948719323846e-07
012025_tile_0071	2006	75.8982	70.9722	14.0802	57.3605	-67.6227	50.6322	Boreal Shield	-0.0671693290734821	1.61948719323846e-07
012025_tile_0071	1990	77.1407	71.8427	9.4661	61.4537	-67.6227	50.6322	Boreal Shield	-0.0671693290734821	1.61948719323846e-07
012025_tile_0071	1994	77.1407	71.8427	9.4661	61.4537	-67.6227	50.6322	Boreal Shield	-0.0671693290734821	1.61948719323846e-07
012025_tile_0071	2004	75.7274	70.8269	14.2309	57.2171	-67.6227	50.6322	Boreal Shield	-0.0671693290734821	1.61948719323846e-07
012025_tile_0071	2005	75.8817	70.9682	13.9774	57.3605	-67.6227	50.6322	Boreal Shield	-0.0671693290734821	1.61948719323846e-07
012025_tile_0071	2010	75.3619	70.3936	16.8302	55.0028	-67.6227	50.6322	Boreal Shield	-0.0671693290734821	1.61948719323846e-07
012025_tile_0071	1996	77.1407	71.8427	9.4661	61.4537	-67.6227	50.6322	Boreal Shield	-0.0671693290734821	1.61948719323846e-07
012025_tile_0071	1995	77.1407	71.8427	9.4661	61.4537	-67.6227	50.6322	Boreal Shield	-0.0671693290734821	1.61948719323846e-07
012025_tile_0072	2001	83.0607	81.0075	11.3218	64.2358	-67.3988	50.6294	Boreal Shield	-0.00183193916349738	0.00952149089425802
012025_tile_0072	2003	83.0557	81.0025	11.36	64.2279	-67.3988	50.6294	Boreal Shield	-0.00183193916349738	0.00952149089425802
012025_tile_0072	1987	83.1109	81.0125	11.0946	64.3157	-67.3988	50.6294	Boreal Shield	-0.00183193916349738	0.00952149089425802
012025_tile_0072	1986	83.1109	81.0125	11.0946	64.3157	-67.3988	50.6294	Boreal Shield	-0.00183193916349738	0.00952149089425802
012025_tile_0072	2007	82.9929	80.9383	11.6303	64.0507	-67.3988	50.6294	Boreal Shield	-0.00183193916349738	0.00952149089425802
012025_tile_0072	1995	83.0607	81.0075	11.3218	64.2358	-67.3988	50.6294	Boreal Shield	-0.00183193916349738	0.00952149089425802
012025_tile_0072	1989	83.0302	81.0125	11.2955	64.2792	-67.3988	50.6294	Boreal Shield	-0.00183193916349738	0.00952149089425802
012025_tile_0072	1990	83.0259	81.0082	11.317	64.2426	-67.3988	50.6294	Boreal Shield	-0.00183193916349738	0.00952149089425802
012025_tile_0072	2010	82.9929	80.9383	11.6303	64.0507	-67.3988	50.6294	Boreal Shield	-0.00183193916349738	0.00952149089425802
012025_tile_0072	1998	83.0607	81.0075	11.3218	64.2358	-67.3988	50.6294	Boreal Shield	-0.00183193916349738	0.00952149089425802
012025_tile_0072	1999	83.0607	81.0075	11.3218	64.2358	-67.3988	50.6294	Boreal Shield	-0.00183193916349738	0.00952149089425802
012025_tile_0072	2006	83.0557	81.0025	11.36	64.2279	-67.3988	50.6294	Boreal Shield	-0.00183193916349738	0.00952149089425802
012025_tile_0072	2004	83.0557	81.0025	11.36	64.2279	-67.3988	50.6294	Boreal Shield	-0.00183193916349738	0.00952149089425802
012025_tile_0072	1992	83.0546	81.0014	11.3529	64.2246	-67.3988	50.6294	Boreal Shield	-0.00183193916349738	0.00952149089425802
012025_tile_0072	1994	83.0546	81.0014	11.3529	64.2246	-67.3988	50.6294	Boreal Shield	-0.00183193916349738	0.00952149089425802
012025_tile_0072	1991	83.0259	81.0082	11.317	64.2426	-67.3988	50.6294	Boreal Shield	-0.00183193916349738	0.00952149089425802
012025_tile_0072	2009	82.9929	80.9383	11.6303	64.0507	-67.3988	50.6294	Boreal Shield	-0.00183193916349738	0.00952149089425802
012025_tile_0072	1985	83.1109	81.0125	11.0946	64.3157	-67.3988	50.6294	Boreal Shield	-0.00183193916349738	0.00952149089425802
012025_tile_0072	2002	83.0607	81.0075	11.3218	64.2358	-67.3988	50.6294	Boreal Shield	-0.00183193916349738	0.00952149089425802
012025_tile_0072	1988	83.1063	81.0125	11.0827	64.3157	-67.3988	50.6294	Boreal Shield	-0.00183193916349738	0.00952149089425802
012025_tile_0072	2000	83.0607	81.0075	11.3218	64.2358	-67.3988	50.6294	Boreal Shield	-0.00183193916349738	0.00952149089425802
012025_tile_0072	2008	82.9929	80.9383	11.6303	64.0507	-67.3988	50.6294	Boreal Shield	-0.00183193916349738	0.00952149089425802
012025_tile_0072	1996	83.0607	81.0075	11.3218	64.2358	-67.3988	50.6294	Boreal Shield	-0.00183193916349738	0.00952149089425802
012025_tile_0072	2005	83.0557	81.0025	11.36	64.2279	-67.3988	50.6294	Boreal Shield	-0.00183193916349738	0.00952149089425802
012025_tile_0072	1997	83.0607	81.0075	11.3218	64.2358	-67.3988	50.6294	Boreal Shield	-0.00183193916349738	0.00952149089425802
012025_tile_0072	1993	83.0546	81.0014	11.3529	64.2246	-67.3988	50.6294	Boreal Shield	-0.00183193916349738	0.00952149089425802
012025_tile_0073	1997	88.9822	88.9624	8.1975	72.5174	-67.175	50.6261	Boreal Shield	0	0.109598569571972
012025_tile_0073	2006	88.9822	88.9624	8.1975	72.5174	-67.175	50.6261	Boreal Shield	0	0.109598569571972
012025_tile_0073	2000	88.9822	88.9624	8.1975	72.5174	-67.175	50.6261	Boreal Shield	0	0.109598569571972
012025_tile_0073	2010	88.9778	88.9581	8.2238	72.4923	-67.175	50.6261	Boreal Shield	0	0.109598569571972
012025_tile_0073	2008	88.9822	88.9624	8.1975	72.5174	-67.175	50.6261	Boreal Shield	0	0.109598569571972
012025_tile_0073	1990	88.9822	88.9624	8.1975	72.5174	-67.175	50.6261	Boreal Shield	0	0.109598569571972
012025_tile_0073	1994	88.9822	88.9624	8.1975	72.5174	-67.175	50.6261	Boreal Shield	0	0.109598569571972
012025_tile_0073	1998	88.9822	88.9624	8.1975	72.5174	-67.175	50.6261	Boreal Shield	0	0.109598569571972
012025_tile_0073	2004	88.9822	88.9624	8.1975	72.5174	-67.175	50.6261	Boreal Shield	0	0.109598569571972
012025_tile_0073	2009	88.9822	88.9624	8.1975	72.5174	-67.175	50.6261	Boreal Shield	0	0.109598569571972
012025_tile_0073	2002	88.9822	88.9624	8.1975	72.5174	-67.175	50.6261	Boreal Shield	0	0.109598569571972
012025_tile_0073	2001	88.9822	88.9624	8.1975	72.5174	-67.175	50.6261	Boreal Shield	0	0.109598569571972
012025_tile_0073	1999	88.9822	88.9624	8.1975	72.5174	-67.175	50.6261	Boreal Shield	0	0.109598569571972
012025_tile_0073	1989	88.9822	88.9624	8.1975	72.5174	-67.175	50.6261	Boreal Shield	0	0.109598569571972
012025_tile_0073	2007	88.9822	88.9624	8.1975	72.5174	-67.175	50.6261	Boreal Shield	0	0.109598569571972
012025_tile_0073	1995	88.9822	88.9624	8.1975	72.5174	-67.175	50.6261	Boreal Shield	0	0.109598569571972
012025_tile_0073	1985	88.9822	88.9624	8.1975	72.5174	-67.175	50.6261	Boreal Shield	0	0.109598569571972
012025_tile_0073	1987	88.9822	88.9624	8.1975	72.5174	-67.175	50.6261	Boreal Shield	0	0.109598569571972
012025_tile_0073	2005	88.9822	88.9624	8.1975	72.5174	-67.175	50.6261	Boreal Shield	0	0.109598569571972
012025_tile_0073	1996	88.9822	88.9624	8.1975	72.5174	-67.175	50.6261	Boreal Shield	0	0.109598569571972
012025_tile_0073	1992	88.9822	88.9624	8.1975	72.5174	-67.175	50.6261	Boreal Shield	0	0.109598569571972
012025_tile_0073	1986	88.9822	88.9624	8.1975	72.5174	-67.175	50.6261	Boreal Shield	0	0.109598569571972
012025_tile_0073	2003	88.9822	88.9624	8.1975	72.5174	-67.175	50.6261	Boreal Shield	0	0.109598569571972
[truncated: 87,727 more rows]
