# Supplementary material for: Evolution of Canada’s Boreal Forest Spatial Patterns as Seen from Space
Source: PLoS One. 2016 Jul 6;11(7):e0157736. doi: 10.1371/journal.pone.0157736 (PMC4934904; doi:10.1371/journal.pone.0157736)
Supplement: S4 Table — (TAR) [file pone.0157736.s004.tar › S4_Table.csv]

ID	YEAR	FOREST_COVER	LARGEST_PATCH_INDEX	EDGE_DENSITY	CORE_FOREST_COVER	LONGITUDE	LATITUDE	ECOZONE	THEIL_SEN_SLOPE_OF_FOREST_COVER	TAU_P_VALUE_OF_FOREST_COVER
004025_tile_0013	2005	65.7212	64.3068	40.0168	31.5845	-56.72	50.966	Boreal Shield	-0.119508145106092	2.03108085905512e-09
004025_tile_0013	1985	68.113	66.8013	29.4894	39.6016	-56.72	50.966	Boreal Shield	-0.119508145106092	2.03108085905512e-09
004025_tile_0013	1999	67.2633	65.8922	33.4838	36.4816	-56.72	50.966	Boreal Shield	-0.119508145106092	2.03108085905512e-09
004025_tile_0013	1997	67.2584	65.8902	32.9595	36.9596	-56.72	50.966	Boreal Shield	-0.119508145106092	2.03108085905512e-09
004025_tile_0013	1993	67.3357	65.8671	32.6177	37.6261	-56.72	50.966	Boreal Shield	-0.119508145106092	2.03108085905512e-09
004025_tile_0013	2008	65.8111	64.4221	40.1273	31.4487	-56.72	50.966	Boreal Shield	-0.119508145106092	2.03108085905512e-09
004025_tile_0013	1990	67.6234	66.1449	31.2923	38.5995	-56.72	50.966	Boreal Shield	-0.119508145106092	2.03108085905512e-09
004025_tile_0013	1987	67.9881	66.6078	29.9416	39.418	-56.72	50.966	Boreal Shield	-0.119508145106092	2.03108085905512e-09
004025_tile_0013	2000	66.2873	64.8542	36.1707	34.2276	-56.72	50.966	Boreal Shield	-0.119508145106092	2.03108085905512e-09
004025_tile_0013	2001	66.086	64.6524	37.3106	33.3787	-56.72	50.966	Boreal Shield	-0.119508145106092	2.03108085905512e-09
004025_tile_0013	2002	66.0907	64.6555	37.5298	33.229	-56.72	50.966	Boreal Shield	-0.119508145106092	2.03108085905512e-09
004025_tile_0013	1998	67.3719	66.0015	33.0472	36.8872	-56.72	50.966	Boreal Shield	-0.119508145106092	2.03108085905512e-09
004025_tile_0013	1992	67.3308	65.8619	32.6196	37.6421	-56.72	50.966	Boreal Shield	-0.119508145106092	2.03108085905512e-09
004025_tile_0013	1989	67.7778	66.308	30.58	39.0118	-56.72	50.966	Boreal Shield	-0.119508145106092	2.03108085905512e-09
004025_tile_0013	1988	67.9906	66.6114	29.938	39.4231	-56.72	50.966	Boreal Shield	-0.119508145106092	2.03108085905512e-09
004025_tile_0013	1991	67.6276	66.1759	31.6052	38.3826	-56.72	50.966	Boreal Shield	-0.119508145106092	2.03108085905512e-09
004025_tile_0013	1986	68.053	66.6883	29.72	39.4962	-56.72	50.966	Boreal Shield	-0.119508145106092	2.03108085905512e-09
004025_tile_0013	2007	65.7334	64.3351	40.2655	31.4325	-56.72	50.966	Boreal Shield	-0.119508145106092	2.03108085905512e-09
004025_tile_0013	2004	65.6396	64.2229	40.3441	31.5209	-56.72	50.966	Boreal Shield	-0.119508145106092	2.03108085905512e-09
004025_tile_0013	1996	67.0206	65.556	33.6051	36.7252	-56.72	50.966	Boreal Shield	-0.119508145106092	2.03108085905512e-09
004025_tile_0013	2010	65.2117	63.8042	43.2011	29.35	-56.72	50.966	Boreal Shield	-0.119508145106092	2.03108085905512e-09
004025_tile_0013	2003	66.0437	64.6236	37.8644	33.0488	-56.72	50.966	Boreal Shield	-0.119508145106092	2.03108085905512e-09
004025_tile_0013	2006	65.665	64.245	40.3237	31.4312	-56.72	50.966	Boreal Shield	-0.119508145106092	2.03108085905512e-09
004025_tile_0013	2009	65.2544	63.8505	42.9626	29.5185	-56.72	50.966	Boreal Shield	-0.119508145106092	2.03108085905512e-09
004025_tile_0013	1994	67.3579	65.8922	32.5427	37.6819	-56.72	50.966	Boreal Shield	-0.119508145106092	2.03108085905512e-09
004025_tile_0013	1995	67.2402	65.7869	33.0075	37.2081	-56.72	50.966	Boreal Shield	-0.119508145106092	2.03108085905512e-09
004025_tile_0014	1999	74.0615	71.9919	44.4599	41.7855	-56.4018	50.9648	Boreal Shield	-0.0213404380132973	3.71094283764251e-05
004025_tile_0014	2003	74.0459	71.9748	44.8586	41.3976	-56.4018	50.9648	Boreal Shield	-0.0213404380132973	3.71094283764251e-05
004025_tile_0014	1987	74.5397	72.4794	42.1855	43.6595	-56.4018	50.9648	Boreal Shield	-0.0213404380132973	3.71094283764251e-05
004025_tile_0014	2004	74.0147	67.9431	45.0238	41.3075	-56.4018	50.9648	Boreal Shield	-0.0213404380132973	3.71094283764251e-05
004025_tile_0014	2002	74.0514	71.9804	44.8418	41.4088	-56.4018	50.9648	Boreal Shield	-0.0213404380132973	3.71094283764251e-05
004025_tile_0014	1995	74.0619	71.9888	44.3103	41.9848	-56.4018	50.9648	Boreal Shield	-0.0213404380132973	3.71094283764251e-05
004025_tile_0014	2001	74.0668	71.9957	44.7577	41.494	-56.4018	50.9648	Boreal Shield	-0.0213404380132973	3.71094283764251e-05
004025_tile_0014	1990	74.4004	72.3349	42.7446	43.2181	-56.4018	50.9648	Boreal Shield	-0.0213404380132973	3.71094283764251e-05
004025_tile_0014	2009	73.9019	67.8312	45.7715	40.7047	-56.4018	50.9648	Boreal Shield	-0.0213404380132973	3.71094283764251e-05
004025_tile_0014	1988	74.5347	72.4737	42.2119	43.6315	-56.4018	50.9648	Boreal Shield	-0.0213404380132973	3.71094283764251e-05
004025_tile_0014	1991	74.2206	72.1333	43.3746	42.7379	-56.4018	50.9648	Boreal Shield	-0.0213404380132973	3.71094283764251e-05
004025_tile_0014	1992	73.8087	71.7097	45.1241	41.7522	-56.4018	50.9648	Boreal Shield	-0.0213404380132973	3.71094283764251e-05
004025_tile_0014	1989	74.4264	72.3616	42.6359	43.3087	-56.4018	50.9648	Boreal Shield	-0.0213404380132973	3.71094283764251e-05
004025_tile_0014	2000	74.0114	71.9418	44.7055	41.537	-56.4018	50.9648	Boreal Shield	-0.0213404380132973	3.71094283764251e-05
004025_tile_0014	2005	74.028	67.9595	45.0016	41.3232	-56.4018	50.9648	Boreal Shield	-0.0213404380132973	3.71094283764251e-05
004025_tile_0014	2007	73.9131	67.8452	45.5775	40.9209	-56.4018	50.9648	Boreal Shield	-0.0213404380132973	3.71094283764251e-05
004025_tile_0014	1998	74.0695	71.9968	44.3752	41.8509	-56.4018	50.9648	Boreal Shield	-0.0213404380132973	3.71094283764251e-05
004025_tile_0014	1996	74.0641	71.991	44.3704	41.8493	-56.4018	50.9648	Boreal Shield	-0.0213404380132973	3.71094283764251e-05
004025_tile_0014	1993	73.7486	71.655	45.2304	41.6253	-56.4018	50.9648	Boreal Shield	-0.0213404380132973	3.71094283764251e-05
004025_tile_0014	1994	73.8886	71.7984	44.7517	41.8949	-56.4018	50.9648	Boreal Shield	-0.0213404380132973	3.71094283764251e-05
004025_tile_0014	1986	74.5397	72.4794	42.1855	43.6595	-56.4018	50.9648	Boreal Shield	-0.0213404380132973	3.71094283764251e-05
004025_tile_0014	1985	74.5538	72.4937	42.0978	43.7342	-56.4018	50.9648	Boreal Shield	-0.0213404380132973	3.71094283764251e-05
004025_tile_0014	2010	73.9019	67.8312	45.7775	40.6922	-56.4018	50.9648	Boreal Shield	-0.0213404380132973	3.71094283764251e-05
004025_tile_0014	2006	73.9561	67.8883	45.3391	41.11	-56.4018	50.9648	Boreal Shield	-0.0213404380132973	3.71094283764251e-05
004025_tile_0014	1997	74.0641	71.991	44.3704	41.8493	-56.4018	50.9648	Boreal Shield	-0.0213404380132973	3.71094283764251e-05
004025_tile_0014	2008	73.8945	67.8276	45.7625	40.765	-56.4018	50.9648	Boreal Shield	-0.0213404380132973	3.71094283764251e-05
004025_tile_0015	1986	75.7366	74.9979	20.1342	48.9758	-56.0835	50.9628	Boreal Shield	-0.0387553773953857	7.20513417036273e-05
004025_tile_0015	1993	74.2988	73.5151	27.1742	43.8717	-56.0835	50.9628	Boreal Shield	-0.0387553773953857	7.20513417036273e-05
004025_tile_0015	2004	74.57	73.8199	26.7507	42.9777	-56.0835	50.9628	Boreal Shield	-0.0387553773953857	7.20513417036273e-05
004025_tile_0015	2000	74.503	73.7524	26.8408	42.9927	-56.0835	50.9628	Boreal Shield	-0.0387553773953857	7.20513417036273e-05
004025_tile_0015	2010	74.5062	73.7617	27.6534	42.1963	-56.0835	50.9628	Boreal Shield	-0.0387553773953857	7.20513417036273e-05
004025_tile_0015	1999	74.6975	73.9477	26.0853	43.6043	-56.0835	50.9628	Boreal Shield	-0.0387553773953857	7.20513417036273e-05
004025_tile_0015	2003	74.5793	73.8293	26.6781	43.0418	-56.0835	50.9628	Boreal Shield	-0.0387553773953857	7.20513417036273e-05
004025_tile_0015	1989	75.3436	74.5966	21.8555	47.8933	-56.0835	50.9628	Boreal Shield	-0.0387553773953857	7.20513417036273e-05
004025_tile_0015	1991	74.328	73.541	26.4811	45.0634	-56.0835	50.9628	Boreal Shield	-0.0387553773953857	7.20513417036273e-05
004025_tile_0015	1990	75.3144	74.5642	21.9954	47.7746	-56.0835	50.9628	Boreal Shield	-0.0387553773953857	7.20513417036273e-05
004025_tile_0015	2009	74.4945	73.7477	27.6162	42.2044	-56.0835	50.9628	Boreal Shield	-0.0387553773953857	7.20513417036273e-05
004025_tile_0015	2007	74.4233	73.67	27.2781	42.5244	-56.0835	50.9628	Boreal Shield	-0.0387553773953857	7.20513417036273e-05
004025_tile_0015	2001	74.5815	73.8314	26.6613	43.0609	-56.0835	50.9628	Boreal Shield	-0.0387553773953857	7.20513417036273e-05
004025_tile_0015	2002	74.5793	73.8293	26.6781	43.0418	-56.0835	50.9628	Boreal Shield	-0.0387553773953857	7.20513417036273e-05
004025_tile_0015	1998	74.7945	74.0453	25.7009	44.0049	-56.0835	50.9628	Boreal Shield	-0.0387553773953857	7.20513417036273e-05
004025_tile_0015	1992	74.1911	73.3949	27.445	43.9944	-56.0835	50.9628	Boreal Shield	-0.0387553773953857	7.20513417036273e-05
004025_tile_0015	1995	74.8213	74.0722	25.561	44.1326	-56.0835	50.9628	Boreal Shield	-0.0387553773953857	7.20513417036273e-05
004025_tile_0015	1987	75.6842	74.9478	20.4003	48.8376	-56.0835	50.9628	Boreal Shield	-0.0387553773953857	7.20513417036273e-05
004025_tile_0015	2006	74.426	73.6727	27.2264	42.5484	-56.0835	50.9628	Boreal Shield	-0.0387553773953857	7.20513417036273e-05
004025_tile_0015	1994	74.7085	73.9439	25.9844	44.2079	-56.0835	50.9628	Boreal Shield	-0.0387553773953857	7.20513417036273e-05
004025_tile_0015	1988	75.7087	74.9727	20.3138	48.863	-56.0835	50.9628	Boreal Shield	-0.0387553773953857	7.20513417036273e-05
004025_tile_0015	2005	74.5357	73.7857	26.8937	42.8339	-56.0835	50.9628	Boreal Shield	-0.0387553773953857	7.20513417036273e-05
004025_tile_0015	1996	74.8213	74.0722	25.561	44.1326	-56.0835	50.9628	Boreal Shield	-0.0387553773953857	7.20513417036273e-05
004025_tile_0015	1985	75.7959	75.0581	19.8532	49.2412	-56.0835	50.9628	Boreal Shield	-0.0387553773953857	7.20513417036273e-05
004025_tile_0015	2008	74.495	73.7482	27.5777	42.2574	-56.0835	50.9628	Boreal Shield	-0.0387553773953857	7.20513417036273e-05
004025_tile_0015	1997	74.819	74.0698	25.5778	44.1113	-56.0835	50.9628	Boreal Shield	-0.0387553773953857	7.20513417036273e-05
004025_tile_0016	2001	20.9032	17.7325	7.0189	11.1804	-55.7653	50.9599	Boreal Shield	-0.0133499999999991	4.3052718723402e-08
004025_tile_0016	1992	21.1601	18.0014	6.0718	11.9708	-55.7653	50.9599	Boreal Shield	-0.0133499999999991	4.3052718723402e-08
004025_tile_0016	1996	21.1086	17.9457	6.3931	11.7368	-55.7653	50.9599	Boreal Shield	-0.0133499999999991	4.3052718723402e-08
004025_tile_0016	2004	20.8861	17.7154	7.121	11.0656	-55.7653	50.9599	Boreal Shield	-0.0133499999999991	4.3052718723402e-08
004025_tile_0016	1985	21.1945	18.0304	5.849	12.0863	-55.7653	50.9599	Boreal Shield	-0.0133499999999991	4.3052718723402e-08
004025_tile_0016	2002	20.9032	17.7325	7.0189	11.1804	-55.7653	50.9599	Boreal Shield	-0.0133499999999991	4.3052718723402e-08
004025_tile_0016	2008	20.9342	17.7684	7.1312	11.091	-55.7653	50.9599	Boreal Shield	-0.0133499999999991	4.3052718723402e-08
004025_tile_0016	1991	21.1596	17.9979	6.049	11.989	-55.7653	50.9599	Boreal Shield	-0.0133499999999991	4.3052718723402e-08
004025_tile_0016	2005	20.8861	17.7154	7.121	11.0656	-55.7653	50.9599	Boreal Shield	-0.0133499999999991	4.3052718723402e-08
004025_tile_0016	2000	20.9198	17.7534	6.948	11.2244	-55.7653	50.9599	Boreal Shield	-0.0133499999999991	4.3052718723402e-08
004025_tile_0016	1999	21.0466	17.883	6.5637	11.5379	-55.7653	50.9599	Boreal Shield	-0.0133499999999991	4.3052718723402e-08
004025_tile_0016	1989	21.1863	18.0221	5.9048	12.0474	-55.7653	50.9599	Boreal Shield	-0.0133499999999991	4.3052718723402e-08
004025_tile_0016	2010	20.9243	17.7646	7.1865	11.062	-55.7653	50.9599	Boreal Shield	-0.0133499999999991	4.3052718723402e-08
004025_tile_0016	1993	21.1571	17.9983	6.0922	11.9423	-55.7653	50.9599	Boreal Shield	-0.0133499999999991	4.3052718723402e-08
004025_tile_0016	1986	21.1918	18.0277	5.8658	12.0663	-55.7653	50.9599	Boreal Shield	-0.0133499999999991	4.3052718723402e-08
004025_tile_0016	1990	21.1863	18.0221	5.9048	12.0474	-55.7653	50.9599	Boreal Shield	-0.0133499999999991	4.3052718723402e-08
004025_tile_0016	1994	21.1571	17.9983	6.0922	11.9423	-55.7653	50.9599	Boreal Shield	-0.0133499999999991	4.3052718723402e-08
004025_tile_0016	1988	21.1942	18.03	5.8526	12.0782	-55.7653	50.9599	Boreal Shield	-0.0133499999999991	4.3052718723402e-08
004025_tile_0016	2006	20.8861	17.7154	7.121	11.0656	-55.7653	50.9599	Boreal Shield	-0.0133499999999991	4.3052718723402e-08
004025_tile_0016	2003	20.9072	17.7365	6.9985	11.1979	-55.7653	50.9599	Boreal Shield	-0.0133499999999991	4.3052718723402e-08
004025_tile_0016	2009	20.9243	17.7646	7.1865	11.062	-55.7653	50.9599	Boreal Shield	-0.0133499999999991	4.3052718723402e-08
004025_tile_0016	2007	20.936	17.7662	7.1132	11.0948	-55.7653	50.9599	Boreal Shield	-0.0133499999999991	4.3052718723402e-08
004025_tile_0016	1987	21.1918	18.0277	5.8658	12.0663	-55.7653	50.9599	Boreal Shield	-0.0133499999999991	4.3052718723402e-08
004025_tile_0016	1998	21.0938	17.9307	6.3583	11.6997	-55.7653	50.9599	Boreal Shield	-0.0133499999999991	4.3052718723402e-08
004025_tile_0016	1997	21.0745	17.9114	6.5048	11.6222	-55.7653	50.9599	Boreal Shield	-0.0133499999999991	4.3052718723402e-08
004025_tile_0016	1995	21.1493	17.9882	6.1307	11.9232	-55.7653	50.9599	Boreal Shield	-0.0133499999999991	4.3052718723402e-08
004025_tile_0024	2005	58.9591	53.7787	62.9509	25.2336	-56.4043	50.7639	Boreal Shield	-0.00820916970802959	5.42347652299213e-06
004025_tile_0024	1993	59.0599	53.8875	62.578	25.3765	-56.4043	50.7639	Boreal Shield	-0.00820916970802959	5.42347652299213e-06
004025_tile_0024	1985	59.1092	53.9178	62.3726	25.4338	-56.4043	50.7639	Boreal Shield	-0.00820916970802959	5.42347652299213e-06
004025_tile_0024	2008	58.2952	53.0675	65.5766	23.8236	-56.4043	50.7639	Boreal Shield	-0.00820916970802959	5.42347652299213e-06
004025_tile_0024	1991	59.0509	53.8859	62.5792	25.3958	-56.4043	50.7639	Boreal Shield	-0.00820916970802959	5.42347652299213e-06
004025_tile_0024	2010	58.692	53.4852	64.3995	24.1966	-56.4043	50.7639	Boreal Shield	-0.00820916970802959	5.42347652299213e-06
004025_tile_0024	2001	59.0119	53.8269	62.6711	25.3825	-56.4043	50.7639	Boreal Shield	-0.00820916970802959	5.42347652299213e-06
004025_tile_0024	2002	59.0119	53.8269	62.6711	25.3825	-56.4043	50.7639	Boreal Shield	-0.00820916970802959	5.42347652299213e-06
004025_tile_0024	1997	59.0055	53.8269	62.6662	25.3825	-56.4043	50.7639	Boreal Shield	-0.00820916970802959	5.42347652299213e-06
004025_tile_0024	2007	58.344	53.1228	65.3214	23.92	-56.4043	50.7639	Boreal Shield	-0.00820916970802959	5.42347652299213e-06
004025_tile_0024	1999	59.0119	53.8269	62.6711	25.3825	-56.4043	50.7639	Boreal Shield	-0.00820916970802959	5.42347652299213e-06
004025_tile_0024	1998	59.0119	53.8269	62.6711	25.3825	-56.4043	50.7639	Boreal Shield	-0.00820916970802959	5.42347652299213e-06
004025_tile_0024	2006	58.9638	53.7833	62.9473	25.2349	-56.4043	50.7639	Boreal Shield	-0.00820916970802959	5.42347652299213e-06
004025_tile_0024	2009	58.6954	53.4886	64.3773	24.2013	-56.4043	50.7639	Boreal Shield	-0.00820916970802959	5.42347652299213e-06
004025_tile_0024	1992	59.042	53.877	62.62	25.3704	-56.4043	50.7639	Boreal Shield	-0.00820916970802959	5.42347652299213e-06
004025_tile_0024	1995	58.9527	53.7961	62.8038	25.3547	-56.4043	50.7639	Boreal Shield	-0.00820916970802959	5.42347652299213e-06
004025_tile_0024	1986	59.1092	53.9178	62.3726	25.4338	-56.4043	50.7639	Boreal Shield	-0.00820916970802959	5.42347652299213e-06
004025_tile_0024	1996	59.0038	53.8269	62.6674	25.3825	-56.4043	50.7639	Boreal Shield	-0.00820916970802959	5.42347652299213e-06
004025_tile_0024	2003	59.0065	53.8215	62.6855	25.3794	-56.4043	50.7639	Boreal Shield	-0.00820916970802959	5.42347652299213e-06
004025_tile_0024	2000	59.0119	53.8269	62.6711	25.3825	-56.4043	50.7639	Boreal Shield	-0.00820916970802959	5.42347652299213e-06
004025_tile_0024	1990	59.0364	53.9073	62.5984	25.3862	-56.4043	50.7639	Boreal Shield	-0.00820916970802959	5.42347652299213e-06
004025_tile_0024	2004	58.9573	53.772	62.9749	25.2417	-56.4043	50.7639	Boreal Shield	-0.00820916970802959	5.42347652299213e-06
004025_tile_0024	1994	58.9464	53.7905	62.7852	25.336	-56.4043	50.7639	Boreal Shield	-0.00820916970802959	5.42347652299213e-06
004025_tile_0024	1989	59.0364	53.9073	62.5984	25.3862	-56.4043	50.7639	Boreal Shield	-0.00820916970802959	5.42347652299213e-06
004025_tile_0024	1988	59.1092	53.9178	62.3726	25.4338	-56.4043	50.7639	Boreal Shield	-0.00820916970802959	5.42347652299213e-06
004025_tile_0024	1987	59.1092	53.9178	62.3726	25.4338	-56.4043	50.7639	Boreal Shield	-0.00820916970802959	5.42347652299213e-06
004025_tile_0025	1999	34.8361	18.0376	12.0913	19.2528	-56.0874	50.7618	Boreal Shield	0	0.0909689515829086
004025_tile_0025	1998	34.8361	18.0376	12.0913	19.2528	-56.0874	50.7618	Boreal Shield	0	0.0909689515829086
004025_tile_0025	1985	34.9238	18.1136	11.4103	19.7114	-56.0874	50.7618	Boreal Shield	0	0.0909689515829086
004025_tile_0025	1997	34.8361	18.0376	12.0913	19.2528	-56.0874	50.7618	Boreal Shield	0	0.0909689515829086
004025_tile_0025	2010	34.8137	18.0221	12.2295	19.1375	-56.0874	50.7618	Boreal Shield	0	0.0909689515829086
004025_tile_0025	2009	34.8206	18.025	12.1995	19.1498	-56.0874	50.7618	Boreal Shield	0	0.0909689515829086
004025_tile_0025	1995	34.8361	18.0376	12.0913	19.2528	-56.0874	50.7618	Boreal Shield	0	0.0909689515829086
004025_tile_0025	1993	34.8361	18.0376	12.0913	19.2528	-56.0874	50.7618	Boreal Shield	0	0.0909689515829086
004025_tile_0025	2006	34.8361	18.0376	12.0913	19.2528	-56.0874	50.7618	Boreal Shield	0	0.0909689515829086
004025_tile_0025	1994	34.8361	18.0376	12.0913	19.2528	-56.0874	50.7618	Boreal Shield	0	0.0909689515829086
004025_tile_0025	2000	34.8361	18.0376	12.0913	19.2528	-56.0874	50.7618	Boreal Shield	0	0.0909689515829086
004025_tile_0025	1986	34.9238	18.1136	11.4103	19.7114	-56.0874	50.7618	Boreal Shield	0	0.0909689515829086
004025_tile_0025	2008	34.8062	18.0138	12.2763	19.1047	-56.0874	50.7618	Boreal Shield	0	0.0909689515829086
004025_tile_0025	2002	34.8361	18.0376	12.0913	19.2528	-56.0874	50.7618	Boreal Shield	0	0.0909689515829086
004025_tile_0025	1996	34.8361	18.0376	12.0913	19.2528	-56.0874	50.7618	Boreal Shield	0	0.0909689515829086
004025_tile_0025	1988	34.9238	18.1136	11.4103	19.7114	-56.0874	50.7618	Boreal Shield	0	0.0909689515829086
004025_tile_0025	2004	34.8361	18.0376	12.0913	19.2528	-56.0874	50.7618	Boreal Shield	0	0.0909689515829086
004025_tile_0025	1991	34.7629	17.9711	12.4313	19.1797	-56.0874	50.7618	Boreal Shield	0	0.0909689515829086
004025_tile_0025	2003	34.8361	18.0376	12.0913	19.2528	-56.0874	50.7618	Boreal Shield	0	0.0909689515829086
004025_tile_0025	2005	34.8361	18.0376	12.0913	19.2528	-56.0874	50.7618	Boreal Shield	0	0.0909689515829086
004025_tile_0025	1992	34.8137	18.0159	12.2049	19.2399	-56.0874	50.7618	Boreal Shield	0	0.0909689515829086
004025_tile_0025	1989	34.737	17.9257	12.4415	19.2566	-56.0874	50.7618	Boreal Shield	0	0.0909689515829086
004025_tile_0025	1990	34.688	17.8961	12.7682	19.0606	-56.0874	50.7618	Boreal Shield	0	0.0909689515829086
004025_tile_0025	1987	34.9238	18.1136	11.4103	19.7114	-56.0874	50.7618	Boreal Shield	0	0.0909689515829086
004025_tile_0025	2007	34.8123	18.0138	12.2415	19.142	-56.0874	50.7618	Boreal Shield	0	0.0909689515829086
004025_tile_0025	2001	34.8361	18.0376	12.0913	19.2528	-56.0874	50.7618	Boreal Shield	0	0.0909689515829086
004025_tile_0027	2009	9.1832	8.7311	7.5336	4.3018	-55.4538	50.7551	Boreal Shield	-0.00451610169491521	0.00081741699250415
004025_tile_0027	1997	9.1812	8.729	7.5414	4.3238	-55.4538	50.7551	Boreal Shield	-0.00451610169491521	0.00081741699250415
004025_tile_0027	1985	9.308	8.8576	6.8579	4.7819	-55.4538	50.7551	Boreal Shield	-0.00451610169491521	0.00081741699250415
004025_tile_0027	1995	9.1608	8.6029	7.6069	4.3254	-55.4538	50.7551	Boreal Shield	-0.00451610169491521	0.00081741699250415
004025_tile_0027	2010	9.1832	8.7311	7.5336	4.3018	-55.4538	50.7551	Boreal Shield	-0.00451610169491521	0.00081741699250415
004025_tile_0027	1992	9.3008	8.8497	6.8844	4.7783	-55.4538	50.7551	Boreal Shield	-0.00451610169491521	0.00081741699250415
004025_tile_0027	1994	8.9573	7.958	8.2669	4.1647	-55.4538	50.7551	Boreal Shield	-0.00451610169491521	0.00081741699250415
004025_tile_0027	1987	9.308	8.8576	6.8579	4.7819	-55.4538	50.7551	Boreal Shield	-0.00451610169491521	0.00081741699250415
004025_tile_0027	1991	9.3008	8.8497	6.8844	4.7783	-55.4538	50.7551	Boreal Shield	-0.00451610169491521	0.00081741699250415
004025_tile_0027	2006	9.2131	8.7618	7.4633	4.3461	-55.4538	50.7551	Boreal Shield	-0.00451610169491521	0.00081741699250415
004025_tile_0027	2005	9.2131	8.7618	7.4633	4.3461	-55.4538	50.7551	Boreal Shield	-0.00451610169491521	0.00081741699250415
004025_tile_0027	1989	9.308	8.8576	6.8579	4.7819	-55.4538	50.7551	Boreal Shield	-0.00451610169491521	0.00081741699250415
004025_tile_0027	2003	9.2131	8.7618	7.4633	4.3461	-55.4538	50.7551	Boreal Shield	-0.00451610169491521	0.00081741699250415
004025_tile_0027	1996	9.1787	8.7256	7.542	4.3238	-55.4538	50.7551	Boreal Shield	-0.00451610169491521	0.00081741699250415
004025_tile_0027	1993	9.2985	8.8497	6.8808	4.7783	-55.4538	50.7551	Boreal Shield	-0.00451610169491521	0.00081741699250415
004025_tile_0027	2008	9.207	8.7556	7.4946	4.3133	-55.4538	50.7551	Boreal Shield	-0.00451610169491521	0.00081741699250415
004025_tile_0027	2007	9.2131	8.7618	7.4633	4.3461	-55.4538	50.7551	Boreal Shield	-0.00451610169491521	0.00081741699250415
004025_tile_0027	2004	9.2131	8.7618	7.4633	4.3461	-55.4538	50.7551	Boreal Shield	-0.00451610169491521	0.00081741699250415
004025_tile_0027	2001	9.2131	8.7618	7.4633	4.3461	-55.4538	50.7551	Boreal Shield	-0.00451610169491521	0.00081741699250415
004025_tile_0027	1990	9.308	8.8576	6.8579	4.7819	-55.4538	50.7551	Boreal Shield	-0.00451610169491521	0.00081741699250415
004025_tile_0027	1988	9.308	8.8576	6.8579	4.7819	-55.4538	50.7551	Boreal Shield	-0.00451610169491521	0.00081741699250415
004025_tile_0027	1998	9.2131	8.7618	7.4633	4.3461	-55.4538	50.7551	Boreal Shield	-0.00451610169491521	0.00081741699250415
004025_tile_0027	1986	9.308	8.8576	6.8579	4.7819	-55.4538	50.7551	Boreal Shield	-0.00451610169491521	0.00081741699250415
004025_tile_0027	2000	9.2131	8.7618	7.4633	4.3461	-55.4538	50.7551	Boreal Shield	-0.00451610169491521	0.00081741699250415
004025_tile_0027	1999	9.2131	8.7618	7.4633	4.3461	-55.4538	50.7551	Boreal Shield	-0.00451610169491521	0.00081741699250415
004025_tile_0027	2002	9.2131	8.7618	7.4633	4.3461	-55.4538	50.7551	Boreal Shield	-0.00451610169491521	0.00081741699250415
004025_tile_0033	2008	40.3225	25.3664	61.2321	11.647	-56.7224	50.5641	Boreal Shield	-0.049886294493459	0.00011382805678295
004025_tile_0033	1992	40.8628	26.8312	58.7661	12.5153	-56.7224	50.5641	Boreal Shield	-0.049886294493459	0.00011382805678295
004025_tile_0033	2002	40.8955	26.8914	59.5487	12.2014	-56.7224	50.5641	Boreal Shield	-0.049886294493459	0.00011382805678295
004025_tile_0033	2004	40.8904	26.8862	59.5697	12.1989	-56.7224	50.5641	Boreal Shield	-0.049886294493459	0.00011382805678295
004025_tile_0033	1990	41.2353	27.2836	57.4923	12.9385	-56.7224	50.5641	Boreal Shield	-0.049886294493459	0.00011382805678295
004025_tile_0033	1988	41.7363	27.6777	55.8269	13.3978	-56.7224	50.5641	Boreal Shield	-0.049886294493459	0.00011382805678295
004025_tile_0033	2006	40.8185	25.299	59.7559	12.1573	-56.7224	50.5641	Boreal Shield	-0.049886294493459	0.00011382805678295
004025_tile_0033	1991	41.0727	25.5947	57.9992	12.7938	-56.7224	50.5641	Boreal Shield	-0.049886294493459	0.00011382805678295
004025_tile_0033	1993	40.7814	26.8309	59.1397	12.3987	-56.7224	50.5641	Boreal Shield	-0.049886294493459	0.00011382805678295
004025_tile_0033	2005	40.827	25.3016	59.7198	12.1575	-56.7224	50.5641	Boreal Shield	-0.049886294493459	0.00011382805678295
004025_tile_0033	2000	40.8955	26.8914	59.5487	12.2014	-56.7224	50.5641	Boreal Shield	-0.049886294493459	0.00011382805678295
004025_tile_0033	1995	40.5272	26.4626	59.852	12.1234	-56.7224	50.5641	Boreal Shield	-0.049886294493459	0.00011382805678295
004025_tile_0033	1987	41.7363	27.6777	55.8269	13.3978	-56.7224	50.5641	Boreal Shield	-0.049886294493459	0.00011382805678295
004025_tile_0033	1994	40.3009	26.0042	60.2273	11.9652	-56.7224	50.5641	Boreal Shield	-0.049886294493459	0.00011382805678295
004025_tile_0033	2007	40.3423	25.376	61.1186	11.6753	-56.7224	50.5641	Boreal Shield	-0.049886294493459	0.00011382805678295
004025_tile_0033	1986	41.7363	27.6777	55.8269	13.3978	-56.7224	50.5641	Boreal Shield	-0.049886294493459	0.00011382805678295
004025_tile_0033	2010	39.5011	23.9714	65.4169	9.8704	-56.7224	50.5641	Boreal Shield	-0.049886294493459	0.00011382805678295
004025_tile_0033	2009	39.4959	23.9659	65.4325	9.8641	-56.7224	50.5641	Boreal Shield	-0.049886294493459	0.00011382805678295
004025_tile_0033	1985	41.7363	27.6777	55.8269	13.3978	-56.7224	50.5641	Boreal Shield	-0.049886294493459	0.00011382805678295
004025_tile_0033	2001	40.8955	26.8914	59.5487	12.2014	-56.7224	50.5641	Boreal Shield	-0.049886294493459	0.00011382805678295
004025_tile_0033	2003	40.8955	26.8914	59.5487	12.2014	-56.7224	50.5641	Boreal Shield	-0.049886294493459	0.00011382805678295
004025_tile_0033	1989	41.2408	27.2892	57.4635	12.9625	-56.7224	50.5641	Boreal Shield	-0.049886294493459	0.00011382805678295
004025_tile_0033	1996	40.8072	26.7779	59.5553	12.198	-56.7224	50.5641	Boreal Shield	-0.049886294493459	0.00011382805678295
004025_tile_0033	1999	40.8955	26.8914	59.5487	12.2014	-56.7224	50.5641	Boreal Shield	-0.049886294493459	0.00011382805678295
004025_tile_0033	1998	40.8922	26.8882	59.5463	12.2014	-56.7224	50.5641	Boreal Shield	-0.049886294493459	0.00011382805678295
004025_tile_0033	1997	40.8261	26.8121	59.5553	12.1984	-56.7224	50.5641	Boreal Shield	-0.049886294493459	0.00011382805678295
004025_tile_0034	1999	62.6229	59.6371	39.1166	29.915	-56.4069	50.5629	Boreal Shield	-0.0211731798382077	9.75084003584925e-06
004025_tile_0034	2003	62.6229	59.6371	39.1166	29.915	-56.4069	50.5629	Boreal Shield	-0.0211731798382077	9.75084003584925e-06
004025_tile_0034	1994	62.3639	59.162	39.3682	29.7742	-56.4069	50.5629	Boreal Shield	-0.0211731798382077	9.75084003584925e-06
004025_tile_0034	1991	62.7247	59.6625	38.5376	30.1453	-56.4069	50.5629	Boreal Shield	-0.0211731798382077	9.75084003584925e-06
004025_tile_0034	1990	62.7786	59.7108	38.3184	30.2314	-56.4069	50.5629	Boreal Shield	-0.0211731798382077	9.75084003584925e-06
004025_tile_0034	2004	62.6229	59.6371	39.1166	29.915	-56.4069	50.5629	Boreal Shield	-0.0211731798382077	9.75084003584925e-06
004025_tile_0034	1992	62.7984	59.8375	38.2848	30.1341	-56.4069	50.5629	Boreal Shield	-0.0211731798382077	9.75084003584925e-06
004025_tile_0034	1987	63.0334	60.0623	37.0332	30.8235	-56.4069	50.5629	Boreal Shield	-0.0211731798382077	9.75084003584925e-06
004025_tile_0034	2009	61.3052	57.9736	44.0683	27.5301	-56.4069	50.5629	Boreal Shield	-0.0211731798382077	9.75084003584925e-06
004025_tile_0034	2006	62.5831	59.6371	39.3165	29.8751	-56.4069	50.5629	Boreal Shield	-0.0211731798382077	9.75084003584925e-06
004025_tile_0034	2005	62.5858	59.6371	39.3087	29.8751	-56.4069	50.5629	Boreal Shield	-0.0211731798382077	9.75084003584925e-06
004025_tile_0034	1986	63.0334	60.0623	37.0332	30.8235	-56.4069	50.5629	Boreal Shield	-0.0211731798382077	9.75084003584925e-06
004025_tile_0034	1988	63.0334	60.0623	37.0332	30.8235	-56.4069	50.5629	Boreal Shield	-0.0211731798382077	9.75084003584925e-06
004025_tile_0034	2010	61.3052	57.9736	44.0683	27.5301	-56.4069	50.5629	Boreal Shield	-0.0211731798382077	9.75084003584925e-06
004025_tile_0034	1996	62.5793	59.4834	39.1622	29.9125	-56.4069	50.5629	Boreal Shield	-0.0211731798382077	9.75084003584925e-06
004025_tile_0034	1995	62.3399	59.1523	39.5466	29.7565	-56.4069	50.5629	Boreal Shield	-0.0211731798382077	9.75084003584925e-06
004025_tile_0034	2001	62.6229	59.6371	39.1166	29.915	-56.4069	50.5629	Boreal Shield	-0.0211731798382077	9.75084003584925e-06
004025_tile_0034	1989	62.8651	59.8002	37.8187	30.461	-56.4069	50.5629	Boreal Shield	-0.0211731798382077	9.75084003584925e-06
004025_tile_0034	2002	62.6229	59.6371	39.1166	29.915	-56.4069	50.5629	Boreal Shield	-0.0211731798382077	9.75084003584925e-06
004025_tile_0034	2000	62.6229	59.6371	39.1166	29.915	-56.4069	50.5629	Boreal Shield	-0.0211731798382077	9.75084003584925e-06
004025_tile_0034	2008	62.5673	59.604	39.2967	29.8444	-56.4069	50.5629	Boreal Shield	-0.0211731798382077	9.75084003584925e-06
004025_tile_0034	2007	62.5732	59.6143	39.3009	29.8632	-56.4069	50.5629	Boreal Shield	-0.0211731798382077	9.75084003584925e-06
004025_tile_0034	1998	62.6229	59.6371	39.1166	29.915	-56.4069	50.5629	Boreal Shield	-0.0211731798382077	9.75084003584925e-06
004025_tile_0034	1997	62.5855	59.4856	39.1532	29.9125	-56.4069	50.5629	Boreal Shield	-0.0211731798382077	9.75084003584925e-06
004025_tile_0034	1993	62.8323	59.8625	38.131	30.1722	-56.4069	50.5629	Boreal Shield	-0.0211731798382077	9.75084003584925e-06
004025_tile_0034	1985	63.0334	60.0623	37.0332	30.8235	-56.4069	50.5629	Boreal Shield	-0.0211731798382077	9.75084003584925e-06
004025_tile_0043	2003	72.9805	70.9555	41.4762	39.9759	-56.7236	50.3631	Boreal Shield	-0.0264318959616697	3.24984066537581e-05
004025_tile_0043	1992	73.2709	71.2753	39.9778	40.7029	-56.7236	50.3631	Boreal Shield	-0.0264318959616697	3.24984066537581e-05
004025_tile_0043	2006	72.898	70.8673	41.833	39.8359	-56.7236	50.3631	Boreal Shield	-0.0264318959616697	3.24984066537581e-05
004025_tile_0043	1995	72.6614	70.5057	41.8642	39.8607	-56.7236	50.3631	Boreal Shield	-0.0264318959616697	3.24984066537581e-05
004025_tile_0043	1991	73.3172	71.3218	39.6985	40.8627	-56.7236	50.3631	Boreal Shield	-0.0264318959616697	3.24984066537581e-05
004025_tile_0043	2007	72.894	70.8725	41.8143	39.8242	-56.7236	50.3631	Boreal Shield	-0.0264318959616697	3.24984066537581e-05
004025_tile_0043	2000	72.9805	70.9555	41.4762	39.9759	-56.7236	50.3631	Boreal Shield	-0.0264318959616697	3.24984066537581e-05
004025_tile_0043	1997	72.8834	70.8132	41.6119	39.9497	-56.7236	50.3631	Boreal Shield	-0.0264318959616697	3.24984066537581e-05
004025_tile_0043	1996	72.8392	70.768	41.6264	39.9238	-56.7236	50.3631	Boreal Shield	-0.0264318959616697	3.24984066537581e-05
004025_tile_0043	2004	72.9805	70.9555	41.4762	39.9759	-56.7236	50.3631	Boreal Shield	-0.0264318959616697	3.24984066537581e-05
004025_tile_0043	2001	72.9805	70.9555	41.4762	39.9759	-56.7236	50.3631	Boreal Shield	-0.0264318959616697	3.24984066537581e-05
004025_tile_0043	1994	72.6466	70.5168	42.0305	39.7591	-56.7236	50.3631	Boreal Shield	-0.0264318959616697	3.24984066537581e-05
004025_tile_0043	1993	73.2619	71.2629	40.0132	40.702	-56.7236	50.3631	Boreal Shield	-0.0264318959616697	3.24984066537581e-05
004025_tile_0043	2010	67.0492	62.2347	64.8199	29.8558	-56.7236	50.3631	Boreal Shield	-0.0264318959616697	3.24984066537581e-05
004025_tile_0043	1988	73.3799	71.398	39.3682	40.9736	-56.7236	50.3631	Boreal Shield	-0.0264318959616697	3.24984066537581e-05
004025_tile_0043	1999	72.9805	70.9555	41.4762	39.9759	-56.7236	50.3631	Boreal Shield	-0.0264318959616697	3.24984066537581e-05
004025_tile_0043	1985	73.3857	71.4038	39.3346	41.0028	-56.7236	50.3631	Boreal Shield	-0.0264318959616697	3.24984066537581e-05
004025_tile_0043	2005	72.898	70.8673	41.833	39.8359	-56.7236	50.3631	Boreal Shield	-0.0264318959616697	3.24984066537581e-05
004025_tile_0043	2002	72.9805	70.9555	41.4762	39.9759	-56.7236	50.3631	Boreal Shield	-0.0264318959616697	3.24984066537581e-05
004025_tile_0043	2008	72.9263	70.9047	41.7236	39.8784	-56.7236	50.3631	Boreal Shield	-0.0264318959616697	3.24984066537581e-05
004025_tile_0043	1986	73.3799	71.398	39.3682	40.9736	-56.7236	50.3631	Boreal Shield	-0.0264318959616697	3.24984066537581e-05
004025_tile_0043	1990	73.3682	71.3836	39.4559	40.9371	-56.7236	50.3631	Boreal Shield	-0.0264318959616697	3.24984066537581e-05
004025_tile_0043	1989	73.3711	71.3865	39.4331	40.9515	-56.7236	50.3631	Boreal Shield	-0.0264318959616697	3.24984066537581e-05
004025_tile_0043	1987	73.3799	71.398	39.3682	40.9736	-56.7236	50.3631	Boreal Shield	-0.0264318959616697	3.24984066537581e-05
004025_tile_0043	2009	67.0559	62.2404	64.7869	29.8884	-56.7236	50.3631	Boreal Shield	-0.0264318959616697	3.24984066537581e-05
004025_tile_0043	1998	72.9773	70.9523	41.4846	39.9723	-56.7236	50.3631	Boreal Shield	-0.0264318959616697	3.24984066537581e-05
004025_tile_0044	1996	33.2587	32.3825	15.3038	19.3991	-56.4094	50.3619	Boreal Shield	-0.00905379876796699	0.000131527267512865
004025_tile_0044	2004	33.2931	32.4092	15.2353	19.4083	-56.4094	50.3619	Boreal Shield	-0.00905379876796699	0.000131527267512865
004025_tile_0044	2008	33.2931	32.4092	15.2353	19.4083	-56.4094	50.3619	Boreal Shield	-0.00905379876796699	0.000131527267512865
004025_tile_0044	1997	33.2931	32.4092	15.2353	19.4083	-56.4094	50.3619	Boreal Shield	-0.00905379876796699	0.000131527267512865
004025_tile_0044	1991	33.3814	32.4627	14.5303	19.7144	-56.4094	50.3619	Boreal Shield	-0.00905379876796699	0.000131527267512865
004025_tile_0044	1995	33.2127	32.3423	15.4299	19.3705	-56.4094	50.3619	Boreal Shield	-0.00905379876796699	0.000131527267512865
004025_tile_0044	1998	33.2931	32.4092	15.2353	19.4083	-56.4094	50.3619	Boreal Shield	-0.00905379876796699	0.000131527267512865
004025_tile_0044	2005	33.2931	32.4092	15.2353	19.4083	-56.4094	50.3619	Boreal Shield	-0.00905379876796699	0.000131527267512865
004025_tile_0044	2003	33.2931	32.4092	15.2353	19.4083	-56.4094	50.3619	Boreal Shield	-0.00905379876796699	0.000131527267512865
004025_tile_0044	1992	33.3117	32.3857	14.9098	19.6452	-56.4094	50.3619	Boreal Shield	-0.00905379876796699	0.000131527267512865
004025_tile_0044	2007	33.2931	32.4092	15.2353	19.4083	-56.4094	50.3619	Boreal Shield	-0.00905379876796699	0.000131527267512865
004025_tile_0044	2006	33.2931	32.4092	15.2353	19.4083	-56.4094	50.3619	Boreal Shield	-0.00905379876796699	0.000131527267512865
004025_tile_0044	2001	33.2931	32.4092	15.2353	19.4083	-56.4094	50.3619	Boreal Shield	-0.00905379876796699	0.000131527267512865
004025_tile_0044	1987	33.4743	32.5755	14.224	19.8894	-56.4094	50.3619	Boreal Shield	-0.00905379876796699	0.000131527267512865
004025_tile_0044	1989	33.4743	32.5755	14.224	19.8894	-56.4094	50.3619	Boreal Shield	-0.00905379876796699	0.000131527267512865
004025_tile_0044	2002	33.2931	32.4092	15.2353	19.4083	-56.4094	50.3619	Boreal Shield	-0.00905379876796699	0.000131527267512865
004025_tile_0044	1994	33.134	32.2027	15.7314	19.2844	-56.4094	50.3619	Boreal Shield	-0.00905379876796699	0.000131527267512865
004025_tile_0044	2010	33.0659	32.1681	16.3951	18.697	-56.4094	50.3619	Boreal Shield	-0.00905379876796699	0.000131527267512865
004025_tile_0044	2009	33.0738	32.1762	16.353	18.744	-56.4094	50.3619	Boreal Shield	-0.00905379876796699	0.000131527267512865
004025_tile_0044	1985	33.4743	32.5755	14.224	19.8894	-56.4094	50.3619	Boreal Shield	-0.00905379876796699	0.000131527267512865
004025_tile_0044	1986	33.4743	32.5755	14.224	19.8894	-56.4094	50.3619	Boreal Shield	-0.00905379876796699	0.000131527267512865
004025_tile_0044	1993	33.3266	32.4148	14.893	19.646	-56.4094	50.3619	Boreal Shield	-0.00905379876796699	0.000131527267512865
004025_tile_0044	1990	33.4743	32.5755	14.224	19.8894	-56.4094	50.3619	Boreal Shield	-0.00905379876796699	0.000131527267512865
004025_tile_0044	2000	33.2931	32.4092	15.2353	19.4083	-56.4094	50.3619	Boreal Shield	-0.00905379876796699	0.000131527267512865
004025_tile_0044	1988	33.4743	32.5755	14.224	19.8894	-56.4094	50.3619	Boreal Shield	-0.00905379876796699	0.000131527267512865
004025_tile_0044	1999	33.2931	32.4092	15.2353	19.4083	-56.4094	50.3619	Boreal Shield	-0.00905379876796699	0.000131527267512865
004025_tile_0053	2010	64.4313	63.9121	31.8748	32.3083	-56.7248	50.1621	Boreal Shield	-0.00433960224816235	0.000680098659358919
004025_tile_0053	2003	66.9545	66.6606	20.4627	38.1365	-56.7248	50.1621	Boreal Shield	-0.00433960224816235	0.000680098659358919
004025_tile_0053	2009	64.4459	63.9267	31.7938	32.3935	-56.7248	50.1621	Boreal Shield	-0.00433960224816235	0.000680098659358919
004025_tile_0053	2001	66.9545	66.6606	20.4627	38.1365	-56.7248	50.1621	Boreal Shield	-0.00433960224816235	0.000680098659358919
004025_tile_0053	2002	66.9545	66.6606	20.4627	38.1365	-56.7248	50.1621	Boreal Shield	-0.00433960224816235	0.000680098659358919
004025_tile_0053	1985	67.0215	66.7278	19.9793	38.4375	-56.7248	50.1621	Boreal Shield	-0.00433960224816235	0.000680098659358919
004025_tile_0053	1986	67.0155	66.7219	20.0213	38.4195	-56.7248	50.1621	Boreal Shield	-0.00433960224816235	0.000680098659358919
004025_tile_0053	1990	67.0155	66.7219	20.0213	38.4195	-56.7248	50.1621	Boreal Shield	-0.00433960224816235	0.000680098659358919
004025_tile_0053	2004	66.9449	66.6511	20.5138	38.1044	-56.7248	50.1621	Boreal Shield	-0.00433960224816235	0.000680098659358919
004025_tile_0053	1998	66.9545	66.6606	20.4627	38.1365	-56.7248	50.1621	Boreal Shield	-0.00433960224816235	0.000680098659358919
004025_tile_0053	2006	66.9264	66.6321	20.5781	38.0873	-56.7248	50.1621	Boreal Shield	-0.00433960224816235	0.000680098659358919
004025_tile_0053	2000	66.9545	66.6606	20.4627	38.1365	-56.7248	50.1621	Boreal Shield	-0.00433960224816235	0.000680098659358919
004025_tile_0053	1988	67.0155	66.7219	20.0213	38.4195	-56.7248	50.1621	Boreal Shield	-0.00433960224816235	0.000680098659358919
004025_tile_0053	1987	67.0155	66.7219	20.0213	38.4195	-56.7248	50.1621	Boreal Shield	-0.00433960224816235	0.000680098659358919
004025_tile_0053	1997	66.9545	66.6606	20.4627	38.1365	-56.7248	50.1621	Boreal Shield	-0.00433960224816235	0.000680098659358919
004025_tile_0053	2005	66.9264	66.6321	20.5781	38.0873	-56.7248	50.1621	Boreal Shield	-0.00433960224816235	0.000680098659358919
004025_tile_0053	1994	66.9283	66.6345	20.5696	38.1037	-56.7248	50.1621	Boreal Shield	-0.00433960224816235	0.000680098659358919
004025_tile_0053	1999	66.9545	66.6606	20.4627	38.1365	-56.7248	50.1621	Boreal Shield	-0.00433960224816235	0.000680098659358919
004025_tile_0053	2008	66.933	66.6381	20.5769	38.0464	-56.7248	50.1621	Boreal Shield	-0.00433960224816235	0.000680098659358919
004025_tile_0053	1996	66.9545	66.6606	20.4627	38.1365	-56.7248	50.1621	Boreal Shield	-0.00433960224816235	0.000680098659358919
004025_tile_0053	1995	66.9456	66.6518	20.512	38.1363	-56.7248	50.1621	Boreal Shield	-0.00433960224816235	0.000680098659358919
004025_tile_0053	1993	66.8691	66.5734	20.9096	37.8414	-56.7248	50.1621	Boreal Shield	-0.00433960224816235	0.000680098659358919
004025_tile_0053	2007	66.9211	66.6269	20.6165	38.0653	-56.7248	50.1621	Boreal Shield	-0.00433960224816235	0.000680098659358919
004025_tile_0053	1992	66.8595	66.5602	20.9576	37.8187	-56.7248	50.1621	Boreal Shield	-0.00433960224816235	0.000680098659358919
004025_tile_0053	1989	67.0155	66.7219	20.0213	38.4195	-56.7248	50.1621	Boreal Shield	-0.00433960224816235	0.000680098659358919
004025_tile_0053	1991	66.9219	66.6197	20.4537	38.1794	-56.7248	50.1621	Boreal Shield	-0.00433960224816235	0.000680098659358919
004025_tile_0055	2010	14.5547	14.5284	2.9969	9.4643	-56.099	50.1589	Boreal Shield	-0.00143755265374887	2.08768892662192e-06
004025_tile_0055	1998	14.5669	14.541	2.944	9.501	-56.099	50.1589	Boreal Shield	-0.00143755265374887	2.08768892662192e-06
004025_tile_0055	2007	14.5547	14.5284	2.9969	9.4643	-56.099	50.1589	Boreal Shield	-0.00143755265374887	2.08768892662192e-06
004025_tile_0055	2000	14.5669	14.541	2.944	9.501	-56.099	50.1589	Boreal Shield	-0.00143755265374887	2.08768892662192e-06
004025_tile_0055	1986	14.5856	14.5599	2.8215	9.6006	-56.099	50.1589	Boreal Shield	-0.00143755265374887	2.08768892662192e-06
004025_tile_0055	2008	14.5547	14.5284	2.9969	9.4643	-56.099	50.1589	Boreal Shield	-0.00143755265374887	2.08768892662192e-06
004025_tile_0055	1991	14.5856	14.5599	2.8215	9.6006	-56.099	50.1589	Boreal Shield	-0.00143755265374887	2.08768892662192e-06
004025_tile_0055	2009	14.5547	14.5284	2.9969	9.4643	-56.099	50.1589	Boreal Shield	-0.00143755265374887	2.08768892662192e-06
004025_tile_0055	2003	14.5669	14.541	2.944	9.501	-56.099	50.1589	Boreal Shield	-0.00143755265374887	2.08768892662192e-06
004025_tile_0055	1999	14.5669	14.541	2.944	9.501	-56.099	50.1589	Boreal Shield	-0.00143755265374887	2.08768892662192e-06
004025_tile_0055	1985	14.5878	14.562	2.8089	9.6095	-56.099	50.1589	Boreal Shield	-0.00143755265374887	2.08768892662192e-06
004025_tile_0055	2004	14.5547	14.5284	2.9969	9.4643	-56.099	50.1589	Boreal Shield	-0.00143755265374887	2.08768892662192e-06
004025_tile_0055	2001	14.5669	14.541	2.944	9.501	-56.099	50.1589	Boreal Shield	-0.00143755265374887	2.08768892662192e-06
004025_tile_0055	1987	14.5856	14.5599	2.8215	9.6006	-56.099	50.1589	Boreal Shield	-0.00143755265374887	2.08768892662192e-06
004025_tile_0055	1992	14.5856	14.5599	2.8215	9.6006	-56.099	50.1589	Boreal Shield	-0.00143755265374887	2.08768892662192e-06
004025_tile_0055	1989	14.5856	14.5599	2.8215	9.6006	-56.099	50.1589	Boreal Shield	-0.00143755265374887	2.08768892662192e-06
004025_tile_0055	1990	14.5856	14.5599	2.8215	9.6006	-56.099	50.1589	Boreal Shield	-0.00143755265374887	2.08768892662192e-06
004025_tile_0055	1988	14.5856	14.5599	2.8215	9.6006	-56.099	50.1589	Boreal Shield	-0.00143755265374887	2.08768892662192e-06
004025_tile_0055	1997	14.5669	14.541	2.944	9.501	-56.099	50.1589	Boreal Shield	-0.00143755265374887	2.08768892662192e-06
004025_tile_0055	2006	14.5547	14.5284	2.9969	9.4643	-56.099	50.1589	Boreal Shield	-0.00143755265374887	2.08768892662192e-06
004025_tile_0055	2002	14.5669	14.541	2.944	9.501	-56.099	50.1589	Boreal Shield	-0.00143755265374887	2.08768892662192e-06
004025_tile_0055	1996	14.5637	14.5377	2.9608	9.4965	-56.099	50.1589	Boreal Shield	-0.00143755265374887	2.08768892662192e-06
004025_tile_0055	2005	14.5547	14.5284	2.9969	9.4643	-56.099	50.1589	Boreal Shield	-0.00143755265374887	2.08768892662192e-06
004025_tile_0055	1993	14.5856	14.5599	2.8215	9.6006	-56.099	50.1589	Boreal Shield	-0.00143755265374887	2.08768892662192e-06
004025_tile_0055	1995	14.5565	14.5305	3.0113	9.4924	-56.099	50.1589	Boreal Shield	-0.00143755265374887	2.08768892662192e-06
004025_tile_0055	1994	14.5565	14.5305	3.0113	9.4924	-56.099	50.1589	Boreal Shield	-0.00143755265374887	2.08768892662192e-06
004025_tile_0063	1998	28.0016	25.7194	18.2022	13.3976	-56.7259	49.961	Boreal Shield	0.00140000000000029	0.278053998947144
004025_tile_0063	2007	27.9416	25.6468	18.419	13.221	-56.7259	49.961	Boreal Shield	0.00140000000000029	0.278053998947144
004025_tile_0063	2000	28.0016	25.7194	18.2022	13.3976	-56.7259	49.961	Boreal Shield	0.00140000000000029	0.278053998947144
004025_tile_0063	2009	27.9272	25.6511	18.4905	13.2129	-56.7259	49.961	Boreal Shield	0.00140000000000029	0.278053998947144
004025_tile_0063	1989	27.7521	25.3702	18.6178	13.7273	-56.7259	49.961	Boreal Shield	0.00140000000000029	0.278053998947144
004025_tile_0063	1986	27.7582	25.3805	18.3673	13.8987	-56.7259	49.961	Boreal Shield	0.00140000000000029	0.278053998947144
004025_tile_0063	1988	27.7359	25.3536	18.5667	13.7606	-56.7259	49.961	Boreal Shield	0.00140000000000029	0.278053998947144
004025_tile_0063	2010	27.8596	25.5832	18.6953	13.0383	-56.7259	49.961	Boreal Shield	0.00140000000000029	0.278053998947144
004025_tile_0063	2001	28.0016	25.7194	18.2022	13.3976	-56.7259	49.961	Boreal Shield	0.00140000000000029	0.278053998947144
004025_tile_0063	1992	27.8699	25.5785	18.4382	13.456	-56.7259	49.961	Boreal Shield	0.00140000000000029	0.278053998947144
004025_tile_0063	1991	27.9056	25.6464	18.1397	13.6206	-56.7259	49.961	Boreal Shield	0.00140000000000029	0.278053998947144
004025_tile_0063	1987	27.7276	25.3443	18.5968	13.7477	-56.7259	49.961	Boreal Shield	0.00140000000000029	0.278053998947144
004025_tile_0063	1990	28.0504	25.7352	17.804	13.8228	-56.7259	49.961	Boreal Shield	0.00140000000000029	0.278053998947144
004025_tile_0063	1995	27.9562	25.6722	18.2574	13.3455	-56.7259	49.961	Boreal Shield	0.00140000000000029	0.278053998947144
004025_tile_0063	2008	27.9423	25.6497	18.4286	13.2217	-56.7259	49.961	Boreal Shield	0.00140000000000029	0.278053998947144
004025_tile_0063	2006	27.9402	25.6549	18.419	13.221	-56.7259	49.961	Boreal Shield	0.00140000000000029	0.278053998947144
004025_tile_0063	2002	28.0016	25.7194	18.2022	13.3976	-56.7259	49.961	Boreal Shield	0.00140000000000029	0.278053998947144
004025_tile_0063	1999	28.0016	25.7194	18.2022	13.3976	-56.7259	49.961	Boreal Shield	0.00140000000000029	0.278053998947144
004025_tile_0063	1985	28.449	26.1388	15.3963	15.215	-56.7259	49.961	Boreal Shield	0.00140000000000029	0.278053998947144
004025_tile_0063	1997	27.9969	25.7145	18.2022	13.396	-56.7259	49.961	Boreal Shield	0.00140000000000029	0.278053998947144
004025_tile_0063	2004	27.9982	25.716	18.2286	13.3688	-56.7259	49.961	Boreal Shield	0.00140000000000029	0.278053998947144
004025_tile_0063	1996	27.9969	25.7145	18.2022	13.396	-56.7259	49.961	Boreal Shield	0.00140000000000029	0.278053998947144
004025_tile_0063	2005	27.9836	25.7014	18.3067	13.3021	-56.7259	49.961	Boreal Shield	0.00140000000000029	0.278053998947144
004025_tile_0063	2003	28.0038	25.7215	18.2022	13.3994	-56.7259	49.961	Boreal Shield	0.00140000000000029	0.278053998947144
004025_tile_0063	1993	27.9036	25.6129	18.3229	13.41	-56.7259	49.961	Boreal Shield	0.00140000000000029	0.278053998947144
004025_tile_0063	1994	27.9355	25.6446	18.2773	13.4037	-56.7259	49.961	Boreal Shield	0.00140000000000029	0.278053998947144
004025_tile_0064	2001	36.5338	33.3904	5.5337	26.7629	-56.4143	49.9599	Boreal Shield	-0.0245017493154851	0.000147375030792318
004025_tile_0064	1999	36.821	33.6943	4.6538	27.4507	-56.4143	49.9599	Boreal Shield	-0.0245017493154851	0.000147375030792318
004025_tile_0064	2002	36.4611	33.3435	5.7685	26.586	-56.4143	49.9599	Boreal Shield	-0.0245017493154851	0.000147375030792318
004025_tile_0064	2004	36.4578	33.3432	5.8178	26.557	-56.4143	49.9599	Boreal Shield	-0.0245017493154851	0.000147375030792318
004025_tile_0064	1997	37.0693	33.9736	4.0485	27.9414	-56.4143	49.9599	Boreal Shield	-0.0245017493154851	0.000147375030792318
004025_tile_0064	1998	37.0693	33.9736	4.0485	27.9414	-56.4143	49.9599	Boreal Shield	-0.0245017493154851	0.000147375030792318
004025_tile_0064	2006	36.4497	33.3416	5.9469	26.4339	-56.4143	49.9599	Boreal Shield	-0.0245017493154851	0.000147375030792318
004025_tile_0064	2000	36.5003	33.3553	5.6262	26.7042	-56.4143	49.9599	Boreal Shield	-0.0245017493154851	0.000147375030792318
004025_tile_0064	2007	36.5773	33.5118	6.315	26.3568	-56.4143	49.9599	Boreal Shield	-0.0245017493154851	0.000147375030792318
004025_tile_0064	2003	36.4603	33.3457	5.8033	26.5617	-56.4143	49.9599	Boreal Shield	-0.0245017493154851	0.000147375030792318
004025_tile_0064	1991	37.0978	34.0028	3.9404	28.0676	-56.4143	49.9599	Boreal Shield	-0.0245017493154851	0.000147375030792318
004025_tile_0064	1996	37.0693	33.9736	4.0485	27.9414	-56.4143	49.9599	Boreal Shield	-0.0245017493154851	0.000147375030792318
004025_tile_0064	2010	36.589	33.5497	6.6766	25.9806	-56.4143	49.9599	Boreal Shield	-0.0245017493154851	0.000147375030792318
004025_tile_0064	1993	37.078	33.9823	4.0004	27.9769	-56.4143	49.9599	Boreal Shield	-0.0245017493154851	0.000147375030792318
004025_tile_0064	2008	36.6666	33.6017	6.2364	26.3752	-56.4143	49.9599	Boreal Shield	-0.0245017493154851	0.000147375030792318
004025_tile_0064	2005	36.4512	33.3432	5.8526	26.5069	-56.4143	49.9599	Boreal Shield	-0.0245017493154851	0.000147375030792318
004025_tile_0064	1990	37.1079	34.0141	3.8959	28.0942	-56.4143	49.9599	Boreal Shield	-0.0245017493154851	0.000147375030792318
004025_tile_0064	1987	37.036	33.9359	3.9932	28.0849	-56.4143	49.9599	Boreal Shield	-0.0245017493154851	0.000147375030792318
004025_tile_0064	2009	36.6638	33.6039	6.2784	26.3473	-56.4143	49.9599	Boreal Shield	-0.0245017493154851	0.000147375030792318
004025_tile_0064	1994	37.0738	33.9781	4.0202	27.9733	-56.4143	49.9599	Boreal Shield	-0.0245017493154851	0.000147375030792318
004025_tile_0064	1992	37.1046	34.0098	3.9151	28.0777	-56.4143	49.9599	Boreal Shield	-0.0245017493154851	0.000147375030792318
004025_tile_0064	1986	37.0677	33.9678	3.8214	28.2135	-56.4143	49.9599	Boreal Shield	-0.0245017493154851	0.000147375030792318
004025_tile_0064	1995	37.0688	33.9731	4.0515	27.9414	-56.4143	49.9599	Boreal Shield	-0.0245017493154851	0.000147375030792318
004025_tile_0064	1985	37.1729	34.0795	3.4629	28.4902	-56.4143	49.9599	Boreal Shield	-0.0245017493154851	0.000147375030792318
004025_tile_0064	1989	37.0387	33.9387	3.9944	28.0868	-56.4143	49.9599	Boreal Shield	-0.0245017493154851	0.000147375030792318
004025_tile_0064	1988	37.0387	33.9387	3.9944	28.0868	-56.4143	49.9599	Boreal Shield	-0.0245017493154851	0.000147375030792318
004025_tile_0065	2003	62.539	59.9467	36.4368	33.4163	-56.1027	49.9579	Boreal Shield	-0.0502386109036595	5.02191767282056e-07
004025_tile_0065	2007	62.6498	60.0706	36.8698	33.2176	-56.1027	49.9579	Boreal Shield	-0.0502386109036595	5.02191767282056e-07
004025_tile_0065	2005	62.5017	59.9092	36.6878	33.2414	-56.1027	49.9579	Boreal Shield	-0.0502386109036595	5.02191767282056e-07
004025_tile_0065	1993	63.5085	61.5025	32.6682	36.0038	-56.1027	49.9579	Boreal Shield	-0.0502386109036595	5.02191767282056e-07
004025_tile_0065	2004	62.5114	59.9189	36.641	33.2935	-56.1027	49.9579	Boreal Shield	-0.0502386109036595	5.02191767282056e-07
004025_tile_0065	2008	62.846	60.2762	36.7971	33.2744	-56.1027	49.9579	Boreal Shield	-0.0502386109036595	5.02191767282056e-07
004025_tile_0065	2006	62.5642	59.9759	36.7677	33.2488	-56.1027	49.9579	Boreal Shield	-0.0502386109036595	5.02191767282056e-07
004025_tile_0065	2010	62.7671	60.1935	37.1088	33.0672	-56.1027	49.9579	Boreal Shield	-0.0502386109036595	5.02191767282056e-07
004025_tile_0065	2002	62.5235	59.9301	36.4632	33.3949	-56.1027	49.9579	Boreal Shield	-0.0502386109036595	5.02191767282056e-07
004025_tile_0065	1995	63.0182	60.4872	34.3792	35.1218	-56.1027	49.9579	Boreal Shield	-0.0502386109036595	5.02191767282056e-07
004025_tile_0065	2009	62.8431	60.2733	36.8116	33.2684	-56.1027	49.9579	Boreal Shield	-0.0502386109036595	5.02191767282056e-07
004025_tile_0065	1991	63.4788	61.4653	32.5403	36.2366	-56.1027	49.9579	Boreal Shield	-0.0502386109036595	5.02191767282056e-07
004025_tile_0065	1994	63.0098	60.4688	34.3516	35.1728	-56.1027	49.9579	Boreal Shield	-0.0502386109036595	5.02191767282056e-07
004025_tile_0065	1996	63.1912	60.625	34.0669	35.1672	-56.1027	49.9579	Boreal Shield	-0.0502386109036595	5.02191767282056e-07
004025_tile_0065	1997	63.2431	60.6789	33.9414	35.1984	-56.1027	49.9579	Boreal Shield	-0.0502386109036595	5.02191767282056e-07
004025_tile_0065	1986	63.7575	61.7552	31.2725	37.0012	-56.1027	49.9579	Boreal Shield	-0.0502386109036595	5.02191767282056e-07
004025_tile_0065	1998	63.2489	60.6834	33.9432	35.1975	-56.1027	49.9579	Boreal Shield	-0.0502386109036595	5.02191767282056e-07
004025_tile_0065	2001	62.9579	60.3811	35.0699	34.2478	-56.1027	49.9579	Boreal Shield	-0.0502386109036595	5.02191767282056e-07
004025_tile_0065	1985	63.9369	61.9435	30.5139	37.3648	-56.1027	49.9579	Boreal Shield	-0.0502386109036595	5.02191767282056e-07
004025_tile_0065	2000	63.037	60.4632	34.9594	34.4572	-56.1027	49.9579	Boreal Shield	-0.0502386109036595	5.02191767282056e-07
004025_tile_0065	1992	63.5746	61.5704	32.4238	36.2022	-56.1027	49.9579	Boreal Shield	-0.0502386109036595	5.02191767282056e-07
004025_tile_0065	1999	63.2125	60.6402	34.2189	34.9397	-56.1027	49.9579	Boreal Shield	-0.0502386109036595	5.02191767282056e-07
004025_tile_0065	1987	63.5842	61.5545	31.8742	36.7106	-56.1027	49.9579	Boreal Shield	-0.0502386109036595	5.02191767282056e-07
004025_tile_0065	1988	63.6004	61.572	31.843	36.7113	-56.1027	49.9579	Boreal Shield	-0.0502386109036595	5.02191767282056e-07
004025_tile_0065	1989	63.5899	61.5614	31.8983	36.6648	-56.1027	49.9579	Boreal Shield	-0.0502386109036595	5.02191767282056e-07
004025_tile_0065	1990	63.5861	61.5778	32.0466	36.56	-56.1027	49.9579	Boreal Shield	-0.0502386109036595	5.02191767282056e-07
004025_tile_0066	2008	35.2838	33.7832	25.2523	14.8966	-55.7912	49.9551	Boreal Shield	-0.00219849418206728	3.71368832929875e-06
004025_tile_0066	2007	35.284	33.7833	25.2505	14.8968	-55.7912	49.9551	Boreal Shield	-0.00219849418206728	3.71368832929875e-06
004025_tile_0066	1993	35.302	33.8005	25.1214	14.9323	-55.7912	49.9551	Boreal Shield	-0.00219849418206728	3.71368832929875e-06
004025_tile_0066	2006	35.284	33.7833	25.2505	14.8968	-55.7912	49.9551	Boreal Shield	-0.00219849418206728	3.71368832929875e-06
004025_tile_0066	1996	35.2932	33.7933	25.1592	14.9038	-55.7912	49.9551	Boreal Shield	-0.00219849418206728	3.71368832929875e-06
004025_tile_0066	2009	35.2838	33.7832	25.2523	14.8966	-55.7912	49.9551	Boreal Shield	-0.00219849418206728	3.71368832929875e-06
004025_tile_0066	1995	35.2932	33.7933	25.1592	14.9038	-55.7912	49.9551	Boreal Shield	-0.00219849418206728	3.71368832929875e-06
004025_tile_0066	2005	35.284	33.7833	25.2505	14.8968	-55.7912	49.9551	Boreal Shield	-0.00219849418206728	3.71368832929875e-06
004025_tile_0066	1985	35.3514	33.85	24.8848	15.1236	-55.7912	49.9551	Boreal Shield	-0.00219849418206728	3.71368832929875e-06
004025_tile_0066	2010	35.2838	33.7832	25.2523	14.8966	-55.7912	49.9551	Boreal Shield	-0.00219849418206728	3.71368832929875e-06
004025_tile_0066	1994	35.2932	33.7933	25.1592	14.9038	-55.7912	49.9551	Boreal Shield	-0.00219849418206728	3.71368832929875e-06
004025_tile_0066	1998	35.2932	33.7933	25.1592	14.9038	-55.7912	49.9551	Boreal Shield	-0.00219849418206728	3.71368832929875e-06
004025_tile_0066	1997	35.2932	33.7933	25.1592	14.9038	-55.7912	49.9551	Boreal Shield	-0.00219849418206728	3.71368832929875e-06
004025_tile_0066	1986	35.3301	33.8275	25.0181	15.0334	-55.7912	49.9551	Boreal Shield	-0.00219849418206728	3.71368832929875e-06
004025_tile_0066	1988	35.3245	33.8219	25.0433	15.0062	-55.7912	49.9551	Boreal Shield	-0.00219849418206728	3.71368832929875e-06
004025_tile_0066	2000	35.2566	33.7552	25.3004	14.8737	-55.7912	49.9551	Boreal Shield	-0.00219849418206728	3.71368832929875e-06
004025_tile_0066	2004	35.284	33.7833	25.2505	14.8968	-55.7912	49.9551	Boreal Shield	-0.00219849418206728	3.71368832929875e-06
004025_tile_0066	1990	35.329	33.8277	25.0349	15.008	-55.7912	49.9551	Boreal Shield	-0.00219849418206728	3.71368832929875e-06
004025_tile_0066	1987	35.3245	33.8219	25.0433	15.0062	-55.7912	49.9551	Boreal Shield	-0.00219849418206728	3.71368832929875e-06
004025_tile_0066	1991	35.329	33.8277	25.0349	15.008	-55.7912	49.9551	Boreal Shield	-0.00219849418206728	3.71368832929875e-06
004025_tile_0066	2002	35.2793	33.7781	25.2523	14.897	-55.7912	49.9551	Boreal Shield	-0.00219849418206728	3.71368832929875e-06
004025_tile_0066	1999	35.2627	33.7619	25.2884	14.8775	-55.7912	49.9551	Boreal Shield	-0.00219849418206728	3.71368832929875e-06
004025_tile_0066	2001	35.2793	33.7781	25.2523	14.897	-55.7912	49.9551	Boreal Shield	-0.00219849418206728	3.71368832929875e-06
004025_tile_0066	1992	35.329	33.8277	25.0349	15.008	-55.7912	49.9551	Boreal Shield	-0.00219849418206728	3.71368832929875e-06
004025_tile_0066	2003	35.2854	33.7848	25.2403	14.9008	-55.7912	49.9551	Boreal Shield	-0.00219849418206728	3.71368832929875e-06
004025_tile_0066	1989	35.3245	33.8219	25.0433	15.0062	-55.7912	49.9551	Boreal Shield	-0.00219849418206728	3.71368832929875e-06
004025_tile_0067	1996	13.2915	12.941	6.9222	6.7642	-55.4797	49.9514	Boreal Shield	-0.00134592917123032	3.36467138595253e-08
004025_tile_0067	1997	13.2915	12.941	6.9222	6.7642	-55.4797	49.9514	Boreal Shield	-0.00134592917123032	3.36467138595253e-08
004025_tile_0067	2007	13.2713	12.9203	7.0219	6.6981	-55.4797	49.9514	Boreal Shield	-0.00134592917123032	3.36467138595253e-08
004025_tile_0067	1995	13.2915	12.941	6.9222	6.7642	-55.4797	49.9514	Boreal Shield	-0.00134592917123032	3.36467138595253e-08
004025_tile_0067	1985	13.2981	12.9486	6.8802	6.7801	-55.4797	49.9514	Boreal Shield	-0.00134592917123032	3.36467138595253e-08
004025_tile_0067	1999	13.2862	12.9358	6.9336	6.7642	-55.4797	49.9514	Boreal Shield	-0.00134592917123032	3.36467138595253e-08
004025_tile_0067	1993	13.2915	12.941	6.9222	6.7642	-55.4797	49.9514	Boreal Shield	-0.00134592917123032	3.36467138595253e-08
004025_tile_0067	1998	13.2915	12.941	6.9222	6.7642	-55.4797	49.9514	Boreal Shield	-0.00134592917123032	3.36467138595253e-08
004025_tile_0067	1990	13.2915	12.941	6.9222	6.7642	-55.4797	49.9514	Boreal Shield	-0.00134592917123032	3.36467138595253e-08
004025_tile_0067	2009	13.1461	12.7347	7.7504	6.2493	-55.4797	49.9514	Boreal Shield	-0.00134592917123032	3.36467138595253e-08
004025_tile_0067	2003	13.2713	12.9203	7.0219	6.6981	-55.4797	49.9514	Boreal Shield	-0.00134592917123032	3.36467138595253e-08
004025_tile_0067	2000	13.2835	12.9329	6.9384	6.7633	-55.4797	49.9514	Boreal Shield	-0.00134592917123032	3.36467138595253e-08
004025_tile_0067	1986	13.2936	12.9441	6.9114	6.7664	-55.4797	49.9514	Boreal Shield	-0.00134592917123032	3.36467138595253e-08
004025_tile_0067	2002	13.2686	12.9174	7.0267	6.6972	-55.4797	49.9514	Boreal Shield	-0.00134592917123032	3.36467138595253e-08
004025_tile_0067	2001	13.2835	12.9329	6.9384	6.7633	-55.4797	49.9514	Boreal Shield	-0.00134592917123032	3.36467138595253e-08
004025_tile_0067	1989	13.2915	12.941	6.9222	6.7642	-55.4797	49.9514	Boreal Shield	-0.00134592917123032	3.36467138595253e-08
004025_tile_0067	1988	13.2915	12.941	6.9222	6.7642	-55.4797	49.9514	Boreal Shield	-0.00134592917123032	3.36467138595253e-08
004025_tile_0067	1987	13.2915	12.941	6.9222	6.7642	-55.4797	49.9514	Boreal Shield	-0.00134592917123032	3.36467138595253e-08
004025_tile_0067	2010	13.1412	12.7299	7.7714	6.2422	-55.4797	49.9514	Boreal Shield	-0.00134592917123032	3.36467138595253e-08
004025_tile_0067	2005	13.2713	12.9203	7.0219	6.6981	-55.4797	49.9514	Boreal Shield	-0.00134592917123032	3.36467138595253e-08
004025_tile_0067	2004	13.2713	12.9203	7.0219	6.6981	-55.4797	49.9514	Boreal Shield	-0.00134592917123032	3.36467138595253e-08
004025_tile_0067	1992	13.2915	12.941	6.9222	6.7642	-55.4797	49.9514	Boreal Shield	-0.00134592917123032	3.36467138595253e-08
004025_tile_0067	2006	13.2713	12.9203	7.0219	6.6981	-55.4797	49.9514	Boreal Shield	-0.00134592917123032	3.36467138595253e-08
004025_tile_0067	2008	13.1461	12.7347	7.7504	6.2493	-55.4797	49.9514	Boreal Shield	-0.00134592917123032	3.36467138595253e-08
004025_tile_0067	1994	13.2915	12.941	6.9222	6.7642	-55.4797	49.9514	Boreal Shield	-0.00134592917123032	3.36467138595253e-08
004025_tile_0067	1991	13.2915	12.941	6.9222	6.7642	-55.4797	49.9514	Boreal Shield	-0.00134592917123032	3.36467138595253e-08
004025_tile_0073	1994	41.0239	23.5714	8.7696	26.341	-56.727	49.76	Boreal Shield	-0.105455546864816	1.36442523945846e-10
004025_tile_0073	1993	41.0427	23.5797	8.7221	26.3826	-56.727	49.76	Boreal Shield	-0.105455546864816	1.36442523945846e-10
004025_tile_0073	1995	40.9174	23.4546	9.3822	25.8788	-56.727	49.76	Boreal Shield	-0.105455546864816	1.36442523945846e-10
004025_tile_0073	2009	39.0727	21.5198	16.8917	20.9419	-56.727	49.76	Boreal Shield	-0.105455546864816	1.36442523945846e-10
004025_tile_0073	1997	40.9529	23.4438	9.3539	25.8205	-56.727	49.76	Boreal Shield	-0.105455546864816	1.36442523945846e-10
004025_tile_0073	1998	40.934	23.4216	9.4945	25.7187	-56.727	49.76	Boreal Shield	-0.105455546864816	1.36442523945846e-10
004025_tile_0073	2010	39.0564	21.7529	16.9842	20.8823	-56.727	49.76	Boreal Shield	-0.105455546864816	1.36442523945846e-10
004025_tile_0073	2001	39.8461	22.3857	12.5724	23.3847	-56.727	49.76	Boreal Shield	-0.105455546864816	1.36442523945846e-10
004025_tile_0073	2000	39.8723	22.4251	12.4601	23.5216	-56.727	49.76	Boreal Shield	-0.105455546864816	1.36442523945846e-10
004025_tile_0073	2003	39.4508	21.9329	13.6769	22.601	-56.727	49.76	Boreal Shield	-0.105455546864816	1.36442523945846e-10
004025_tile_0073	1988	41.289	23.5818	7.5792	26.9817	-56.727	49.76	Boreal Shield	-0.105455546864816	1.36442523945846e-10
004025_tile_0073	1996	40.9555	23.4463	9.3419	25.8304	-56.727	49.76	Boreal Shield	-0.105455546864816	1.36442523945846e-10
004025_tile_0073	2005	39.3604	21.8612	14.0961	22.3149	-56.727	49.76	Boreal Shield	-0.105455546864816	1.36442523945846e-10
004025_tile_0073	2002	39.3658	21.872	13.7561	22.4714	-56.727	49.76	Boreal Shield	-0.105455546864816	1.36442523945846e-10
004025_tile_0073	1987	41.289	23.5818	7.5792	26.9817	-56.727	49.76	Boreal Shield	-0.105455546864816	1.36442523945846e-10
004025_tile_0073	1992	41.0084	23.5843	8.7762	26.3806	-56.727	49.76	Boreal Shield	-0.105455546864816	1.36442523945846e-10
004025_tile_0073	2007	38.7359	21.1709	16.6683	20.9263	-56.727	49.76	Boreal Shield	-0.105455546864816	1.36442523945846e-10
004025_tile_0073	1990	41.145	23.5843	8.1624	26.7377	-56.727	49.76	Boreal Shield	-0.105455546864816	1.36442523945846e-10
004025_tile_0073	2008	39.0889	21.5178	16.8197	21.003	-56.727	49.76	Boreal Shield	-0.105455546864816	1.36442523945846e-10
004025_tile_0073	1999	40.5695	23.099	10.5533	24.8715	-56.727	49.76	Boreal Shield	-0.105455546864816	1.36442523945846e-10
004025_tile_0073	1989	41.289	23.5818	7.5792	26.9817	-56.727	49.76	Boreal Shield	-0.105455546864816	1.36442523945846e-10
004025_tile_0073	1991	41.0039	23.5843	8.8086	26.383	-56.727	49.76	Boreal Shield	-0.105455546864816	1.36442523945846e-10
004025_tile_0073	1985	41.307	23.5843	7.488	27.0541	-56.727	49.76	Boreal Shield	-0.105455546864816	1.36442523945846e-10
004025_tile_0073	2004	39.4211	21.9086	13.803	22.5255	-56.727	49.76	Boreal Shield	-0.105455546864816	1.36442523945846e-10
004025_tile_0073	2006	39.375	21.9477	14.9705	21.7446	-56.727	49.76	Boreal Shield	-0.105455546864816	1.36442523945846e-10
004025_tile_0073	1986	41.2956	23.5818	7.5576	26.9914	-56.727	49.76	Boreal Shield	-0.105455546864816	1.36442523945846e-10
004025_tile_0074	1987	71.2917	69.8161	29.7242	46.0925	-56.4167	49.7589	Boreal Shield	-0.0755107802874745	1.74044856748878e-07
004025_tile_0074	2000	70.5543	69.0052	32.9649	43.5721	-56.4167	49.7589	Boreal Shield	-0.0755107802874745	1.74044856748878e-07
004025_tile_0074	1999	70.49	68.9376	32.7985	43.7618	-56.4167	49.7589	Boreal Shield	-0.0755107802874745	1.74044856748878e-07
004025_tile_0074	1989	71.4416	69.9725	29.1554	46.3257	-56.4167	49.7589	Boreal Shield	-0.0755107802874745	1.74044856748878e-07
004025_tile_0074	2001	70.5305	68.9764	33.3204	43.3391	-56.4167	49.7589	Boreal Shield	-0.0755107802874745	1.74044856748878e-07
004025_tile_0074	1990	71.5132	70.0455	28.8762	46.3512	-56.4167	49.7589	Boreal Shield	-0.0755107802874745	1.74044856748878e-07
004025_tile_0074	1992	71.4971	70.0291	28.9627	46.293	-56.4167	49.7589	Boreal Shield	-0.0755107802874745	1.74044856748878e-07
004025_tile_0074	2003	70.274	68.7007	33.7576	42.9923	-56.4167	49.7589	Boreal Shield	-0.0755107802874745	1.74044856748878e-07
004025_tile_0074	1998	70.851	69.341	31.4604	44.4825	-56.4167	49.7589	Boreal Shield	-0.0755107802874745	1.74044856748878e-07
004025_tile_0074	1991	71.5045	70.0365	28.9218	46.3293	-56.4167	49.7589	Boreal Shield	-0.0755107802874745	1.74044856748878e-07
004025_tile_0074	1993	71.3921	69.9228	29.4335	45.9118	-56.4167	49.7589	Boreal Shield	-0.0755107802874745	1.74044856748878e-07
004025_tile_0074	2002	70.148	68.5677	34.2039	42.6957	-56.4167	49.7589	Boreal Shield	-0.0755107802874745	1.74044856748878e-07
004025_tile_0074	2007	69.9767	68.3937	34.8975	42.3394	-56.4167	49.7589	Boreal Shield	-0.0755107802874745	1.74044856748878e-07
004025_tile_0074	2010	70.2401	68.7133	35.1336	42.2759	-56.4167	49.7589	Boreal Shield	-0.0755107802874745	1.74044856748878e-07
004025_tile_0074	2004	69.8172	68.1782	34.8471	42.3873	-56.4167	49.7589	Boreal Shield	-0.0755107802874745	1.74044856748878e-07
004025_tile_0074	2009	70.2485	68.7219	35.0543	42.346	-56.4167	49.7589	Boreal Shield	-0.0755107802874745	1.74044856748878e-07
004025_tile_0074	2006	69.9284	68.3414	34.972	42.3141	-56.4167	49.7589	Boreal Shield	-0.0755107802874745	1.74044856748878e-07
004025_tile_0074	1986	71.444	69.972	28.9915	46.5826	-56.4167	49.7589	Boreal Shield	-0.0755107802874745	1.74044856748878e-07
004025_tile_0074	2008	70.2485	68.7219	35.0543	42.346	-56.4167	49.7589	Boreal Shield	-0.0755107802874745	1.74044856748878e-07
004025_tile_0074	1994	70.8718	69.3504	31.0821	44.8439	-56.4167	49.7589	Boreal Shield	-0.0755107802874745	1.74044856748878e-07
004025_tile_0074	2005	69.8028	68.1638	34.9155	42.3082	-56.4167	49.7589	Boreal Shield	-0.0755107802874745	1.74044856748878e-07
004025_tile_0074	1996	70.8368	69.3151	31.3007	44.6052	-56.4167	49.7589	Boreal Shield	-0.0755107802874745	1.74044856748878e-07
004025_tile_0074	1988	71.4413	69.9718	29.1302	46.3442	-56.4167	49.7589	Boreal Shield	-0.0755107802874745	1.74044856748878e-07
004025_tile_0074	1995	70.8456	69.3239	31.2442	44.6659	-56.4167	49.7589	Boreal Shield	-0.0755107802874745	1.74044856748878e-07
004025_tile_0074	1985	71.8569	70.4685	27.2054	47.4907	-56.4167	49.7589	Boreal Shield	-0.0755107802874745	1.74044856748878e-07
004025_tile_0074	1997	70.8584	69.3482	31.4028	44.5551	-56.4167	49.7589	Boreal Shield	-0.0755107802874745	1.74044856748878e-07
004025_tile_0075	2001	59.2835	53.748	55.1507	26.3181	-56.1064	49.7569	Boreal Shield	-0.0416437429537766	3.74340452253819e-05
004025_tile_0075	2002	59.1408	53.5763	55.6786	26.0704	-56.1064	49.7569	Boreal Shield	-0.0416437429537766	3.74340452253819e-05
004025_tile_0075	2003	59.262	53.6996	55.126	26.3367	-56.1064	49.7569	Boreal Shield	-0.0416437429537766	3.74340452253819e-05
004025_tile_0075	1992	59.8748	54.3678	51.9178	28.0386	-56.1064	49.7569	Boreal Shield	-0.0416437429537766	3.74340452253819e-05
004025_tile_0075	1989	59.8288	54.3199	51.9905	27.9975	-56.1064	49.7569	Boreal Shield	-0.0416437429537766	3.74340452253819e-05
004025_tile_0075	1991	59.8656	54.3585	51.9418	28.0351	-56.1064	49.7569	Boreal Shield	-0.0416437429537766	3.74340452253819e-05
004025_tile_0075	2004	59.0799	53.5102	55.4281	26.0498	-56.1064	49.7569	Boreal Shield	-0.0416437429537766	3.74340452253819e-05
004025_tile_0075	1990	59.8942	54.3894	51.8385	28.0877	-56.1064	49.7569	Boreal Shield	-0.0416437429537766	3.74340452253819e-05
004025_tile_0075	2006	59.0449	53.4729	55.4942	25.9855	-56.1064	49.7569	Boreal Shield	-0.0416437429537766	3.74340452253819e-05
004025_tile_0075	2007	59.0512	53.4866	55.5218	25.9727	-56.1064	49.7569	Boreal Shield	-0.0416437429537766	3.74340452253819e-05
004025_tile_0075	1999	59.4262	53.8862	54.4324	26.7296	-56.1064	49.7569	Boreal Shield	-0.0416437429537766	3.74340452253819e-05
004025_tile_0075	2009	59.124	53.5742	55.6047	25.9759	-56.1064	49.7569	Boreal Shield	-0.0416437429537766	3.74340452253819e-05
004025_tile_0075	1993	59.8717	54.3664	51.9604	28.0108	-56.1064	49.7569	Boreal Shield	-0.0416437429537766	3.74340452253819e-05
004025_tile_0075	2005	59.0415	53.4695	55.4954	25.9857	-56.1064	49.7569	Boreal Shield	-0.0416437429537766	3.74340452253819e-05
004025_tile_0075	2010	59.1208	53.5706	55.6197	25.97	-56.1064	49.7569	Boreal Shield	-0.0416437429537766	3.74340452253819e-05
004025_tile_0075	2000	59.2791	53.7379	55.1459	26.3253	-56.1064	49.7569	Boreal Shield	-0.0416437429537766	3.74340452253819e-05
004025_tile_0075	1995	58.8017	53.1016	55.4083	26.7015	-56.1064	49.7569	Boreal Shield	-0.0416437429537766	3.74340452253819e-05
004025_tile_0075	1998	59.497	53.9594	53.8811	27.0811	-56.1064	49.7569	Boreal Shield	-0.0416437429537766	3.74340452253819e-05
004025_tile_0075	2008	59.124	53.5742	55.6047	25.9759	-56.1064	49.7569	Boreal Shield	-0.0416437429537766	3.74340452253819e-05
004025_tile_0075	1985	60.1378	54.7478	50.4824	29.1084	-56.1064	49.7569	Boreal Shield	-0.0416437429537766	3.74340452253819e-05
004025_tile_0075	1996	59.418	53.8772	53.9747	27.0557	-56.1064	49.7569	Boreal Shield	-0.0416437429537766	3.74340452253819e-05
004025_tile_0075	1994	58.9963	53.3144	54.5537	27.0123	-56.1064	49.7569	Boreal Shield	-0.0416437429537766	3.74340452253819e-05
004025_tile_0075	1987	59.7883	54.2772	52.0733	27.9497	-56.1064	49.7569	Boreal Shield	-0.0416437429537766	3.74340452253819e-05
004025_tile_0075	1988	59.8233	54.3143	52.0061	27.9865	-56.1064	49.7569	Boreal Shield	-0.0416437429537766	3.74340452253819e-05
004025_tile_0075	1986	59.9811	54.5875	51.2668	28.5014	-56.1064	49.7569	Boreal Shield	-0.0416437429537766	3.74340452253819e-05
004025_tile_0075	1997	59.4903	53.9518	53.9039	27.0773	-56.1064	49.7569	Boreal Shield	-0.0416437429537766	3.74340452253819e-05
004025_tile_0076	1992	12.7423	2.7901	15.5957	3.0445	-55.7962	49.7541	Boreal Shield	-0.000513316739265727	0.000393320544390008
004025_tile_0076	2005	12.731	2.7826	15.6257	3.0269	-55.7962	49.7541	Boreal Shield	-0.000513316739265727	0.000393320544390008
004025_tile_0076	1991	12.7423	2.7901	15.5957	3.0445	-55.7962	49.7541	Boreal Shield	-0.000513316739265727	0.000393320544390008
004025_tile_0076	2006	12.731	2.7826	15.6257	3.0269	-55.7962	49.7541	Boreal Shield	-0.000513316739265727	0.000393320544390008
004025_tile_0076	2008	12.731	2.7826	15.6257	3.0269	-55.7962	49.7541	Boreal Shield	-0.000513316739265727	0.000393320544390008
004025_tile_0076	2000	12.7189	2.7784	15.6491	3.0215	-55.7962	49.7541	Boreal Shield	-0.000513316739265727	0.000393320544390008
004025_tile_0076	2007	12.731	2.7826	15.6257	3.0269	-55.7962	49.7541	Boreal Shield	-0.000513316739265727	0.000393320544390008
004025_tile_0076	2002	12.7189	2.7784	15.6491	3.0215	-55.7962	49.7541	Boreal Shield	-0.000513316739265727	0.000393320544390008
004025_tile_0076	1998	12.7335	2.7828	15.6353	3.0273	-55.7962	49.7541	Boreal Shield	-0.000513316739265727	0.000393320544390008
004025_tile_0076	2001	12.7189	2.7784	15.6491	3.0215	-55.7962	49.7541	Boreal Shield	-0.000513316739265727	0.000393320544390008
004025_tile_0076	1993	12.7423	2.7901	15.5957	3.0445	-55.7962	49.7541	Boreal Shield	-0.000513316739265727	0.000393320544390008
004025_tile_0076	1994	12.7284	2.7828	15.6606	3.017	-55.7962	49.7541	Boreal Shield	-0.000513316739265727	0.000393320544390008
004025_tile_0076	1985	12.7423	2.7901	15.5957	3.0445	-55.7962	49.7541	Boreal Shield	-0.000513316739265727	0.000393320544390008
004025_tile_0076	2003	12.731	2.7826	15.6257	3.0269	-55.7962	49.7541	Boreal Shield	-0.000513316739265727	0.000393320544390008
004025_tile_0076	1986	12.7423	2.7901	15.5957	3.0445	-55.7962	49.7541	Boreal Shield	-0.000513316739265727	0.000393320544390008
004025_tile_0076	1989	12.7423	2.7901	15.5957	3.0445	-55.7962	49.7541	Boreal Shield	-0.000513316739265727	0.000393320544390008
004025_tile_0076	2009	12.731	2.7826	15.6257	3.0269	-55.7962	49.7541	Boreal Shield	-0.000513316739265727	0.000393320544390008
004025_tile_0076	1995	12.7284	2.7828	15.6606	3.017	-55.7962	49.7541	Boreal Shield	-0.000513316739265727	0.000393320544390008
004025_tile_0076	2010	12.731	2.7826	15.6257	3.0269	-55.7962	49.7541	Boreal Shield	-0.000513316739265727	0.000393320544390008
004025_tile_0076	2004	12.731	2.7826	15.6257	3.0269	-55.7962	49.7541	Boreal Shield	-0.000513316739265727	0.000393320544390008
004025_tile_0076	1999	12.7335	2.7828	15.6353	3.0273	-55.7962	49.7541	Boreal Shield	-0.000513316739265727	0.000393320544390008
004025_tile_0076	1987	12.7423	2.7901	15.5957	3.0445	-55.7962	49.7541	Boreal Shield	-0.000513316739265727	0.000393320544390008
004025_tile_0076	1997	12.7335	2.7828	15.6353	3.0273	-55.7962	49.7541	Boreal Shield	-0.000513316739265727	0.000393320544390008
004025_tile_0076	1996	12.7335	2.7828	15.6353	3.0273	-55.7962	49.7541	Boreal Shield	-0.000513316739265727	0.000393320544390008
004025_tile_0076	1988	12.7423	2.7901	15.5957	3.0445	-55.7962	49.7541	Boreal Shield	-0.000513316739265727	0.000393320544390008
004025_tile_0076	1990	12.7423	2.7901	15.5957	3.0445	-55.7962	49.7541	Boreal Shield	-0.000513316739265727	0.000393320544390008
004025_tile_0087	2001	11.3467	5.0538	2.1296	5.9855	-55.4923	49.5495	Boreal Shield	0	0.000275788741419092
004025_tile_0087	2000	11.3467	5.0538	2.1296	5.9855	-55.4923	49.5495	Boreal Shield	0	0.000275788741419092
004025_tile_0087	1999	11.3467	5.0538	2.1296	5.9855	-55.4923	49.5495	Boreal Shield	0	0.000275788741419092
004025_tile_0087	1987	11.3454	5.0538	2.138	5.9833	-55.4923	49.5495	Boreal Shield	0	0.000275788741419092
004025_tile_0087	2004	11.3467	5.0538	2.1296	5.9855	-55.4923	49.5495	Boreal Shield	0	0.000275788741419092
004025_tile_0087	2007	11.3426	5.0497	2.1633	5.9612	-55.4923	49.5495	Boreal Shield	0	0.000275788741419092
004025_tile_0087	2006	11.3426	5.0497	2.1633	5.9612	-55.4923	49.5495	Boreal Shield	0	0.000275788741419092
004025_tile_0087	2003	11.3467	5.0538	2.1296	5.9855	-55.4923	49.5495	Boreal Shield	0	0.000275788741419092
004025_tile_0087	2002	11.3467	5.0538	2.1296	5.9855	-55.4923	49.5495	Boreal Shield	0	0.000275788741419092
004025_tile_0087	1998	11.3467	5.0538	2.1296	5.9855	-55.4923	49.5495	Boreal Shield	0	0.000275788741419092
004025_tile_0087	2008	11.3426	5.0497	2.1633	5.9612	-55.4923	49.5495	Boreal Shield	0	0.000275788741419092
004025_tile_0087	2005	11.3426	5.0497	2.1633	5.9612	-55.4923	49.5495	Boreal Shield	0	0.000275788741419092
004025_tile_0087	1991	11.3467	5.0538	2.1296	5.9855	-55.4923	49.5495	Boreal Shield	0	0.000275788741419092
004025_tile_0087	1992	11.3467	5.0538	2.1296	5.9855	-55.4923	49.5495	Boreal Shield	0	0.000275788741419092
004025_tile_0087	1985	11.3476	5.0538	2.1188	5.9983	-55.4923	49.5495	Boreal Shield	0	0.000275788741419092
004025_tile_0087	1996	11.3467	5.0538	2.1296	5.9855	-55.4923	49.5495	Boreal Shield	0	0.000275788741419092
004025_tile_0087	2010	11.3426	5.0497	2.1633	5.9612	-55.4923	49.5495	Boreal Shield	0	0.000275788741419092
004025_tile_0087	1990	11.3467	5.0538	2.1296	5.9855	-55.4923	49.5495	Boreal Shield	0	0.000275788741419092
004025_tile_0087	1988	11.3467	5.0538	2.1296	5.9855	-55.4923	49.5495	Boreal Shield	0	0.000275788741419092
004025_tile_0087	2009	11.3426	5.0497	2.1633	5.9612	-55.4923	49.5495	Boreal Shield	0	0.000275788741419092
004025_tile_0087	1989	11.3467	5.0538	2.1296	5.9855	-55.4923	49.5495	Boreal Shield	0	0.000275788741419092
004025_tile_0087	1997	11.3467	5.0538	2.1296	5.9855	-55.4923	49.5495	Boreal Shield	0	0.000275788741419092
004025_tile_0087	1993	11.3467	5.0538	2.1296	5.9855	-55.4923	49.5495	Boreal Shield	0	0.000275788741419092
004025_tile_0087	1994	11.3467	5.0538	2.1296	5.9855	-55.4923	49.5495	Boreal Shield	0	0.000275788741419092
004025_tile_0087	1995	11.3467	5.0538	2.1296	5.9855	-55.4923	49.5495	Boreal Shield	0	0.000275788741419092
004025_tile_0087	1986	11.3476	5.0538	2.1188	5.9983	-55.4923	49.5495	Boreal Shield	0	0.000275788741419092
004025_tile_0088	1987	20.7137	17.9473	4.7547	12.3045	-55.1834	49.5451	Boreal Shield	-0.0158225442834137	4.94259693368804e-05
004025_tile_0088	2007	20.3921	17.6219	6.467	11.5766	-55.1834	49.5451	Boreal Shield	-0.0158225442834137	4.94259693368804e-05
004025_tile_0088	2008	20.3921	17.6219	6.467	11.5766	-55.1834	49.5451	Boreal Shield	-0.0158225442834137	4.94259693368804e-05
004025_tile_0088	1999	20.456	17.6781	5.4977	11.9209	-55.1834	49.5451	Boreal Shield	-0.0158225442834137	4.94259693368804e-05
004025_tile_0088	1989	20.7137	17.9473	4.7547	12.3045	-55.1834	49.5451	Boreal Shield	-0.0158225442834137	4.94259693368804e-05
004025_tile_0088	2005	20.3234	17.5479	6.4171	11.5728	-55.1834	49.5451	Boreal Shield	-0.0158225442834137	4.94259693368804e-05
004025_tile_0088	2010	20.3895	17.6194	6.4814	11.5676	-55.1834	49.5451	Boreal Shield	-0.0158225442834137	4.94259693368804e-05
004025_tile_0088	1990	20.7137	17.9473	4.7547	12.3045	-55.1834	49.5451	Boreal Shield	-0.0158225442834137	4.94259693368804e-05
004025_tile_0088	2001	20.2544	17.4574	6.246	11.5937	-55.1834	49.5451	Boreal Shield	-0.0158225442834137	4.94259693368804e-05
004025_tile_0088	2009	20.3895	17.6194	6.4814	11.5676	-55.1834	49.5451	Boreal Shield	-0.0158225442834137	4.94259693368804e-05
004025_tile_0088	1992	20.6587	17.8868	4.9055	12.2104	-55.1834	49.5451	Boreal Shield	-0.0158225442834137	4.94259693368804e-05
004025_tile_0088	2003	20.289	17.4985	6.312	11.5948	-55.1834	49.5451	Boreal Shield	-0.0158225442834137	4.94259693368804e-05
004025_tile_0088	1997	20.6688	17.9019	4.9535	12.1955	-55.1834	49.5451	Boreal Shield	-0.0158225442834137	4.94259693368804e-05
004025_tile_0088	1994	20.6587	17.8868	4.9055	12.2104	-55.1834	49.5451	Boreal Shield	-0.0158225442834137	4.94259693368804e-05
004025_tile_0088	1988	20.7137	17.9473	4.7547	12.3045	-55.1834	49.5451	Boreal Shield	-0.0158225442834137	4.94259693368804e-05
004025_tile_0088	1985	20.7293	17.963	4.6514	12.3957	-55.1834	49.5451	Boreal Shield	-0.0158225442834137	4.94259693368804e-05
004025_tile_0088	1996	20.6688	17.9019	4.9535	12.1955	-55.1834	49.5451	Boreal Shield	-0.0158225442834137	4.94259693368804e-05
004025_tile_0088	1993	20.6587	17.8868	4.9055	12.2104	-55.1834	49.5451	Boreal Shield	-0.0158225442834137	4.94259693368804e-05
004025_tile_0088	2006	20.3234	17.5479	6.4171	11.5728	-55.1834	49.5451	Boreal Shield	-0.0158225442834137	4.94259693368804e-05
004025_tile_0088	2004	20.3234	17.5479	6.4171	11.5728	-55.1834	49.5451	Boreal Shield	-0.0158225442834137	4.94259693368804e-05
004025_tile_0088	2000	20.1984	17.3953	6.2712	11.5766	-55.1834	49.5451	Boreal Shield	-0.0158225442834137	4.94259693368804e-05
004025_tile_0088	1998	20.6629	17.896	4.9848	12.1701	-55.1834	49.5451	Boreal Shield	-0.0158225442834137	4.94259693368804e-05
004025_tile_0088	1995	20.6711	17.9042	4.9319	12.2104	-55.1834	49.5451	Boreal Shield	-0.0158225442834137	4.94259693368804e-05
004025_tile_0088	2002	20.2544	17.4574	6.246	11.5937	-55.1834	49.5451	Boreal Shield	-0.0158225442834137	4.94259693368804e-05
004025_tile_0088	1986	20.7158	17.9495	4.7403	12.3144	-55.1834	49.5451	Boreal Shield	-0.0158225442834137	4.94259693368804e-05
004025_tile_0088	1991	20.6587	17.8868	4.9055	12.2104	-55.1834	49.5451	Boreal Shield	-0.0158225442834137	4.94259693368804e-05
012025_tile_0015	1988	76.4924	69.6587	11.9316	59.3453	-68.8674	50.9798	Boreal Shield	-0.387327452471483	7.76635218358024e-08
012025_tile_0015	1989	76.4924	69.6587	11.9316	59.3453	-68.8674	50.9798	Boreal Shield	-0.387327452471483	7.76635218358024e-08
012025_tile_0015	1987	76.4924	69.6587	11.9316	59.3453	-68.8674	50.9798	Boreal Shield	-0.387327452471483	7.76635218358024e-08
012025_tile_0015	1998	75.8917	69.0169	14.072	57.7801	-68.8674	50.9798	Boreal Shield	-0.387327452471483	7.76635218358024e-08
012025_tile_0015	1991	76.4715	69.6378	12.0409	59.2858	-68.8674	50.9798	Boreal Shield	-0.387327452471483	7.76635218358024e-08
012025_tile_0015	2010	69.4533	62.312	39.5652	41.5124	-68.8674	50.9798	Boreal Shield	-0.387327452471483	7.76635218358024e-08
012025_tile_0015	2003	68.6785	61.0789	29.1368	46.8759	-68.8674	50.9798	Boreal Shield	-0.387327452471483	7.76635218358024e-08
012025_tile_0015	1990	76.4924	69.6587	11.9316	59.3453	-68.8674	50.9798	Boreal Shield	-0.387327452471483	7.76635218358024e-08
012025_tile_0015	1993	76.4708	69.6428	12.0373	59.2869	-68.8674	50.9798	Boreal Shield	-0.387327452471483	7.76635218358024e-08
012025_tile_0015	1999	71.7337	64.4719	22.575	51.6305	-68.8674	50.9798	Boreal Shield	-0.387327452471483	7.76635218358024e-08
012025_tile_0015	1994	76.4825	69.6491	12.0217	59.3054	-68.8674	50.9798	Boreal Shield	-0.387327452471483	7.76635218358024e-08
012025_tile_0015	1997	76.0319	69.1607	13.5099	58.3743	-68.8674	50.9798	Boreal Shield	-0.387327452471483	7.76635218358024e-08
012025_tile_0015	1992	76.4657	69.6378	12.0433	59.286	-68.8674	50.9798	Boreal Shield	-0.387327452471483	7.76635218358024e-08
012025_tile_0015	1995	76.4825	69.6491	12.0217	59.3054	-68.8674	50.9798	Boreal Shield	-0.387327452471483	7.76635218358024e-08
012025_tile_0015	2008	67.471	59.6917	38.495	41.1452	-68.8674	50.9798	Boreal Shield	-0.387327452471483	7.76635218358024e-08
012025_tile_0015	1996	76.4787	69.6453	12.0217	59.3054	-68.8674	50.9798	Boreal Shield	-0.387327452471483	7.76635218358024e-08
012025_tile_0015	2007	67.4662	59.6854	38.498	41.1765	-68.8674	50.9798	Boreal Shield	-0.387327452471483	7.76635218358024e-08
012025_tile_0015	2005	70.1677	62.7689	32.0724	45.5857	-68.8674	50.9798	Boreal Shield	-0.387327452471483	7.76635218358024e-08
012025_tile_0015	2001	68.8861	61.2749	28.4071	47.6472	-68.8674	50.9798	Boreal Shield	-0.387327452471483	7.76635218358024e-08
012025_tile_0015	2004	69.659	62.1866	30.0983	46.495	-68.8674	50.9798	Boreal Shield	-0.387327452471483	7.76635218358024e-08
012025_tile_0015	2002	68.876	61.2861	28.2966	47.6917	-68.8674	50.9798	Boreal Shield	-0.387327452471483	7.76635218358024e-08
012025_tile_0015	2000	69.3904	61.8387	26.23	49.1385	-68.8674	50.9798	Boreal Shield	-0.387327452471483	7.76635218358024e-08
012025_tile_0015	2009	68.3978	60.9425	38.9604	41.3927	-68.8674	50.9798	Boreal Shield	-0.387327452471483	7.76635218358024e-08
012025_tile_0015	1985	76.4924	69.6587	11.9316	59.3453	-68.8674	50.9798	Boreal Shield	-0.387327452471483	7.76635218358024e-08
012025_tile_0015	1986	76.4924	69.6587	11.9316	59.3453	-68.8674	50.9798	Boreal Shield	-0.387327452471483	7.76635218358024e-08
012025_tile_0015	2006	69.5152	62.0556	35.0579	43.4022	-68.8674	50.9798	Boreal Shield	-0.387327452471483	7.76635218358024e-08
012025_tile_0016	2001	78.9734	67.8252	6.4826	64.0942	-68.549	50.979	Boreal Shield	-0.00569609856262838	1.026568199336e-07
012025_tile_0016	1997	79.0444	67.9004	6.0117	64.3414	-68.549	50.979	Boreal Shield	-0.00569609856262838	1.026568199336e-07
012025_tile_0016	1987	79.0736	67.9202	5.8724	64.4704	-68.549	50.979	Boreal Shield	-0.00569609856262838	1.026568199336e-07
012025_tile_0016	1989	79.0674	67.9139	5.9169	64.4299	-68.549	50.979	Boreal Shield	-0.00569609856262838	1.026568199336e-07
012025_tile_0016	1990	79.0566	67.9031	5.9877	64.3663	-68.549	50.979	Boreal Shield	-0.00569609856262838	1.026568199336e-07
012025_tile_0016	2004	78.9824	67.8375	6.4267	64.0766	-68.549	50.979	Boreal Shield	-0.00569609856262838	1.026568199336e-07
012025_tile_0016	1988	79.0736	67.9202	5.8724	64.4704	-68.549	50.979	Boreal Shield	-0.00569609856262838	1.026568199336e-07
012025_tile_0016	2010	76.769	66.0381	15.7957	56.2557	-68.549	50.979	Boreal Shield	-0.00569609856262838	1.026568199336e-07
012025_tile_0016	2003	78.9903	67.8454	6.3859	64.0913	-68.549	50.979	Boreal Shield	-0.00569609856262838	1.026568199336e-07
012025_tile_0016	1993	79.0294	67.8748	6.0886	64.2838	-68.549	50.979	Boreal Shield	-0.00569609856262838	1.026568199336e-07
012025_tile_0016	1994	79.0541	67.9004	5.9787	64.3564	-68.549	50.979	Boreal Shield	-0.00569609856262838	1.026568199336e-07
012025_tile_0016	2002	78.9946	67.8497	6.3589	64.1227	-68.549	50.979	Boreal Shield	-0.00569609856262838	1.026568199336e-07
012025_tile_0016	2005	78.9891	67.8442	6.3943	64.0897	-68.549	50.979	Boreal Shield	-0.00569609856262838	1.026568199336e-07
012025_tile_0016	1992	79.0294	67.8748	6.0886	64.2838	-68.549	50.979	Boreal Shield	-0.00569609856262838	1.026568199336e-07
012025_tile_0016	2006	78.9813	67.8442	6.4418	64.0595	-68.549	50.979	Boreal Shield	-0.00569609856262838	1.026568199336e-07
012025_tile_0016	2009	76.007	65.2344	17.1025	55.8292	-68.549	50.979	Boreal Shield	-0.00569609856262838	1.026568199336e-07
012025_tile_0016	1991	79.0294	67.8748	6.0886	64.2838	-68.549	50.979	Boreal Shield	-0.00569609856262838	1.026568199336e-07
012025_tile_0016	1986	79.0736	67.9202	5.8724	64.4704	-68.549	50.979	Boreal Shield	-0.00569609856262838	1.026568199336e-07
012025_tile_0016	2007	75.9903	65.2282	17.1338	55.8214	-68.549	50.979	Boreal Shield	-0.00569609856262838	1.026568199336e-07
012025_tile_0016	2000	79.0444	67.9004	6.0117	64.3414	-68.549	50.979	Boreal Shield	-0.00569609856262838	1.026568199336e-07
012025_tile_0016	1995	79.0541	67.9004	5.9787	64.3564	-68.549	50.979	Boreal Shield	-0.00569609856262838	1.026568199336e-07
012025_tile_0016	1998	79.0444	67.9004	6.0117	64.3414	-68.549	50.979	Boreal Shield	-0.00569609856262838	1.026568199336e-07
012025_tile_0016	1996	79.0541	67.9004	5.9787	64.3564	-68.549	50.979	Boreal Shield	-0.00569609856262838	1.026568199336e-07
012025_tile_0016	1985	79.0736	67.9202	5.8724	64.4704	-68.549	50.979	Boreal Shield	-0.00569609856262838	1.026568199336e-07
012025_tile_0016	1999	79.0444	67.9004	6.0117	64.3414	-68.549	50.979	Boreal Shield	-0.00569609856262838	1.026568199336e-07
012025_tile_0016	2008	75.9926	65.2309	17.1326	55.8243	-68.549	50.979	Boreal Shield	-0.00569609856262838	1.026568199336e-07
012025_tile_0017	1987	79.855	79.6096	2.7062	62.0232	-68.2307	50.9773	Boreal Shield	-0.00615662650602395	0.00179359200410545
012025_tile_0017	1989	79.855	79.6096	2.7062	62.0232	-68.2307	50.9773	Boreal Shield	-0.00615662650602395	0.00179359200410545
012025_tile_0017	1995	79.8242	79.5788	2.9963	61.6388	-68.2307	50.9773	Boreal Shield	-0.00615662650602395	0.00179359200410545
012025_tile_0017	1988	79.855	79.6096	2.7062	62.0232	-68.2307	50.9773	Boreal Shield	-0.00615662650602395	0.00179359200410545
012025_tile_0017	1996	79.8242	79.5788	2.9963	61.6388	-68.2307	50.9773	Boreal Shield	-0.00615662650602395	0.00179359200410545
012025_tile_0017	1991	78.5948	78.2639	7.578	58.6997	-68.2307	50.9773	Boreal Shield	-0.00615662650602395	0.00179359200410545
012025_tile_0017	2010	79.6836	79.4373	4.0593	60.8546	-68.2307	50.9773	Boreal Shield	-0.00615662650602395	0.00179359200410545
012025_tile_0017	1992	78.5948	78.2639	7.578	58.6997	-68.2307	50.9773	Boreal Shield	-0.00615662650602395	0.00179359200410545
012025_tile_0017	2008	79.6863	79.44	4.0389	60.8807	-68.2307	50.9773	Boreal Shield	-0.00615662650602395	0.00179359200410545
012025_tile_0017	1993	78.6004	78.2694	7.5372	58.7183	-68.2307	50.9773	Boreal Shield	-0.00615662650602395	0.00179359200410545
012025_tile_0017	1994	79.8242	79.5788	2.9963	61.6388	-68.2307	50.9773	Boreal Shield	-0.00615662650602395	0.00179359200410545
012025_tile_0017	1997	79.8242	79.5788	2.9963	61.6388	-68.2307	50.9773	Boreal Shield	-0.00615662650602395	0.00179359200410545
012025_tile_0017	1990	79.855	79.6096	2.7062	62.0232	-68.2307	50.9773	Boreal Shield	-0.00615662650602395	0.00179359200410545
012025_tile_0017	1998	79.822	79.5766	3.0071	61.6208	-68.2307	50.9773	Boreal Shield	-0.00615662650602395	0.00179359200410545
012025_tile_0017	2001	79.6708	79.4242	4.0917	60.9425	-68.2307	50.9773	Boreal Shield	-0.00615662650602395	0.00179359200410545
012025_tile_0017	2004	79.7065	79.4602	3.9043	60.9693	-68.2307	50.9773	Boreal Shield	-0.00615662650602395	0.00179359200410545
012025_tile_0017	1999	79.8242	79.5788	2.9963	61.6388	-68.2307	50.9773	Boreal Shield	-0.00615662650602395	0.00179359200410545
012025_tile_0017	2007	79.684	79.4373	4.0497	60.8785	-68.2307	50.9773	Boreal Shield	-0.00615662650602395	0.00179359200410545
012025_tile_0017	2005	79.7065	79.4602	3.9043	60.9693	-68.2307	50.9773	Boreal Shield	-0.00615662650602395	0.00179359200410545
012025_tile_0017	2000	79.793	79.547	3.1872	61.5316	-68.2307	50.9773	Boreal Shield	-0.00615662650602395	0.00179359200410545
012025_tile_0017	2003	79.6685	79.4218	4.1031	60.9401	-68.2307	50.9773	Boreal Shield	-0.00615662650602395	0.00179359200410545
012025_tile_0017	2002	79.673	79.4263	4.0809	60.949	-68.2307	50.9773	Boreal Shield	-0.00615662650602395	0.00179359200410545
012025_tile_0017	2009	79.6863	79.44	4.0389	60.8807	-68.2307	50.9773	Boreal Shield	-0.00615662650602395	0.00179359200410545
012025_tile_0017	2006	79.6995	79.4532	3.9392	60.9356	-68.2307	50.9773	Boreal Shield	-0.00615662650602395	0.00179359200410545
012025_tile_0017	1986	79.855	79.6096	2.7062	62.0232	-68.2307	50.9773	Boreal Shield	-0.00615662650602395	0.00179359200410545
012025_tile_0017	1985	79.855	79.6096	2.7062	62.0232	-68.2307	50.9773	Boreal Shield	-0.00615662650602395	0.00179359200410545
012025_tile_0025	1999	62.3406	58.0413	15.6149	43.0139	-69.185	50.7787	Boreal Shield	-0.380401836044452	9.46170608528973e-09
012025_tile_0025	1988	62.4811	58.5004	14.869	43.6721	-69.185	50.7787	Boreal Shield	-0.380401836044452	9.46170608528973e-09
012025_tile_0025	1990	62.4206	58.4399	15.2996	43.2867	-69.185	50.7787	Boreal Shield	-0.380401836044452	9.46170608528973e-09
012025_tile_0025	1987	62.4948	58.5141	14.7663	43.7351	-69.185	50.7787	Boreal Shield	-0.380401836044452	9.46170608528973e-09
012025_tile_0025	1993	62.406	58.4219	15.3711	43.2499	-69.185	50.7787	Boreal Shield	-0.380401836044452	9.46170608528973e-09
012025_tile_0025	2009	53.9588	49.1084	43.3878	25.5871	-69.185	50.7787	Boreal Shield	-0.380401836044452	9.46170608528973e-09
012025_tile_0025	1994	62.4325	58.4518	15.2438	43.2901	-69.185	50.7787	Boreal Shield	-0.380401836044452	9.46170608528973e-09
012025_tile_0025	2010	54.4175	49.6383	43.9986	25.6169	-69.185	50.7787	Boreal Shield	-0.380401836044452	9.46170608528973e-09
012025_tile_0025	1998	62.3585	58.0592	15.5278	43.1015	-69.185	50.7787	Boreal Shield	-0.380401836044452	9.46170608528973e-09
012025_tile_0025	1996	62.4303	58.4518	15.2347	43.2901	-69.185	50.7787	Boreal Shield	-0.380401836044452	9.46170608528973e-09
012025_tile_0025	2005	57.261	52.6398	30.7001	32.9583	-69.185	50.7787	Boreal Shield	-0.380401836044452	9.46170608528973e-09
012025_tile_0025	1991	62.3846	58.4004	15.4822	43.2199	-69.185	50.7787	Boreal Shield	-0.380401836044452	9.46170608528973e-09
012025_tile_0025	1989	62.4206	58.4399	15.2996	43.2867	-69.185	50.7787	Boreal Shield	-0.380401836044452	9.46170608528973e-09
012025_tile_0025	2008	53.3998	48.4589	43.2335	25.4781	-69.185	50.7787	Boreal Shield	-0.380401836044452	9.46170608528973e-09
012025_tile_0025	1992	62.3846	58.4004	15.4822	43.2199	-69.185	50.7787	Boreal Shield	-0.380401836044452	9.46170608528973e-09
012025_tile_0025	2001	56.716	50.7006	26.0799	35.1667	-69.185	50.7787	Boreal Shield	-0.380401836044452	9.46170608528973e-09
012025_tile_0025	2002	56.6151	50.5932	26.385	34.8379	-69.185	50.7787	Boreal Shield	-0.380401836044452	9.46170608528973e-09
012025_tile_0025	1995	62.4325	58.4518	15.2438	43.2901	-69.185	50.7787	Boreal Shield	-0.380401836044452	9.46170608528973e-09
012025_tile_0025	2004	56.2991	50.7402	29.0491	33.2969	-69.185	50.7787	Boreal Shield	-0.380401836044452	9.46170608528973e-09
012025_tile_0025	1997	62.3608	58.0615	15.5134	43.1098	-69.185	50.7787	Boreal Shield	-0.380401836044452	9.46170608528973e-09
012025_tile_0025	2003	55.7328	49.656	28.86	33.2466	-69.185	50.7787	Boreal Shield	-0.380401836044452	9.46170608528973e-09
012025_tile_0025	2006	55.9496	51.3002	37.3635	29.5423	-69.185	50.7787	Boreal Shield	-0.380401836044452	9.46170608528973e-09
012025_tile_0025	1986	62.4948	58.5141	14.7663	43.7351	-69.185	50.7787	Boreal Shield	-0.380401836044452	9.46170608528973e-09
012025_tile_0025	1985	62.4948	58.5141	14.7663	43.7351	-69.185	50.7787	Boreal Shield	-0.380401836044452	9.46170608528973e-09
012025_tile_0025	2007	53.2774	48.2769	43.4443	25.4288	-69.185	50.7787	Boreal Shield	-0.380401836044452	9.46170608528973e-09
012025_tile_0025	2000	57.2616	51.7317	25.3232	35.7317	-69.185	50.7787	Boreal Shield	-0.380401836044452	9.46170608528973e-09
012025_tile_0026	1993	75.9465	74.1822	9.1065	57.5007	-68.868	50.7788	Boreal Shield	-0.506792881587953	2.05100985084528e-08
012025_tile_0026	1988	76.1258	74.3554	8.2255	58.0954	-68.868	50.7788	Boreal Shield	-0.506792881587953	2.05100985084528e-08
012025_tile_0026	1989	76.0461	74.2839	8.602	57.8363	-68.868	50.7788	Boreal Shield	-0.506792881587953	2.05100985084528e-08
012025_tile_0026	1987	76.205	74.4352	7.8519	58.4341	-68.868	50.7788	Boreal Shield	-0.506792881587953	2.05100985084528e-08
012025_tile_0026	1992	75.9315	74.1664	9.1798	57.4682	-68.868	50.7788	Boreal Shield	-0.506792881587953	2.05100985084528e-08
012025_tile_0026	1995	76.0602	74.2988	8.6969	57.6954	-68.868	50.7788	Boreal Shield	-0.506792881587953	2.05100985084528e-08
012025_tile_0026	1998	76.0013	74.2386	8.9185	57.4668	-68.868	50.7788	Boreal Shield	-0.506792881587953	2.05100985084528e-08
012025_tile_0026	2001	73.1632	70.9046	15.2185	53.4868	-68.868	50.7788	Boreal Shield	-0.506792881587953	2.05100985084528e-08
012025_tile_0026	1994	76.0541	74.2927	8.6723	57.7111	-68.868	50.7788	Boreal Shield	-0.506792881587953	2.05100985084528e-08
012025_tile_0026	1991	75.9315	74.1664	9.1798	57.4682	-68.868	50.7788	Boreal Shield	-0.506792881587953	2.05100985084528e-08
012025_tile_0026	2010	66.0255	63.1492	44.5247	35.4355	-68.868	50.7788	Boreal Shield	-0.506792881587953	2.05100985084528e-08
012025_tile_0026	2003	68.7144	46.4658	25.5718	46.4615	-68.868	50.7788	Boreal Shield	-0.506792881587953	2.05100985084528e-08
012025_tile_0026	1996	76.0602	74.2988	8.6969	57.6954	-68.868	50.7788	Boreal Shield	-0.506792881587953	2.05100985084528e-08
012025_tile_0026	2004	67.6198	46.7485	28.9266	44.1407	-68.868	50.7788	Boreal Shield	-0.506792881587953	2.05100985084528e-08
012025_tile_0026	1997	76.0013	74.2386	8.9185	57.4668	-68.868	50.7788	Boreal Shield	-0.506792881587953	2.05100985084528e-08
012025_tile_0026	2005	66.0622	46.9276	33.1841	41.5133	-68.868	50.7788	Boreal Shield	-0.506792881587953	2.05100985084528e-08
012025_tile_0026	1990	76.0595	74.2972	8.566	57.8323	-68.868	50.7788	Boreal Shield	-0.506792881587953	2.05100985084528e-08
012025_tile_0026	2006	65.7136	46.9008	35.8999	39.9155	-68.868	50.7788	Boreal Shield	-0.506792881587953	2.05100985084528e-08
012025_tile_0026	1999	75.9368	74.1736	9.3245	57.1801	-68.868	50.7788	Boreal Shield	-0.506792881587953	2.05100985084528e-08
012025_tile_0026	2000	74.506	72.3906	12.5039	55.3528	-68.868	50.7788	Boreal Shield	-0.506792881587953	2.05100985084528e-08
012025_tile_0026	2008	63.0862	45.3897	42.4161	35.0786	-68.868	50.7788	Boreal Shield	-0.506792881587953	2.05100985084528e-08
012025_tile_0026	1985	76.205	74.4352	7.8519	58.4341	-68.868	50.7788	Boreal Shield	-0.506792881587953	2.05100985084528e-08
012025_tile_0026	2009	63.6896	45.5754	43.3758	35.1386	-68.868	50.7788	Boreal Shield	-0.506792881587953	2.05100985084528e-08
012025_tile_0026	1986	76.205	74.4352	7.8519	58.4341	-68.868	50.7788	Boreal Shield	-0.506792881587953	2.05100985084528e-08
012025_tile_0026	2002	71.7369	47.6512	18.9289	51.2804	-68.868	50.7788	Boreal Shield	-0.506792881587953	2.05100985084528e-08
012025_tile_0026	2007	64.2969	46.6532	40.0991	37.1084	-68.868	50.7788	Boreal Shield	-0.506792881587953	2.05100985084528e-08
012025_tile_0027	2010	70.7952	69.8107	15.6612	51.3948	-68.5509	50.778	Boreal Shield	-0.11728098193101	8.03651900582736e-08
012025_tile_0027	1989	73.2299	72.3283	5.5763	59.284	-68.5509	50.778	Boreal Shield	-0.11728098193101	8.03651900582736e-08
012025_tile_0027	1987	73.241	72.3394	5.5127	59.3305	-68.5509	50.778	Boreal Shield	-0.11728098193101	8.03651900582736e-08
012025_tile_0027	1988	73.241	72.3394	5.5127	59.3305	-68.5509	50.778	Boreal Shield	-0.11728098193101	8.03651900582736e-08
012025_tile_0027	2007	69.9691	68.9293	15.6023	51.1808	-68.5509	50.778	Boreal Shield	-0.11728098193101	8.03651900582736e-08
012025_tile_0027	1992	73.2326	72.331	5.5643	59.2881	-68.5509	50.778	Boreal Shield	-0.11728098193101	8.03651900582736e-08
012025_tile_0027	1990	73.2326	72.331	5.5643	59.2881	-68.5509	50.778	Boreal Shield	-0.11728098193101	8.03651900582736e-08
012025_tile_0027	1998	73.2221	72.3205	5.628	59.2359	-68.5509	50.778	Boreal Shield	-0.11728098193101	8.03651900582736e-08
012025_tile_0027	1993	73.2342	72.3326	5.5631	59.2881	-68.5509	50.778	Boreal Shield	-0.11728098193101	8.03651900582736e-08
012025_tile_0027	1994	73.2342	72.3326	5.5631	59.2881	-68.5509	50.778	Boreal Shield	-0.11728098193101	8.03651900582736e-08
012025_tile_0027	1997	73.2221	72.3205	5.628	59.2359	-68.5509	50.778	Boreal Shield	-0.11728098193101	8.03651900582736e-08
012025_tile_0027	2003	70.9943	70.0055	9.3906	55.7395	-68.5509	50.778	Boreal Shield	-0.11728098193101	8.03651900582736e-08
012025_tile_0027	1995	73.2342	72.3326	5.5631	59.2881	-68.5509	50.778	Boreal Shield	-0.11728098193101	8.03651900582736e-08
012025_tile_0027	1996	73.2342	72.3326	5.5631	59.2881	-68.5509	50.778	Boreal Shield	-0.11728098193101	8.03651900582736e-08
012025_tile_0027	1991	73.2326	72.331	5.5643	59.2881	-68.5509	50.778	Boreal Shield	-0.11728098193101	8.03651900582736e-08
012025_tile_0027	1986	73.241	72.3394	5.5127	59.3305	-68.5509	50.778	Boreal Shield	-0.11728098193101	8.03651900582736e-08
012025_tile_0027	2008	69.9696	68.9299	15.6371	51.159	-68.5509	50.778	Boreal Shield	-0.11728098193101	8.03651900582736e-08
012025_tile_0027	1999	73.2221	72.3205	5.628	59.2359	-68.5509	50.778	Boreal Shield	-0.11728098193101	8.03651900582736e-08
012025_tile_0027	2009	70.1451	69.1174	15.9134	51.1797	-68.5509	50.778	Boreal Shield	-0.11728098193101	8.03651900582736e-08
012025_tile_0027	2004	71.0377	70.054	9.4122	55.7422	-68.5509	50.778	Boreal Shield	-0.11728098193101	8.03651900582736e-08
012025_tile_0027	2000	73.0582	72.1456	5.9457	58.933	-68.5509	50.778	Boreal Shield	-0.11728098193101	8.03651900582736e-08
012025_tile_0027	2002	71.4629	70.4873	8.6729	56.5302	-68.5509	50.778	Boreal Shield	-0.11728098193101	8.03651900582736e-08
012025_tile_0027	2005	71.2	70.2347	9.8686	55.7487	-68.5509	50.778	Boreal Shield	-0.11728098193101	8.03651900582736e-08
012025_tile_0027	2006	71.4721	70.5228	10.3185	55.7469	-68.5509	50.778	Boreal Shield	-0.11728098193101	8.03651900582736e-08
012025_tile_0027	2001	72.2515	71.3018	7.3979	57.6484	-68.5509	50.778	Boreal Shield	-0.11728098193101	8.03651900582736e-08
012025_tile_0027	1985	73.241	72.3394	5.5127	59.3305	-68.5509	50.778	Boreal Shield	-0.11728098193101	8.03651900582736e-08
012025_tile_0028	2010	86.5307	86.5022	6.6393	69.8376	-68.234	50.7764	Boreal Shield	-0.0163804471822958	2.28714213790226e-07
012025_tile_0028	1997	86.9541	86.9267	3.4431	72.7196	-68.234	50.7764	Boreal Shield	-0.0163804471822958	2.28714213790226e-07
012025_tile_0028	1991	86.9741	86.948	3.3782	72.7283	-68.234	50.7764	Boreal Shield	-0.0163804471822958	2.28714213790226e-07
012025_tile_0028	1987	86.9874	86.9615	3.3182	72.7991	-68.234	50.7764	Boreal Shield	-0.0163804471822958	2.28714213790226e-07
012025_tile_0028	1994	86.9874	86.9615	3.3182	72.7991	-68.234	50.7764	Boreal Shield	-0.0163804471822958	2.28714213790226e-07
012025_tile_0028	2003	86.7357	86.7071	5.034	71.5353	-68.234	50.7764	Boreal Shield	-0.0163804471822958	2.28714213790226e-07
012025_tile_0028	1986	86.9874	86.9615	3.3182	72.7991	-68.234	50.7764	Boreal Shield	-0.0163804471822958	2.28714213790226e-07
012025_tile_0028	2000	86.9019	86.8745	3.8251	72.4349	-68.234	50.7764	Boreal Shield	-0.0163804471822958	2.28714213790226e-07
012025_tile_0028	1992	86.9741	86.948	3.3782	72.7283	-68.234	50.7764	Boreal Shield	-0.0163804471822958	2.28714213790226e-07
012025_tile_0028	1988	86.9874	86.9615	3.3182	72.7991	-68.234	50.7764	Boreal Shield	-0.0163804471822958	2.28714213790226e-07
012025_tile_0028	2009	86.4042	86.3721	6.9649	69.7167	-68.234	50.7764	Boreal Shield	-0.0163804471822958	2.28714213790226e-07
012025_tile_0028	1999	86.9541	86.9267	3.4431	72.7196	-68.234	50.7764	Boreal Shield	-0.0163804471822958	2.28714213790226e-07
012025_tile_0028	2002	86.7357	86.7071	5.034	71.5353	-68.234	50.7764	Boreal Shield	-0.0163804471822958	2.28714213790226e-07
012025_tile_0028	1989	86.9874	86.9615	3.3182	72.7991	-68.234	50.7764	Boreal Shield	-0.0163804471822958	2.28714213790226e-07
012025_tile_0028	1990	86.9874	86.9615	3.3182	72.7991	-68.234	50.7764	Boreal Shield	-0.0163804471822958	2.28714213790226e-07
012025_tile_0028	1998	86.9516	86.9242	3.4611	72.698	-68.234	50.7764	Boreal Shield	-0.0163804471822958	2.28714213790226e-07
012025_tile_0028	1996	86.9874	86.9615	3.3182	72.7991	-68.234	50.7764	Boreal Shield	-0.0163804471822958	2.28714213790226e-07
012025_tile_0028	2007	86.3858	86.353	6.9949	69.6942	-68.234	50.7764	Boreal Shield	-0.0163804471822958	2.28714213790226e-07
012025_tile_0028	2005	86.7774	86.75	4.8959	71.5559	-68.234	50.7764	Boreal Shield	-0.0163804471822958	2.28714213790226e-07
012025_tile_0028	1993	86.9741	86.948	3.3782	72.7283	-68.234	50.7764	Boreal Shield	-0.0163804471822958	2.28714213790226e-07
012025_tile_0028	2006	86.7682	86.7408	4.9559	71.5292	-68.234	50.7764	Boreal Shield	-0.0163804471822958	2.28714213790226e-07
012025_tile_0028	2008	86.3858	86.353	6.9949	69.6942	-68.234	50.7764	Boreal Shield	-0.0163804471822958	2.28714213790226e-07
012025_tile_0028	1985	86.9874	86.9615	3.3182	72.7991	-68.234	50.7764	Boreal Shield	-0.0163804471822958	2.28714213790226e-07
012025_tile_0028	2004	86.7774	86.75	4.8959	71.5559	-68.234	50.7764	Boreal Shield	-0.0163804471822958	2.28714213790226e-07
012025_tile_0028	2001	86.7195	86.6909	5.1301	71.5047	-68.234	50.7764	Boreal Shield	-0.0163804471822958	2.28714213790226e-07
012025_tile_0028	1995	86.9874	86.9615	3.3182	72.7991	-68.234	50.7764	Boreal Shield	-0.0163804471822958	2.28714213790226e-07
012025_tile_0029	2010	79.5708	79.2353	3.2683	66.1491	-67.917	50.7739	Boreal Shield	-0.0018713290194128	4.84470852324392e-10
012025_tile_0029	2007	79.9247	79.5957	1.487	67.9087	-67.917	50.7739	Boreal Shield	-0.0018713290194128	4.84470852324392e-10
012025_tile_0029	1994	80.0196	79.6942	0.9225	68.4248	-67.917	50.7739	Boreal Shield	-0.0018713290194128	4.84470852324392e-10
012025_tile_0029	1996	80.0128	79.684	0.9387	68.4248	-67.917	50.7739	Boreal Shield	-0.0018713290194128	4.84470852324392e-10
012025_tile_0029	1987	80.0202	79.6948	0.9153	68.4402	-67.917	50.7739	Boreal Shield	-0.0018713290194128	4.84470852324392e-10
012025_tile_0029	1989	80.0202	79.6948	0.9153	68.4402	-67.917	50.7739	Boreal Shield	-0.0018713290194128	4.84470852324392e-10
012025_tile_0029	1990	80.0202	79.6948	0.9153	68.4402	-67.917	50.7739	Boreal Shield	-0.0018713290194128	4.84470852324392e-10
012025_tile_0029	1998	79.9996	79.6706	0.9976	68.358	-67.917	50.7739	Boreal Shield	-0.0018713290194128	4.84470852324392e-10
012025_tile_0029	1988	80.0202	79.6948	0.9153	68.4402	-67.917	50.7739	Boreal Shield	-0.0018713290194128	4.84470852324392e-10
012025_tile_0029	1991	80.0166	79.6912	0.9357	68.4133	-67.917	50.7739	Boreal Shield	-0.0018713290194128	4.84470852324392e-10
012025_tile_0029	1997	79.9996	79.6706	0.9976	68.358	-67.917	50.7739	Boreal Shield	-0.0018713290194128	4.84470852324392e-10
012025_tile_0029	1992	80.0166	79.6912	0.9357	68.4133	-67.917	50.7739	Boreal Shield	-0.0018713290194128	4.84470852324392e-10
012025_tile_0029	1995	80.0128	79.684	0.9387	68.4248	-67.917	50.7739	Boreal Shield	-0.0018713290194128	4.84470852324392e-10
012025_tile_0029	1993	80.0166	79.6912	0.9357	68.4133	-67.917	50.7739	Boreal Shield	-0.0018713290194128	4.84470852324392e-10
012025_tile_0029	2009	79.9085	79.5795	1.5957	67.7849	-67.917	50.7739	Boreal Shield	-0.0018713290194128	4.84470852324392e-10
012025_tile_0029	2005	79.9955	79.6665	1.0222	68.3375	-67.917	50.7739	Boreal Shield	-0.0018713290194128	4.84470852324392e-10
012025_tile_0029	2003	79.9951	79.6661	1.0174	68.3461	-67.917	50.7739	Boreal Shield	-0.0018713290194128	4.84470852324392e-10
012025_tile_0029	2004	79.9955	79.6665	1.0222	68.3375	-67.917	50.7739	Boreal Shield	-0.0018713290194128	4.84470852324392e-10
012025_tile_0029	1999	79.9996	79.6706	0.9976	68.358	-67.917	50.7739	Boreal Shield	-0.0018713290194128	4.84470852324392e-10
012025_tile_0029	1986	80.0202	79.6948	0.9153	68.4402	-67.917	50.7739	Boreal Shield	-0.0018713290194128	4.84470852324392e-10
012025_tile_0029	2006	79.9933	79.6643	1.0354	68.3178	-67.917	50.7739	Boreal Shield	-0.0018713290194128	4.84470852324392e-10
012025_tile_0029	2002	79.9996	79.6706	0.9976	68.358	-67.917	50.7739	Boreal Shield	-0.0018713290194128	4.84470852324392e-10
012025_tile_0029	2008	79.9247	79.5957	1.487	67.9087	-67.917	50.7739	Boreal Shield	-0.0018713290194128	4.84470852324392e-10
012025_tile_0029	2001	79.9996	79.6706	0.9976	68.358	-67.917	50.7739	Boreal Shield	-0.0018713290194128	4.84470852324392e-10
012025_tile_0029	2000	79.9996	79.6706	0.9976	68.358	-67.917	50.7739	Boreal Shield	-0.0018713290194128	4.84470852324392e-10
012025_tile_0029	1985	80.0202	79.6948	0.9153	68.4402	-67.917	50.7739	Boreal Shield	-0.0018713290194128	4.84470852324392e-10
012025_tile_0030	1991	66.5927	54.7597	23.7599	44.2908	-67.6001	50.7705	Boreal Shield	-0.0820296167247379	0.000247495772782713
012025_tile_0030	2010	64.8783	53.7756	30.1164	40.6108	-67.6001	50.7705	Boreal Shield	-0.0820296167247379	0.000247495772782713
012025_tile_0030	1987	66.6604	54.7658	23.6278	44.3394	-67.6001	50.7705	Boreal Shield	-0.0820296167247379	0.000247495772782713
012025_tile_0030	2003	64.6203	53.8185	28.3657	41.3034	-67.6001	50.7705	Boreal Shield	-0.0820296167247379	0.000247495772782713
012025_tile_0030	1988	66.6498	54.7658	23.641	44.3346	-67.6001	50.7705	Boreal Shield	-0.0820296167247379	0.000247495772782713
012025_tile_0030	1986	66.6604	54.7658	23.6278	44.3394	-67.6001	50.7705	Boreal Shield	-0.0820296167247379	0.000247495772782713
012025_tile_0030	1998	65.7574	54.3878	25.6679	43.0265	-67.6001	50.7705	Boreal Shield	-0.0820296167247379	0.000247495772782713
012025_tile_0030	2006	64.9731	53.9253	29.1506	41.2825	-67.6001	50.7705	Boreal Shield	-0.0820296167247379	0.000247495772782713
012025_tile_0030	2009	64.9239	53.8446	29.69	40.9623	-67.6001	50.7705	Boreal Shield	-0.0820296167247379	0.000247495772782713
012025_tile_0030	1989	66.5986	54.7633	23.7539	44.3023	-67.6001	50.7705	Boreal Shield	-0.0820296167247379	0.000247495772782713
012025_tile_0030	2002	64.4065	53.7378	27.6354	41.6361	-67.6001	50.7705	Boreal Shield	-0.0820296167247379	0.000247495772782713
012025_tile_0030	2005	64.9389	53.9111	28.9813	41.2825	-67.6001	50.7705	Boreal Shield	-0.0820296167247379	0.000247495772782713
012025_tile_0030	1993	66.6265	54.7633	23.7719	44.3027	-67.6001	50.7705	Boreal Shield	-0.0820296167247379	0.000247495772782713
012025_tile_0030	1996	66.6289	54.7633	23.7635	44.3076	-67.6001	50.7705	Boreal Shield	-0.0820296167247379	0.000247495772782713
012025_tile_0030	1994	66.6229	54.7597	23.7875	44.2919	-67.6001	50.7705	Boreal Shield	-0.0820296167247379	0.000247495772782713
012025_tile_0030	2004	64.8522	53.8711	29.0029	41.2255	-67.6001	50.7705	Boreal Shield	-0.0820296167247379	0.000247495772782713
012025_tile_0030	1997	66.6258	54.7633	23.7851	44.2793	-67.6001	50.7705	Boreal Shield	-0.0820296167247379	0.000247495772782713
012025_tile_0030	1995	66.6289	54.7633	23.7635	44.3076	-67.6001	50.7705	Boreal Shield	-0.0820296167247379	0.000247495772782713
012025_tile_0030	1990	66.5963	54.7633	23.7431	44.3021	-67.6001	50.7705	Boreal Shield	-0.0820296167247379	0.000247495772782713
012025_tile_0030	1985	66.6604	54.7658	23.6278	44.3394	-67.6001	50.7705	Boreal Shield	-0.0820296167247379	0.000247495772782713
012025_tile_0030	1992	66.6265	54.7633	23.7719	44.3027	-67.6001	50.7705	Boreal Shield	-0.0820296167247379	0.000247495772782713
012025_tile_0030	2001	64.3958	53.7275	27.6168	41.6361	-67.6001	50.7705	Boreal Shield	-0.0820296167247379	0.000247495772782713
012025_tile_0030	2000	64.3823	53.7347	27.5849	41.632	-67.6001	50.7705	Boreal Shield	-0.0820296167247379	0.000247495772782713
012025_tile_0030	1999	64.4937	53.7347	27.3747	41.7122	-67.6001	50.7705	Boreal Shield	-0.0820296167247379	0.000247495772782713
012025_tile_0030	2008	64.9439	53.8994	29.308	41.1416	-67.6001	50.7705	Boreal Shield	-0.0820296167247379	0.000247495772782713
012025_tile_0030	2007	64.9731	53.9253	29.1506	41.2825	-67.6001	50.7705	Boreal Shield	-0.0820296167247379	0.000247495772782713
012025_tile_0031	1988	80.9549	77.5994	4.371	65.5082	-67.2833	50.7662	Boreal Shield	-0.339768839634941	9.46115075173282e-10
012025_tile_0031	1993	80.9288	77.5733	4.4977	65.3758	-67.2833	50.7662	Boreal Shield	-0.339768839634941	9.46115075173282e-10
012025_tile_0031	1994	80.9313	77.5758	4.4905	65.3807	-67.2833	50.7662	Boreal Shield	-0.339768839634941	9.46115075173282e-10
012025_tile_0031	1987	80.9549	77.5994	4.371	65.5082	-67.2833	50.7662	Boreal Shield	-0.339768839634941	9.46115075173282e-10
012025_tile_0031	1990	80.9527	77.5972	4.3818	65.4898	-67.2833	50.7662	Boreal Shield	-0.339768839634941	9.46115075173282e-10
012025_tile_0031	1991	80.9371	77.5816	4.449	65.4039	-67.2833	50.7662	Boreal Shield	-0.339768839634941	9.46115075173282e-10
012025_tile_0031	2009	73.874	68.9149	17.4292	55.1887	-67.2833	50.7662	Boreal Shield	-0.339768839634941	9.46115075173282e-10
012025_tile_0031	1989	80.9549	77.5994	4.371	65.5082	-67.2833	50.7662	Boreal Shield	-0.339768839634941	9.46115075173282e-10
012025_tile_0031	1997	80.2551	76.7	5.1751	64.7764	-67.2833	50.7662	Boreal Shield	-0.339768839634941	9.46115075173282e-10
012025_tile_0031	2010	73.874	68.9149	17.4292	55.1887	-67.2833	50.7662	Boreal Shield	-0.339768839634941	9.46115075173282e-10
012025_tile_0031	1995	80.9418	77.5862	4.4557	65.408	-67.2833	50.7662	Boreal Shield	-0.339768839634941	9.46115075173282e-10
012025_tile_0031	1998	80.198	76.6501	5.3139	64.6706	-67.2833	50.7662	Boreal Shield	-0.339768839634941	9.46115075173282e-10
012025_tile_0031	1996	80.9418	77.5862	4.4557	65.408	-67.2833	50.7662	Boreal Shield	-0.339768839634941	9.46115075173282e-10
012025_tile_0031	1999	79.1074	75.1474	7.2784	62.9658	-67.2833	50.7662	Boreal Shield	-0.339768839634941	9.46115075173282e-10
012025_tile_0031	1992	80.9288	77.5733	4.4977	65.3758	-67.2833	50.7662	Boreal Shield	-0.339768839634941	9.46115075173282e-10
012025_tile_0031	2008	73.8151	68.8792	17.1758	55.1862	-67.2833	50.7662	Boreal Shield	-0.339768839634941	9.46115075173282e-10
012025_tile_0031	2006	73.8151	68.8792	17.1758	55.1862	-67.2833	50.7662	Boreal Shield	-0.339768839634941	9.46115075173282e-10
012025_tile_0031	2001	78.6002	74.7655	8.124	62.3446	-67.2833	50.7662	Boreal Shield	-0.339768839634941	9.46115075173282e-10
012025_tile_0031	2002	76.2939	72.2904	10.8199	59.7317	-67.2833	50.7662	Boreal Shield	-0.339768839634941	9.46115075173282e-10
012025_tile_0031	2003	75.9744	71.8011	11.51	59.2584	-67.2833	50.7662	Boreal Shield	-0.339768839634941	9.46115075173282e-10
012025_tile_0031	1986	80.9549	77.5994	4.371	65.5082	-67.2833	50.7662	Boreal Shield	-0.339768839634941	9.46115075173282e-10
012025_tile_0031	1985	80.9549	77.5994	4.371	65.5082	-67.2833	50.7662	Boreal Shield	-0.339768839634941	9.46115075173282e-10
012025_tile_0031	2007	73.8151	68.8792	17.1758	55.1862	-67.2833	50.7662	Boreal Shield	-0.339768839634941	9.46115075173282e-10
012025_tile_0031	2005	74.4729	69.6691	15.8798	56.356	-67.2833	50.7662	Boreal Shield	-0.339768839634941	9.46115075173282e-10
012025_tile_0031	2000	78.7765	74.9455	7.7882	62.6563	-67.2833	50.7662	Boreal Shield	-0.339768839634941	9.46115075173282e-10
012025_tile_0031	2004	75.1793	70.5202	14.8828	57.347	-67.2833	50.7662	Boreal Shield	-0.339768839634941	9.46115075173282e-10
012025_tile_0032	1987	81.2715	81.1888	14.2456	59.3508	-66.9666	50.7612	Boreal Shield	-0.0627919917864481	1.09339262053254e-05
012025_tile_0032	2005	80.0148	79.8647	19.5078	55.1982	-66.9666	50.7612	Boreal Shield	-0.0627919917864481	1.09339262053254e-05
012025_tile_0032	2004	80.0106	79.8622	19.4802	55.2017	-66.9666	50.7612	Boreal Shield	-0.0627919917864481	1.09339262053254e-05
012025_tile_0032	1988	81.2715	81.1888	14.2456	59.3508	-66.9666	50.7612	Boreal Shield	-0.0627919917864481	1.09339262053254e-05
012025_tile_0032	2010	80.0326	79.8849	19.721	55.115	-66.9666	50.7612	Boreal Shield	-0.0627919917864481	1.09339262053254e-05
012025_tile_0032	1989	81.2715	81.1888	14.2456	59.3508	-66.9666	50.7612	Boreal Shield	-0.0627919917864481	1.09339262053254e-05
012025_tile_0032	1992	81.2527	81.17	14.3585	59.2381	-66.9666	50.7612	Boreal Shield	-0.0627919917864481	1.09339262053254e-05
012025_tile_0032	1993	81.2527	81.17	14.3585	59.2381	-66.9666	50.7612	Boreal Shield	-0.0627919917864481	1.09339262053254e-05
012025_tile_0032	2009	79.9809	79.8292	19.6111	55.1132	-66.9666	50.7612	Boreal Shield	-0.0627919917864481	1.09339262053254e-05
012025_tile_0032	1994	81.2432	81.1605	14.3957	59.1923	-66.9666	50.7612	Boreal Shield	-0.0627919917864481	1.09339262053254e-05
012025_tile_0032	1995	81.067	80.9771	15.2023	58.4433	-66.9666	50.7612	Boreal Shield	-0.0627919917864481	1.09339262053254e-05
012025_tile_0032	2003	79.5033	79.3445	19.1421	55.12	-66.9666	50.7612	Boreal Shield	-0.0627919917864481	1.09339262053254e-05
012025_tile_0032	1996	80.9918	80.8938	15.4293	58.3076	-66.9666	50.7612	Boreal Shield	-0.0627919917864481	1.09339262053254e-05
012025_tile_0032	2002	79.5211	79.3624	19.0124	55.2526	-66.9666	50.7612	Boreal Shield	-0.0627919917864481	1.09339262053254e-05
012025_tile_0032	1990	81.2715	81.1888	14.2456	59.3508	-66.9666	50.7612	Boreal Shield	-0.0627919917864481	1.09339262053254e-05
012025_tile_0032	1991	81.2594	81.1767	14.3381	59.2627	-66.9666	50.7612	Boreal Shield	-0.0627919917864481	1.09339262053254e-05
012025_tile_0032	1999	79.6132	79.4598	18.5241	55.6359	-66.9666	50.7612	Boreal Shield	-0.0627919917864481	1.09339262053254e-05
012025_tile_0032	1997	80.2144	80.0982	17.6533	56.2818	-66.9666	50.7612	Boreal Shield	-0.0627919917864481	1.09339262053254e-05
012025_tile_0032	2000	79.5434	79.3872	18.7974	55.3723	-66.9666	50.7612	Boreal Shield	-0.0627919917864481	1.09339262053254e-05
012025_tile_0032	1985	81.2715	81.1888	14.2456	59.3508	-66.9666	50.7612	Boreal Shield	-0.0627919917864481	1.09339262053254e-05
012025_tile_0032	1998	79.6269	79.475	18.4923	55.6508	-66.9666	50.7612	Boreal Shield	-0.0627919917864481	1.09339262053254e-05
012025_tile_0032	2001	79.5523	79.3975	18.837	55.3647	-66.9666	50.7612	Boreal Shield	-0.0627919917864481	1.09339262053254e-05
012025_tile_0032	2008	79.9809	79.8292	19.6111	55.1132	-66.9666	50.7612	Boreal Shield	-0.0627919917864481	1.09339262053254e-05
012025_tile_0032	1986	81.2715	81.1888	14.2456	59.3508	-66.9666	50.7612	Boreal Shield	-0.0627919917864481	1.09339262053254e-05
012025_tile_0032	2006	80.0177	79.8676	19.494	55.2026	-66.9666	50.7612	Boreal Shield	-0.0627919917864481	1.09339262053254e-05
012025_tile_0032	2007	80.0177	79.8676	19.494	55.2026	-66.9666	50.7612	Boreal Shield	-0.0627919917864481	1.09339262053254e-05
012025_tile_0036	1987	75.0215	50.8554	21.3372	52.3322	-69.1842	50.5777	Boreal Shield	-0.0174209085933244	1.16719441223267e-07
012025_tile_0036	1989	74.8415	50.6748	22.5203	51.4364	-69.1842	50.5777	Boreal Shield	-0.0174209085933244	1.16719441223267e-07
012025_tile_0036	1998	74.8469	50.7152	22.4074	51.3099	-69.1842	50.5777	Boreal Shield	-0.0174209085933244	1.16719441223267e-07
012025_tile_0036	2010	73.3147	49.8293	31.3547	45.0387	-69.1842	50.5777	Boreal Shield	-0.0174209085933244	1.16719441223267e-07
012025_tile_0036	2006	73.9378	50.1882	26.2523	48.7758	-69.1842	50.5777	Boreal Shield	-0.0174209085933244	1.16719441223267e-07
012025_tile_0036	1988	74.98	50.8139	21.5354	52.1447	-69.1842	50.5777	Boreal Shield	-0.0174209085933244	1.16719441223267e-07
012025_tile_0036	2004	74.7565	50.6984	22.8867	50.8941	-69.1842	50.5777	Boreal Shield	-0.0174209085933244	1.16719441223267e-07
012025_tile_0036	1997	74.8446	50.7129	22.4266	51.2863	-69.1842	50.5777	Boreal Shield	-0.0174209085933244	1.16719441223267e-07
012025_tile_0036	1995	74.8901	50.7174	22.2092	51.5289	-69.1842	50.5777	Boreal Shield	-0.0174209085933244	1.16719441223267e-07
012025_tile_0036	1990	74.8601	50.6855	22.4242	51.4869	-69.1842	50.5777	Boreal Shield	-0.0174209085933244	1.16719441223267e-07
012025_tile_0036	1996	74.8874	50.7174	22.196	51.5289	-69.1842	50.5777	Boreal Shield	-0.0174209085933244	1.16719441223267e-07
012025_tile_0036	2009	73.287	49.8035	31.4178	45.0198	-69.1842	50.5777	Boreal Shield	-0.0174209085933244	1.16719441223267e-07
012025_tile_0036	1994	74.8865	50.7138	22.2152	51.5236	-69.1842	50.5777	Boreal Shield	-0.0174209085933244	1.16719441223267e-07
012025_tile_0036	2007	72.8338	49.3643	32.4316	44.5987	-69.1842	50.5777	Boreal Shield	-0.0174209085933244	1.16719441223267e-07
012025_tile_0036	2002	74.7874	50.6968	22.7605	51.0292	-69.1842	50.5777	Boreal Shield	-0.0174209085933244	1.16719441223267e-07
012025_tile_0036	2003	74.7565	50.6984	22.8867	50.8941	-69.1842	50.5777	Boreal Shield	-0.0174209085933244	1.16719441223267e-07
012025_tile_0036	1993	74.8928	50.7174	22.2254	51.5289	-69.1842	50.5777	Boreal Shield	-0.0174209085933244	1.16719441223267e-07
012025_tile_0036	1991	74.8601	50.6855	22.4242	51.4869	-69.1842	50.5777	Boreal Shield	-0.0174209085933244	1.16719441223267e-07
012025_tile_0036	1999	74.8469	50.7152	22.4074	51.3099	-69.1842	50.5777	Boreal Shield	-0.0174209085933244	1.16719441223267e-07
012025_tile_0036	2005	74.7565	50.6984	22.8867	50.8941	-69.1842	50.5777	Boreal Shield	-0.0174209085933244	1.16719441223267e-07
012025_tile_0036	1992	74.862	50.6874	22.4146	51.4878	-69.1842	50.5777	Boreal Shield	-0.0174209085933244	1.16719441223267e-07
012025_tile_0036	2000	74.5429	50.4166	24.3286	50.2194	-69.1842	50.5777	Boreal Shield	-0.0174209085933244	1.16719441223267e-07
012025_tile_0036	2008	73.0709	49.5774	31.7283	44.8565	-69.1842	50.5777	Boreal Shield	-0.0174209085933244	1.16719441223267e-07
012025_tile_0036	1986	75.0355	50.8582	21.2669	52.3978	-69.1842	50.5777	Boreal Shield	-0.0174209085933244	1.16719441223267e-07
012025_tile_0036	1985	75.0355	50.8582	21.2669	52.3978	-69.1842	50.5777	Boreal Shield	-0.0174209085933244	1.16719441223267e-07
012025_tile_0036	2001	74.7939	50.7033	22.7329	51.0725	-69.1842	50.5777	Boreal Shield	-0.0174209085933244	1.16719441223267e-07
012025_tile_0037	1987	82.2891	81.4808	18.6172	60.6612	-68.8685	50.5778	Boreal Shield	-0.565173754334733	3.01796032609047e-09
012025_tile_0037	1990	82.1491	81.3398	19.5781	59.8487	-68.8685	50.5778	Boreal Shield	-0.565173754334733	3.01796032609047e-09
012025_tile_0037	1988	82.2352	81.4257	18.858	60.4548	-68.8685	50.5778	Boreal Shield	-0.565173754334733	3.01796032609047e-09
012025_tile_0037	1994	82.1756	81.3666	19.4508	59.7815	-68.8685	50.5778	Boreal Shield	-0.565173754334733	3.01796032609047e-09
012025_tile_0037	1989	82.1024	81.2927	19.8405	59.689	-68.8685	50.5778	Boreal Shield	-0.565173754334733	3.01796032609047e-09
012025_tile_0037	2010	71.7537	68.7695	63.6836	32.7865	-68.8685	50.5778	Boreal Shield	-0.565173754334733	3.01796032609047e-09
012025_tile_0037	1995	82.179	81.37	19.4496	59.7858	-68.8685	50.5778	Boreal Shield	-0.565173754334733	3.01796032609047e-09
012025_tile_0037	2003	72.0029	68.249	50.5713	40.5742	-68.8685	50.5778	Boreal Shield	-0.565173754334733	3.01796032609047e-09
012025_tile_0037	1991	81.9498	81.1398	20.6195	58.9157	-68.8685	50.5778	Boreal Shield	-0.565173754334733	3.01796032609047e-09
012025_tile_0037	1999	76.0187	74.3208	36.1413	49.3572	-68.8685	50.5778	Boreal Shield	-0.565173754334733	3.01796032609047e-09
012025_tile_0037	1997	80.7392	79.5289	22.7239	57.8233	-68.8685	50.5778	Boreal Shield	-0.565173754334733	3.01796032609047e-09
012025_tile_0037	1993	82.0514	81.2421	20.0742	59.2654	-68.8685	50.5778	Boreal Shield	-0.565173754334733	3.01796032609047e-09
012025_tile_0037	1998	78.2916	76.8886	29.8575	53.3697	-68.8685	50.5778	Boreal Shield	-0.565173754334733	3.01796032609047e-09
012025_tile_0037	2001	74.477	70.6864	40.8198	46.3734	-68.8685	50.5778	Boreal Shield	-0.565173754334733	3.01796032609047e-09
012025_tile_0037	1986	82.2923	81.4841	18.6028	60.6834	-68.8685	50.5778	Boreal Shield	-0.565173754334733	3.01796032609047e-09
012025_tile_0037	2002	73.8053	70.1574	42.6125	45.4452	-68.8685	50.5778	Boreal Shield	-0.565173754334733	3.01796032609047e-09
012025_tile_0037	2005	72.796	69.9615	52.9862	38.215	-68.8685	50.5778	Boreal Shield	-0.565173754334733	3.01796032609047e-09
012025_tile_0037	2000	74.9289	71.1026	39.5514	47.0869	-68.8685	50.5778	Boreal Shield	-0.565173754334733	3.01796032609047e-09
012025_tile_0037	2006	71.9744	69.0596	57.598	35.5968	-68.8685	50.5778	Boreal Shield	-0.565173754334733	3.01796032609047e-09
012025_tile_0037	1996	82.174	81.365	19.4658	59.7854	-68.8685	50.5778	Boreal Shield	-0.565173754334733	3.01796032609047e-09
012025_tile_0037	2004	72.9547	70.1314	50.438	40.2497	-68.8685	50.5778	Boreal Shield	-0.565173754334733	3.01796032609047e-09
012025_tile_0037	1985	82.2923	81.4841	18.6028	60.6834	-68.8685	50.5778	Boreal Shield	-0.565173754334733	3.01796032609047e-09
012025_tile_0037	2007	69.8042	66.2732	64.5995	32.8455	-68.8685	50.5778	Boreal Shield	-0.565173754334733	3.01796032609047e-09
012025_tile_0037	2009	71.8339	68.9037	61.6369	33.83	-68.8685	50.5778	Boreal Shield	-0.565173754334733	3.01796032609047e-09
012025_tile_0037	2008	69.8529	66.3237	64.5737	32.863	-68.8685	50.5778	Boreal Shield	-0.565173754334733	3.01796032609047e-09
012025_tile_0037	1992	82.0071	81.1974	20.3384	59.124	-68.8685	50.5778	Boreal Shield	-0.565173754334733	3.01796032609047e-09
012025_tile_0038	1987	80.4926	64.3569	11.4734	61.1468	-68.5529	50.577	Boreal Shield	-0.084138528928637	5.97238467889838e-05
012025_tile_0038	1997	80.4675	64.342	11.6535	60.97	-68.5529	50.577	Boreal Shield	-0.084138528928637	5.97238467889838e-05
012025_tile_0038	1989	80.4389	64.3194	11.7772	60.9347	-68.5529	50.577	Boreal Shield	-0.084138528928637	5.97238467889838e-05
012025_tile_0038	1988	80.4848	64.3513	11.5346	61.1167	-68.5529	50.577	Boreal Shield	-0.084138528928637	5.97238467889838e-05
012025_tile_0038	2010	74.6905	62.4012	38.7977	42.4952	-68.5529	50.577	Boreal Shield	-0.084138528928637	5.97238467889838e-05
012025_tile_0038	2009	74.2296	61.659	39.2775	42.557	-68.5529	50.577	Boreal Shield	-0.084138528928637	5.97238467889838e-05
012025_tile_0038	2002	80.4654	64.342	11.6427	60.97	-68.5529	50.577	Boreal Shield	-0.084138528928637	5.97238467889838e-05
012025_tile_0038	1995	80.4675	64.342	11.6535	60.97	-68.5529	50.577	Boreal Shield	-0.084138528928637	5.97238467889838e-05
012025_tile_0038	1996	80.4675	64.342	11.6535	60.97	-68.5529	50.577	Boreal Shield	-0.084138528928637	5.97238467889838e-05
012025_tile_0038	1994	80.4675	64.342	11.6535	60.97	-68.5529	50.577	Boreal Shield	-0.084138528928637	5.97238467889838e-05
012025_tile_0038	2003	79.2218	64.3371	17.6533	57.9304	-68.5529	50.577	Boreal Shield	-0.084138528928637	5.97238467889838e-05
012025_tile_0038	1990	80.4434	64.3218	11.7508	60.9387	-68.5529	50.577	Boreal Shield	-0.084138528928637	5.97238467889838e-05
012025_tile_0038	2006	77.3059	64.098	23.0614	54.077	-68.5529	50.577	Boreal Shield	-0.084138528928637	5.97238467889838e-05
012025_tile_0038	1998	80.4675	64.342	11.6535	60.97	-68.5529	50.577	Boreal Shield	-0.084138528928637	5.97238467889838e-05
012025_tile_0038	1991	80.4434	64.3218	11.7508	60.9387	-68.5529	50.577	Boreal Shield	-0.084138528928637	5.97238467889838e-05
012025_tile_0038	1999	80.4675	64.342	11.6535	60.97	-68.5529	50.577	Boreal Shield	-0.084138528928637	5.97238467889838e-05
012025_tile_0038	2000	80.4675	64.342	11.6535	60.97	-68.5529	50.577	Boreal Shield	-0.084138528928637	5.97238467889838e-05
012025_tile_0038	1993	80.4652	64.3396	11.6631	60.969	-68.5529	50.577	Boreal Shield	-0.084138528928637	5.97238467889838e-05
012025_tile_0038	1986	80.498	64.3569	11.4734	61.1468	-68.5529	50.577	Boreal Shield	-0.084138528928637	5.97238467889838e-05
012025_tile_0038	2007	73.603	61.19	39.8961	42.263	-68.5529	50.577	Boreal Shield	-0.084138528928637	5.97238467889838e-05
012025_tile_0038	2005	78.0504	64.2881	20.3462	55.7807	-68.5529	50.577	Boreal Shield	-0.084138528928637	5.97238467889838e-05
012025_tile_0038	2004	78.7934	64.2787	18.3902	57.1311	-68.5529	50.577	Boreal Shield	-0.084138528928637	5.97238467889838e-05
012025_tile_0038	1992	80.4477	64.3218	11.7196	60.9443	-68.5529	50.577	Boreal Shield	-0.084138528928637	5.97238467889838e-05
012025_tile_0038	2008	73.6733	61.1947	39.8655	42.2628	-68.5529	50.577	Boreal Shield	-0.084138528928637	5.97238467889838e-05
012025_tile_0038	1985	80.498	64.3569	11.4734	61.1468	-68.5529	50.577	Boreal Shield	-0.084138528928637	5.97238467889838e-05
012025_tile_0038	2001	80.4654	64.342	11.6427	60.97	-68.5529	50.577	Boreal Shield	-0.084138528928637	5.97238467889838e-05
012025_tile_0039	1994	83.7162	83.4719	12.6421	66.5429	-68.2372	50.5754	Boreal Shield	-0.0035000000000025	1.09631599798377e-07
012025_tile_0039	1990	83.7162	83.4719	12.6421	66.5429	-68.2372	50.5754	Boreal Shield	-0.0035000000000025	1.09631599798377e-07
012025_tile_0039	1986	83.7162	83.4719	12.6421	66.5429	-68.2372	50.5754	Boreal Shield	-0.0035000000000025	1.09631599798377e-07
012025_tile_0039	2010	81.817	81.5329	23.4782	57.3715	-68.2372	50.5754	Boreal Shield	-0.0035000000000025	1.09631599798377e-07
012025_tile_0039	1989	83.7162	83.4719	12.6421	66.5429	-68.2372	50.5754	Boreal Shield	-0.0035000000000025	1.09631599798377e-07
012025_tile_0039	1987	83.7162	83.4719	12.6421	66.5429	-68.2372	50.5754	Boreal Shield	-0.0035000000000025	1.09631599798377e-07
012025_tile_0039	1995	83.7162	83.4719	12.6421	66.5429	-68.2372	50.5754	Boreal Shield	-0.0035000000000025	1.09631599798377e-07
012025_tile_0039	1988	83.7162	83.4719	12.6421	66.5429	-68.2372	50.5754	Boreal Shield	-0.0035000000000025	1.09631599798377e-07
012025_tile_0039	1996	83.7162	83.4719	12.6421	66.5429	-68.2372	50.5754	Boreal Shield	-0.0035000000000025	1.09631599798377e-07
012025_tile_0039	2004	83.6759	83.4316	12.8721	66.2637	-68.2372	50.5754	Boreal Shield	-0.0035000000000025	1.09631599798377e-07
012025_tile_0039	2002	83.6789	83.4346	12.8589	66.2927	-68.2372	50.5754	Boreal Shield	-0.0035000000000025	1.09631599798377e-07
012025_tile_0039	1997	83.6914	83.4471	12.7838	66.3595	-68.2372	50.5754	Boreal Shield	-0.0035000000000025	1.09631599798377e-07
012025_tile_0039	2006	83.6065	83.3611	13.2438	65.9914	-68.2372	50.5754	Boreal Shield	-0.0035000000000025	1.09631599798377e-07
012025_tile_0039	1991	83.7162	83.4719	12.6421	66.5429	-68.2372	50.5754	Boreal Shield	-0.0035000000000025	1.09631599798377e-07
012025_tile_0039	1992	83.7162	83.4719	12.6421	66.5429	-68.2372	50.5754	Boreal Shield	-0.0035000000000025	1.09631599798377e-07
012025_tile_0039	1993	83.7162	83.4719	12.6421	66.5429	-68.2372	50.5754	Boreal Shield	-0.0035000000000025	1.09631599798377e-07
012025_tile_0039	2009	81.7444	81.4789	23.9803	57.8716	-68.2372	50.5754	Boreal Shield	-0.0035000000000025	1.09631599798377e-07
012025_tile_0039	1999	83.6879	83.4436	12.7958	66.3383	-68.2372	50.5754	Boreal Shield	-0.0035000000000025	1.09631599798377e-07
012025_tile_0039	2005	83.6838	83.4395	12.8325	66.2806	-68.2372	50.5754	Boreal Shield	-0.0035000000000025	1.09631599798377e-07
012025_tile_0039	2003	83.6789	83.4346	12.8589	66.2927	-68.2372	50.5754	Boreal Shield	-0.0035000000000025	1.09631599798377e-07
012025_tile_0039	1998	83.6879	83.4436	12.7958	66.3383	-68.2372	50.5754	Boreal Shield	-0.0035000000000025	1.09631599798377e-07
012025_tile_0039	2001	83.6845	83.4402	12.827	66.3004	-68.2372	50.5754	Boreal Shield	-0.0035000000000025	1.09631599798377e-07
012025_tile_0039	2008	81.4145	81.0554	24.4968	57.7635	-68.2372	50.5754	Boreal Shield	-0.0035000000000025	1.09631599798377e-07
012025_tile_0039	2000	83.6692	83.4247	12.9279	66.2451	-68.2372	50.5754	Boreal Shield	-0.0035000000000025	1.09631599798377e-07
012025_tile_0039	2007	81.3855	81.0264	24.5797	57.7488	-68.2372	50.5754	Boreal Shield	-0.0035000000000025	1.09631599798377e-07
012025_tile_0039	1985	83.7162	83.4719	12.6421	66.5429	-68.2372	50.5754	Boreal Shield	-0.0035000000000025	1.09631599798377e-07
012025_tile_0040	2009	82.5121	75.0566	15.096	63.3811	-67.9216	50.5729	Boreal Shield	-0.0157886167146976	7.51509858787358e-08
012025_tile_0040	1987	84.0326	76.3621	6.7306	70.0884	-67.9216	50.5729	Boreal Shield	-0.0157886167146976	7.51509858787358e-08
012025_tile_0040	1989	84.0326	76.3621	6.7306	70.0884	-67.9216	50.5729	Boreal Shield	-0.0157886167146976	7.51509858787358e-08
012025_tile_0040	1996	84.0326	76.3621	6.7306	70.0884	-67.9216	50.5729	Boreal Shield	-0.0157886167146976	7.51509858787358e-08
012025_tile_0040	1988	84.0326	76.3621	6.7306	70.0884	-67.9216	50.5729	Boreal Shield	-0.0157886167146976	7.51509858787358e-08
012025_tile_0040	1995	84.0326	76.3621	6.7306	70.0884	-67.9216	50.5729	Boreal Shield	-0.0157886167146976	7.51509858787358e-08
012025_tile_0040	1998	83.9566	76.2858	7.1594	69.69	-67.9216	50.5729	Boreal Shield	-0.0157886167146976	7.51509858787358e-08
012025_tile_0040	1986	84.0326	76.3621	6.7306	70.0884	-67.9216	50.5729	Boreal Shield	-0.0157886167146976	7.51509858787358e-08
012025_tile_0040	2002	83.9555	76.285	7.1979	69.6374	-67.9216	50.5729	Boreal Shield	-0.0157886167146976	7.51509858787358e-08
012025_tile_0040	2010	82.7152	75.313	15.0486	62.5885	-67.9216	50.5729	Boreal Shield	-0.0157886167146976	7.51509858787358e-08
012025_tile_0040	2003	83.869	76.2272	7.6453	69.1493	-67.9216	50.5729	Boreal Shield	-0.0157886167146976	7.51509858787358e-08
012025_tile_0040	2006	83.7115	76.2081	8.4026	68.5893	-67.9216	50.5729	Boreal Shield	-0.0157886167146976	7.51509858787358e-08
012025_tile_0040	1999	83.9679	76.2975	7.1246	69.7053	-67.9216	50.5729	Boreal Shield	-0.0157886167146976	7.51509858787358e-08
012025_tile_0040	1997	83.9587	76.2879	7.1426	69.7088	-67.9216	50.5729	Boreal Shield	-0.0157886167146976	7.51509858787358e-08
012025_tile_0040	1990	84.0326	76.3621	6.7306	70.0884	-67.9216	50.5729	Boreal Shield	-0.0157886167146976	7.51509858787358e-08
012025_tile_0040	1993	84.0326	76.3621	6.7306	70.0884	-67.9216	50.5729	Boreal Shield	-0.0157886167146976	7.51509858787358e-08
012025_tile_0040	1991	84.0326	76.3621	6.7306	70.0884	-67.9216	50.5729	Boreal Shield	-0.0157886167146976	7.51509858787358e-08
012025_tile_0040	1994	84.0326	76.3621	6.7306	70.0884	-67.9216	50.5729	Boreal Shield	-0.0157886167146976	7.51509858787358e-08
012025_tile_0040	2000	83.9649	76.2944	7.151	69.6808	-67.9216	50.5729	Boreal Shield	-0.0157886167146976	7.51509858787358e-08
012025_tile_0040	2001	83.9627	76.2922	7.1582	69.6778	-67.9216	50.5729	Boreal Shield	-0.0157886167146976	7.51509858787358e-08
012025_tile_0040	2007	82.3848	74.9195	15.4143	63.2445	-67.9216	50.5729	Boreal Shield	-0.0157886167146976	7.51509858787358e-08
012025_tile_0040	2005	83.7324	76.229	8.2813	68.6243	-67.9216	50.5729	Boreal Shield	-0.0157886167146976	7.51509858787358e-08
012025_tile_0040	2004	83.6951	76.1991	8.3714	68.549	-67.9216	50.5729	Boreal Shield	-0.0157886167146976	7.51509858787358e-08
012025_tile_0040	1992	84.0326	76.3621	6.7306	70.0884	-67.9216	50.5729	Boreal Shield	-0.0157886167146976	7.51509858787358e-08
012025_tile_0040	2008	82.3848	74.9195	15.4143	63.2445	-67.9216	50.5729	Boreal Shield	-0.0157886167146976	7.51509858787358e-08
012025_tile_0040	1985	84.0326	76.3621	6.7306	70.0884	-67.9216	50.5729	Boreal Shield	-0.0157886167146976	7.51509858787358e-08
012025_tile_0041	1995	80.5911	80.4339	6.9703	64.2339	-67.6061	50.5695	Boreal Shield	-0.0223364009735319	3.83413663485044e-07
012025_tile_0041	1988	80.5911	80.4339	6.9703	64.2339	-67.6061	50.5695	Boreal Shield	-0.0223364009735319	3.83413663485044e-07
012025_tile_0041	1987	80.5911	80.4339	6.9703	64.2339	-67.6061	50.5695	Boreal Shield	-0.0223364009735319	3.83413663485044e-07
012025_tile_0041	1992	80.5911	80.4339	6.9703	64.2339	-67.6061	50.5695	Boreal Shield	-0.0223364009735319	3.83413663485044e-07
012025_tile_0041	1990	80.5911	80.4339	6.9703	64.2339	-67.6061	50.5695	Boreal Shield	-0.0223364009735319	3.83413663485044e-07
012025_tile_0041	1996	80.5911	80.4339	6.9703	64.2339	-67.6061	50.5695	Boreal Shield	-0.0223364009735319	3.83413663485044e-07
012025_tile_0041	2004	79.9207	79.7434	9.8866	61.619	-67.6061	50.5695	Boreal Shield	-0.0223364009735319	3.83413663485044e-07
012025_tile_0041	1994	80.5911	80.4339	6.9703	64.2339	-67.6061	50.5695	Boreal Shield	-0.0223364009735319	3.83413663485044e-07
012025_tile_0041	1989	80.5911	80.4339	6.9703	64.2339	-67.6061	50.5695	Boreal Shield	-0.0223364009735319	3.83413663485044e-07
012025_tile_0041	2010	79.7443	79.578	10.9569	60.5594	-67.6061	50.5695	Boreal Shield	-0.0223364009735319	3.83413663485044e-07
012025_tile_0041	2003	80.1888	80.0184	8.748	62.6505	-67.6061	50.5695	Boreal Shield	-0.0223364009735319	3.83413663485044e-07
012025_tile_0041	1993	80.5911	80.4339	6.9703	64.2339	-67.6061	50.5695	Boreal Shield	-0.0223364009735319	3.83413663485044e-07
012025_tile_0041	1991	80.5911	80.4339	6.9703	64.2339	-67.6061	50.5695	Boreal Shield	-0.0223364009735319	3.83413663485044e-07
012025_tile_0041	2002	80.5875	80.4303	6.9703	64.2313	-67.6061	50.5695	Boreal Shield	-0.0223364009735319	3.83413663485044e-07
012025_tile_0041	1997	80.5911	80.4339	6.9703	64.2339	-67.6061	50.5695	Boreal Shield	-0.0223364009735319	3.83413663485044e-07
012025_tile_0041	2000	80.5875	80.4303	6.9703	64.2313	-67.6061	50.5695	Boreal Shield	-0.0223364009735319	3.83413663485044e-07
012025_tile_0041	1998	80.5911	80.4339	6.9703	64.2339	-67.6061	50.5695	Boreal Shield	-0.0223364009735319	3.83413663485044e-07
012025_tile_0041	2009	79.8443	79.6761	10.3118	61.1554	-67.6061	50.5695	Boreal Shield	-0.0223364009735319	3.83413663485044e-07
012025_tile_0041	1999	80.5911	80.4339	6.9703	64.2339	-67.6061	50.5695	Boreal Shield	-0.0223364009735319	3.83413663485044e-07
012025_tile_0041	2005	79.9939	79.8267	9.6891	61.7071	-67.6061	50.5695	Boreal Shield	-0.0223364009735319	3.83413663485044e-07
012025_tile_0041	2006	79.9959	79.8287	9.6927	61.7071	-67.6061	50.5695	Boreal Shield	-0.0223364009735319	3.83413663485044e-07
012025_tile_0041	1985	80.5911	80.4339	6.9703	64.2339	-67.6061	50.5695	Boreal Shield	-0.0223364009735319	3.83413663485044e-07
012025_tile_0041	1986	80.5911	80.4339	6.9703	64.2339	-67.6061	50.5695	Boreal Shield	-0.0223364009735319	3.83413663485044e-07
012025_tile_0041	2001	80.5875	80.4303	6.9703	64.2313	-67.6061	50.5695	Boreal Shield	-0.0223364009735319	3.83413663485044e-07
012025_tile_0041	2008	79.938	79.7697	10.0218	61.4477	-67.6061	50.5695	Boreal Shield	-0.0223364009735319	3.83413663485044e-07
012025_tile_0041	2007	79.9569	79.7892	9.9245	61.4951	-67.6061	50.5695	Boreal Shield	-0.0223364009735319	3.83413663485044e-07
012025_tile_0042	1987	89.4632	89.4363	9.5077	72.8497	-67.2906	50.5653	Boreal Shield	-6.91870261163714e-05	5.20596904607373e-06
012025_tile_0042	2010	89.4307	89.4032	9.6524	72.7484	-67.2906	50.5653	Boreal Shield	-6.91870261163714e-05	5.20596904607373e-06
012025_tile_0042	1986	89.4632	89.4363	9.5077	72.8497	-67.2906	50.5653	Boreal Shield	-6.91870261163714e-05	5.20596904607373e-06
012025_tile_0042	1995	89.4623	89.4354	9.5149	72.8407	-67.2906	50.5653	Boreal Shield	-6.91870261163714e-05	5.20596904607373e-06
012025_tile_0042	1988	89.4632	89.4363	9.5077	72.8497	-67.2906	50.5653	Boreal Shield	-6.91870261163714e-05	5.20596904607373e-06
012025_tile_0042	1996	89.4623	89.4354	9.5149	72.8407	-67.2906	50.5653	Boreal Shield	-6.91870261163714e-05	5.20596904607373e-06
012025_tile_0042	1999	89.4623	89.4354	9.5149	72.8407	-67.2906	50.5653	Boreal Shield	-6.91870261163714e-05	5.20596904607373e-06
012025_tile_0042	1997	89.4623	89.4354	9.5149	72.8407	-67.2906	50.5653	Boreal Shield	-6.91870261163714e-05	5.20596904607373e-06
012025_tile_0042	1990	89.4632	89.4363	9.5077	72.8497	-67.2906	50.5653	Boreal Shield	-6.91870261163714e-05	5.20596904607373e-06
012025_tile_0042	2000	89.4623	89.4354	9.5149	72.8407	-67.2906	50.5653	Boreal Shield	-6.91870261163714e-05	5.20596904607373e-06
012025_tile_0042	1998	89.4623	89.4354	9.5149	72.8407	-67.2906	50.5653	Boreal Shield	-6.91870261163714e-05	5.20596904607373e-06
012025_tile_0042	1991	89.4632	89.4363	9.5077	72.8497	-67.2906	50.5653	Boreal Shield	-6.91870261163714e-05	5.20596904607373e-06
012025_tile_0042	2001	89.4623	89.4354	9.5149	72.8407	-67.2906	50.5653	Boreal Shield	-6.91870261163714e-05	5.20596904607373e-06
012025_tile_0042	2002	89.4623	89.4354	9.5149	72.8407	-67.2906	50.5653	Boreal Shield	-6.91870261163714e-05	5.20596904607373e-06
012025_tile_0042	2003	89.4623	89.4354	9.5149	72.8407	-67.2906	50.5653	Boreal Shield	-6.91870261163714e-05	5.20596904607373e-06
012025_tile_0042	2006	89.4623	89.4354	9.5149	72.8407	-67.2906	50.5653	Boreal Shield	-6.91870261163714e-05	5.20596904607373e-06
012025_tile_0042	1989	89.4632	89.4363	9.5077	72.8497	-67.2906	50.5653	Boreal Shield	-6.91870261163714e-05	5.20596904607373e-06
012025_tile_0042	1992	89.4632	89.4363	9.5077	72.8497	-67.2906	50.5653	Boreal Shield	-6.91870261163714e-05	5.20596904607373e-06
012025_tile_0042	2005	89.4623	89.4354	9.5149	72.8407	-67.2906	50.5653	Boreal Shield	-6.91870261163714e-05	5.20596904607373e-06
012025_tile_0042	1993	89.4574	89.4304	9.5281	72.8349	-67.2906	50.5653	Boreal Shield	-6.91870261163714e-05	5.20596904607373e-06
012025_tile_0042	2004	89.4623	89.4354	9.5149	72.8407	-67.2906	50.5653	Boreal Shield	-6.91870261163714e-05	5.20596904607373e-06
012025_tile_0042	2007	89.4329	89.4053	9.6392	72.761	-67.2906	50.5653	Boreal Shield	-6.91870261163714e-05	5.20596904607373e-06
012025_tile_0042	2009	89.4329	89.4053	9.6392	72.761	-67.2906	50.5653	Boreal Shield	-6.91870261163714e-05	5.20596904607373e-06
012025_tile_0042	2008	89.4329	89.4053	9.6392	72.761	-67.2906	50.5653	Boreal Shield	-6.91870261163714e-05	5.20596904607373e-06
012025_tile_0042	1985	89.4632	89.4363	9.5077	72.8497	-67.2906	50.5653	Boreal Shield	-6.91870261163714e-05	5.20596904607373e-06
012025_tile_0042	1994	89.4623	89.4354	9.5149	72.8407	-67.2906	50.5653	Boreal Shield	-6.91870261163714e-05	5.20596904607373e-06
012025_tile_0043	2010	84.4122	84.1996	18.4298	62.2507	-66.9752	50.5603	Boreal Shield	-0.00135000000000218	1.0200346345357e-08
012025_tile_0043	1987	84.4411	84.2285	18.2556	62.3936	-66.9752	50.5603	Boreal Shield	-0.00135000000000218	1.0200346345357e-08
012025_tile_0043	1988	84.4411	84.2285	18.2556	62.3936	-66.9752	50.5603	Boreal Shield	-0.00135000000000218	1.0200346345357e-08
012025_tile_0043	1994	84.4299	84.2173	18.3241	62.3484	-66.9752	50.5603	Boreal Shield	-0.00135000000000218	1.0200346345357e-08
012025_tile_0043	2003	84.4149	84.2023	18.4142	62.2729	-66.9752	50.5603	Boreal Shield	-0.00135000000000218	1.0200346345357e-08
012025_tile_0043	1989	84.4411	84.2285	18.2556	62.3936	-66.9752	50.5603	Boreal Shield	-0.00135000000000218	1.0200346345357e-08
012025_tile_0043	1999	84.4256	84.213	18.3565	62.3275	-66.9752	50.5603	Boreal Shield	-0.00135000000000218	1.0200346345357e-08
012025_tile_0043	1990	84.4411	84.2285	18.2556	62.3936	-66.9752	50.5603	Boreal Shield	-0.00135000000000218	1.0200346345357e-08
012025_tile_0043	1998	84.4234	84.2108	18.3745	62.3213	-66.9752	50.5603	Boreal Shield	-0.00135000000000218	1.0200346345357e-08
012025_tile_0043	2009	84.4122	84.1996	18.4298	62.2507	-66.9752	50.5603	Boreal Shield	-0.00135000000000218	1.0200346345357e-08
012025_tile_0043	1986	84.4411	84.2285	18.2556	62.3936	-66.9752	50.5603	Boreal Shield	-0.00135000000000218	1.0200346345357e-08
012025_tile_0043	1997	84.4256	84.213	18.3565	62.3275	-66.9752	50.5603	Boreal Shield	-0.00135000000000218	1.0200346345357e-08
012025_tile_0043	1995	84.4256	84.213	18.3565	62.3275	-66.9752	50.5603	Boreal Shield	-0.00135000000000218	1.0200346345357e-08
012025_tile_0043	2006	84.4149	84.2023	18.4142	62.2729	-66.9752	50.5603	Boreal Shield	-0.00135000000000218	1.0200346345357e-08
012025_tile_0043	1996	84.4256	84.213	18.3565	62.3275	-66.9752	50.5603	Boreal Shield	-0.00135000000000218	1.0200346345357e-08
012025_tile_0043	2004	84.4149	84.2023	18.4142	62.2729	-66.9752	50.5603	Boreal Shield	-0.00135000000000218	1.0200346345357e-08
012025_tile_0043	2002	84.4149	84.2023	18.4142	62.2729	-66.9752	50.5603	Boreal Shield	-0.00135000000000218	1.0200346345357e-08
012025_tile_0043	2005	84.4149	84.2023	18.4142	62.2729	-66.9752	50.5603	Boreal Shield	-0.00135000000000218	1.0200346345357e-08
012025_tile_0043	1992	84.4158	84.2027	18.3649	62.3453	-66.9752	50.5603	Boreal Shield	-0.00135000000000218	1.0200346345357e-08
012025_tile_0043	2000	84.4149	84.2023	18.4142	62.2729	-66.9752	50.5603	Boreal Shield	-0.00135000000000218	1.0200346345357e-08
012025_tile_0043	1991	84.4411	84.2285	18.2556	62.3936	-66.9752	50.5603	Boreal Shield	-0.00135000000000218	1.0200346345357e-08
012025_tile_0043	2007	84.4122	84.1996	18.4298	62.2507	-66.9752	50.5603	Boreal Shield	-0.00135000000000218	1.0200346345357e-08
012025_tile_0043	2008	84.4122	84.1996	18.4298	62.2507	-66.9752	50.5603	Boreal Shield	-0.00135000000000218	1.0200346345357e-08
012025_tile_0043	1985	84.4411	84.2285	18.2556	62.3936	-66.9752	50.5603	Boreal Shield	-0.00135000000000218	1.0200346345357e-08
012025_tile_0043	1993	84.4299	84.2173	18.3241	62.3484	-66.9752	50.5603	Boreal Shield	-0.00135000000000218	1.0200346345357e-08
012025_tile_0043	2001	84.4149	84.2023	18.4142	62.2729	-66.9752	50.5603	Boreal Shield	-0.00135000000000218	1.0200346345357e-08
012025_tile_0047	1995	67.4144	48.0915	15.2029	46.0985	-69.1834	50.3767	Boreal Shield	-0.120499999999997	2.51658338612515e-09
012025_tile_0047	1986	67.4272	48.0915	15.1453	46.1235	-69.1834	50.3767	Boreal Shield	-0.120499999999997	2.51658338612515e-09
012025_tile_0047	1992	67.4144	48.0915	15.2029	46.0985	-69.1834	50.3767	Boreal Shield	-0.120499999999997	2.51658338612515e-09
012025_tile_0047	1990	67.4144	48.0915	15.2029	46.0985	-69.1834	50.3767	Boreal Shield	-0.120499999999997	2.51658338612515e-09
012025_tile_0047	1991	67.4123	48.0894	15.2017	46.0972	-69.1834	50.3767	Boreal Shield	-0.120499999999997	2.51658338612515e-09
012025_tile_0047	1993	67.4144	48.0915	15.2029	46.0985	-69.1834	50.3767	Boreal Shield	-0.120499999999997	2.51658338612515e-09
012025_tile_0047	1988	67.4197	48.0915	15.1777	46.1017	-69.1834	50.3767	Boreal Shield	-0.120499999999997	2.51658338612515e-09
012025_tile_0047	1987	67.4272	48.0915	15.1453	46.1235	-69.1834	50.3767	Boreal Shield	-0.120499999999997	2.51658338612515e-09
012025_tile_0047	1994	67.4144	48.0915	15.2029	46.0985	-69.1834	50.3767	Boreal Shield	-0.120499999999997	2.51658338612515e-09
012025_tile_0047	2003	65.7587	46.488	19.1733	43.3546	-69.1834	50.3767	Boreal Shield	-0.120499999999997	2.51658338612515e-09
012025_tile_0047	2001	66.3129	46.9069	17.2863	44.592	-69.1834	50.3767	Boreal Shield	-0.120499999999997	2.51658338612515e-09
012025_tile_0047	2010	64.0214	45.401	31.3674	35.9114	-69.1834	50.3767	Boreal Shield	-0.120499999999997	2.51658338612515e-09
012025_tile_0047	1998	67.2499	47.9526	15.5693	45.7142	-69.1834	50.3767	Boreal Shield	-0.120499999999997	2.51658338612515e-09
012025_tile_0047	1996	67.4144	48.0915	15.2029	46.0985	-69.1834	50.3767	Boreal Shield	-0.120499999999997	2.51658338612515e-09
012025_tile_0047	1999	67.2499	47.9526	15.5693	45.7142	-69.1834	50.3767	Boreal Shield	-0.120499999999997	2.51658338612515e-09
012025_tile_0047	1997	67.2499	47.9526	15.5693	45.7142	-69.1834	50.3767	Boreal Shield	-0.120499999999997	2.51658338612515e-09
012025_tile_0047	1989	67.4144	48.0915	15.2029	46.0985	-69.1834	50.3767	Boreal Shield	-0.120499999999997	2.51658338612515e-09
012025_tile_0047	2000	66.6085	47.2269	16.6089	45.0194	-69.1834	50.3767	Boreal Shield	-0.120499999999997	2.51658338612515e-09
012025_tile_0047	1985	67.4272	48.0915	15.1453	46.1235	-69.1834	50.3767	Boreal Shield	-0.120499999999997	2.51658338612515e-09
012025_tile_0047	2009	63.8405	45.2502	31.3758	35.8303	-69.1834	50.3767	Boreal Shield	-0.120499999999997	2.51658338612515e-09
012025_tile_0047	2002	65.9684	46.5413	18.1704	44.1142	-69.1834	50.3767	Boreal Shield	-0.120499999999997	2.51658338612515e-09
012025_tile_0047	2005	65.9895	46.8905	19.7991	43.2117	-69.1834	50.3767	Boreal Shield	-0.120499999999997	2.51658338612515e-09
012025_tile_0047	2008	63.3534	44.7652	32.1157	35.4409	-69.1834	50.3767	Boreal Shield	-0.120499999999997	2.51658338612515e-09
012025_tile_0047	2004	65.9514	46.6865	19.3529	43.4265	-69.1834	50.3767	Boreal Shield	-0.120499999999997	2.51658338612515e-09
012025_tile_0047	2007	63.1734	44.6256	32.4088	35.3685	-69.1834	50.3767	Boreal Shield	-0.120499999999997	2.51658338612515e-09
012025_tile_0047	2006	65.2425	46.4945	22.9443	41.1486	-69.1834	50.3767	Boreal Shield	-0.120499999999997	2.51658338612515e-09
012025_tile_0048	2009	68.1447	66.5392	66.0769	25.9368	-68.8691	50.3768	Boreal Shield	-0.524805544147844	4.44729323589854e-07
012025_tile_0048	1987	78.7049	78.1972	14.5933	55.8706	-68.8691	50.3768	Boreal Shield	-0.524805544147844	4.44729323589854e-07
012025_tile_0048	1996	76.6874	75.6733	21.9444	51.5341	-68.8691	50.3768	Boreal Shield	-0.524805544147844	4.44729323589854e-07
012025_tile_0048	1997	74.1613	72.3099	27.1261	47.7065	-68.8691	50.3768	Boreal Shield	-0.524805544147844	4.44729323589854e-07
012025_tile_0048	1995	76.6935	75.6795	21.9107	51.5627	-68.8691	50.3768	Boreal Shield	-0.524805544147844	4.44729323589854e-07
012025_tile_0048	1988	78.7019	78.1941	14.6126	55.8503	-68.8691	50.3768	Boreal Shield	-0.524805544147844	4.44729323589854e-07
012025_tile_0048	2010	68.7353	67.2364	67.4312	25.3785	-68.8691	50.3768	Boreal Shield	-0.524805544147844	4.44729323589854e-07
012025_tile_0048	1992	76.683	75.6463	20.8879	52.082	-68.8691	50.3768	Boreal Shield	-0.524805544147844	4.44729323589854e-07
012025_tile_0048	1990	77.289	76.2789	19.1685	53.0772	-68.8691	50.3768	Boreal Shield	-0.524805544147844	4.44729323589854e-07
012025_tile_0048	1986	78.7073	78.1995	14.5813	55.8903	-68.8691	50.3768	Boreal Shield	-0.524805544147844	4.44729323589854e-07
012025_tile_0048	1991	76.674	75.6364	20.9192	52.0614	-68.8691	50.3768	Boreal Shield	-0.524805544147844	4.44729323589854e-07
012025_tile_0048	1989	78.648	78.0666	14.7723	55.7085	-68.8691	50.3768	Boreal Shield	-0.524805544147844	4.44729323589854e-07
012025_tile_0048	2003	67.3483	63.8634	52.4006	32.5364	-68.8691	50.3768	Boreal Shield	-0.524805544147844	4.44729323589854e-07
012025_tile_0048	1998	71.2182	69.032	36.8776	41.5313	-68.8691	50.3768	Boreal Shield	-0.524805544147844	4.44729323589854e-07
012025_tile_0048	2004	68.6383	66.6345	52.3604	32.3638	-68.8691	50.3768	Boreal Shield	-0.524805544147844	4.44729323589854e-07
012025_tile_0048	1999	69.6266	67.3202	42.5356	38.052	-68.8691	50.3768	Boreal Shield	-0.524805544147844	4.44729323589854e-07
012025_tile_0048	2007	65.6578	63.4816	69.0774	25.356	-68.8691	50.3768	Boreal Shield	-0.524805544147844	4.44729323589854e-07
012025_tile_0048	2005	70.1898	68.5513	51.9784	32.4164	-68.8691	50.3768	Boreal Shield	-0.524805544147844	4.44729323589854e-07
012025_tile_0048	2000	66.7213	63.0413	49.2825	33.9873	-68.8691	50.3768	Boreal Shield	-0.524805544147844	4.44729323589854e-07
012025_tile_0048	1985	78.7073	78.1995	14.5813	55.8903	-68.8691	50.3768	Boreal Shield	-0.524805544147844	4.44729323589854e-07
012025_tile_0048	1993	76.7023	75.6645	20.9504	52.0622	-68.8691	50.3768	Boreal Shield	-0.524805544147844	4.44729323589854e-07
012025_tile_0048	2001	66.0563	62.4284	50.3689	33.3354	-68.8691	50.3768	Boreal Shield	-0.524805544147844	4.44729323589854e-07
012025_tile_0048	1994	76.7666	75.731	20.8123	52.1139	-68.8691	50.3768	Boreal Shield	-0.524805544147844	4.44729323589854e-07
012025_tile_0048	2002	65.4201	61.3398	51.913	32.5148	-68.8691	50.3768	Boreal Shield	-0.524805544147844	4.44729323589854e-07
012025_tile_0048	2006	70.2997	68.767	52.9868	32.1285	-68.8691	50.3768	Boreal Shield	-0.524805544147844	4.44729323589854e-07
012025_tile_0048	2008	66.0192	63.8874	68.7999	25.258	-68.8691	50.3768	Boreal Shield	-0.524805544147844	4.44729323589854e-07
012025_tile_0049	1988	76.5638	47.4633	17.8508	56.2492	-68.5547	50.376	Boreal Shield	-0.144707135523614	6.38646966422129e-08
012025_tile_0049	1991	76.4407	47.4609	18.3127	55.9532	-68.5547	50.376	Boreal Shield	-0.144707135523614	6.38646966422129e-08
012025_tile_0049	1987	76.5674	47.4669	17.8376	56.2717	-68.5547	50.376	Boreal Shield	-0.144707135523614	6.38646966422129e-08
012025_tile_0049	1996	76.5412	47.4553	17.9902	56.131	-68.5547	50.376	Boreal Shield	-0.144707135523614	6.38646966422129e-08
012025_tile_0049	1995	76.549	47.4609	17.9662	56.1708	-68.5547	50.376	Boreal Shield	-0.144707135523614	6.38646966422129e-08
012025_tile_0049	2010	68.9888	39.9726	55.0408	30.7013	-68.5547	50.376	Boreal Shield	-0.144707135523614	6.38646966422129e-08
012025_tile_0049	1985	76.5674	47.4669	17.8376	56.2717	-68.5547	50.376	Boreal Shield	-0.144707135523614	6.38646966422129e-08
012025_tile_0049	2009	67.9996	37.9414	51.0536	33.7426	-68.5547	50.376	Boreal Shield	-0.144707135523614	6.38646966422129e-08
012025_tile_0049	1994	76.549	47.4609	17.9662	56.1708	-68.5547	50.376	Boreal Shield	-0.144707135523614	6.38646966422129e-08
012025_tile_0049	2002	76.4982	47.4431	18.1938	55.9874	-68.5547	50.376	Boreal Shield	-0.144707135523614	6.38646966422129e-08
012025_tile_0049	2003	74.2505	44.8971	24.1743	51.1959	-68.5547	50.376	Boreal Shield	-0.144707135523614	6.38646966422129e-08
012025_tile_0049	1990	76.538	47.4633	17.9938	56.1386	-68.5547	50.376	Boreal Shield	-0.144707135523614	6.38646966422129e-08
012025_tile_0049	2004	73.1715	43.7088	27.5087	48.62	-68.5547	50.376	Boreal Shield	-0.144707135523614	6.38646966422129e-08
012025_tile_0049	1997	76.5371	47.4553	17.9926	56.1267	-68.5547	50.376	Boreal Shield	-0.144707135523614	6.38646966422129e-08
012025_tile_0049	1989	76.543	47.4633	17.8953	56.2236	-68.5547	50.376	Boreal Shield	-0.144707135523614	6.38646966422129e-08
012025_tile_0049	1992	76.443	47.4609	18.3475	55.9278	-68.5547	50.376	Boreal Shield	-0.144707135523614	6.38646966422129e-08
012025_tile_0049	2001	76.5266	47.4523	18.0406	56.0912	-68.5547	50.376	Boreal Shield	-0.144707135523614	6.38646966422129e-08
012025_tile_0049	1986	76.5674	47.4669	17.8376	56.2717	-68.5547	50.376	Boreal Shield	-0.144707135523614	6.38646966422129e-08
012025_tile_0049	2000	76.5247	47.4498	18.0622	56.0975	-68.5547	50.376	Boreal Shield	-0.144707135523614	6.38646966422129e-08
012025_tile_0049	2007	66.6442	36.7329	52.9352	33.1583	-68.5547	50.376	Boreal Shield	-0.144707135523614	6.38646966422129e-08
012025_tile_0049	1993	76.5468	47.4609	17.9758	56.1596	-68.5547	50.376	Boreal Shield	-0.144707135523614	6.38646966422129e-08
012025_tile_0049	2006	72.3504	42.9379	28.7056	47.4433	-68.5547	50.376	Boreal Shield	-0.144707135523614	6.38646966422129e-08
012025_tile_0049	2008	66.6327	36.7104	52.9754	33.1326	-68.5547	50.376	Boreal Shield	-0.144707135523614	6.38646966422129e-08
012025_tile_0049	2005	73.3601	43.8811	26.8895	48.9798	-68.5547	50.376	Boreal Shield	-0.144707135523614	6.38646966422129e-08
012025_tile_0049	1999	76.5293	47.4523	18.0274	56.1112	-68.5547	50.376	Boreal Shield	-0.144707135523614	6.38646966422129e-08
012025_tile_0049	1998	76.5371	47.4553	17.9926	56.1267	-68.5547	50.376	Boreal Shield	-0.144707135523614	6.38646966422129e-08
012025_tile_0050	1996	79.4415	79.3746	3.6893	62.9523	-68.2405	50.3744	Boreal Shield	-0.130158240554846	4.07583620187779e-08
012025_tile_0050	1989	79.4462	79.3797	3.6581	62.9691	-68.2405	50.3744	Boreal Shield	-0.130158240554846	4.07583620187779e-08
012025_tile_0050	1986	79.4462	79.3797	3.6581	62.9691	-68.2405	50.3744	Boreal Shield	-0.130158240554846	4.07583620187779e-08
012025_tile_0050	1995	79.4415	79.3746	3.6893	62.9523	-68.2405	50.3744	Boreal Shield	-0.130158240554846	4.07583620187779e-08
012025_tile_0050	1987	79.4462	79.3797	3.6581	62.9691	-68.2405	50.3744	Boreal Shield	-0.130158240554846	4.07583620187779e-08
012025_tile_0050	1988	79.4462	79.3797	3.6581	62.9691	-68.2405	50.3744	Boreal Shield	-0.130158240554846	4.07583620187779e-08
012025_tile_0050	1991	79.4337	79.3671	3.6971	62.9447	-68.2405	50.3744	Boreal Shield	-0.130158240554846	4.07583620187779e-08
012025_tile_0050	1999	79.4411	79.3743	3.6929	62.9418	-68.2405	50.3744	Boreal Shield	-0.130158240554846	4.07583620187779e-08
012025_tile_0050	2010	71.1928	70.1914	34.7618	42.0986	-68.2405	50.3744	Boreal Shield	-0.130158240554846	4.07583620187779e-08
012025_tile_0050	1997	79.4319	79.3651	3.7314	62.8993	-68.2405	50.3744	Boreal Shield	-0.130158240554846	4.07583620187779e-08
012025_tile_0050	2000	79.4411	79.3743	3.6929	62.9418	-68.2405	50.3744	Boreal Shield	-0.130158240554846	4.07583620187779e-08
012025_tile_0050	1990	79.4462	79.3797	3.6581	62.9691	-68.2405	50.3744	Boreal Shield	-0.130158240554846	4.07583620187779e-08
012025_tile_0050	1998	79.4319	79.3651	3.7314	62.8993	-68.2405	50.3744	Boreal Shield	-0.130158240554846	4.07583620187779e-08
012025_tile_0050	1993	79.4377	79.371	3.6839	62.9516	-68.2405	50.3744	Boreal Shield	-0.130158240554846	4.07583620187779e-08
012025_tile_0050	1994	79.4389	79.3725	3.7073	62.9219	-68.2405	50.3744	Boreal Shield	-0.130158240554846	4.07583620187779e-08
012025_tile_0050	2006	74.9352	74.0613	13.1628	54.9145	-68.2405	50.3744	Boreal Shield	-0.130158240554846	4.07583620187779e-08
012025_tile_0050	1985	79.4462	79.3797	3.6581	62.9691	-68.2405	50.3744	Boreal Shield	-0.130158240554846	4.07583620187779e-08
012025_tile_0050	2004	76.8645	76.1252	9.5653	58.0035	-68.2405	50.3744	Boreal Shield	-0.130158240554846	4.07583620187779e-08
012025_tile_0050	2003	77.4924	77.1061	8.2927	59.082	-68.2405	50.3744	Boreal Shield	-0.130158240554846	4.07583620187779e-08
012025_tile_0050	2008	71.068	69.6751	29.0575	45.1201	-68.2405	50.3744	Boreal Shield	-0.130158240554846	4.07583620187779e-08
012025_tile_0050	2009	70.8233	69.2816	30.3392	44.2059	-68.2405	50.3744	Boreal Shield	-0.130158240554846	4.07583620187779e-08
012025_tile_0050	2007	71.1481	69.7641	28.7296	45.259	-68.2405	50.3744	Boreal Shield	-0.130158240554846	4.07583620187779e-08
012025_tile_0050	2005	76.8672	76.1686	9.4476	58.039	-68.2405	50.3744	Boreal Shield	-0.130158240554846	4.07583620187779e-08
012025_tile_0050	2002	79.4253	79.3584	3.7842	62.8582	-68.2405	50.3744	Boreal Shield	-0.130158240554846	4.07583620187779e-08
012025_tile_0050	2001	79.4281	79.3613	3.7818	62.8617	-68.2405	50.3744	Boreal Shield	-0.130158240554846	4.07583620187779e-08
012025_tile_0050	1992	79.4337	79.3671	3.6971	62.9447	-68.2405	50.3744	Boreal Shield	-0.130158240554846	4.07583620187779e-08
012025_tile_0051	2003	85.5576	56.9075	10.3917	70.3075	-67.9262	50.3719	Boreal Shield	-0.0488121757925072	3.82826712552742e-08
012025_tile_0051	2010	81.3753	53.0904	22.6416	60.229	-67.9262	50.3719	Boreal Shield	-0.0488121757925072	3.82826712552742e-08
012025_tile_0051	1995	86.0026	57.0616	8.5275	72.0202	-67.9262	50.3719	Boreal Shield	-0.0488121757925072	3.82826712552742e-08
012025_tile_0051	2009	82.9341	54.8013	19.0562	62.8901	-67.9262	50.3719	Boreal Shield	-0.0488121757925072	3.82826712552742e-08
012025_tile_0051	2002	85.8751	56.9472	9.1149	71.5211	-67.9262	50.3719	Boreal Shield	-0.0488121757925072	3.82826712552742e-08
012025_tile_0051	1987	86.0331	57.0832	8.411	72.1885	-67.9262	50.3719	Boreal Shield	-0.0488121757925072	3.82826712552742e-08
012025_tile_0051	1992	85.9518	57.0059	8.6939	71.9198	-67.9262	50.3719	Boreal Shield	-0.0488121757925072	3.82826712552742e-08
012025_tile_0051	1990	86.0277	57.0832	8.381	72.1883	-67.9262	50.3719	Boreal Shield	-0.0488121757925072	3.82826712552742e-08
012025_tile_0051	1986	86.0331	57.0832	8.411	72.1885	-67.9262	50.3719	Boreal Shield	-0.0488121757925072	3.82826712552742e-08
012025_tile_0051	1989	86.0277	57.0832	8.381	72.1883	-67.9262	50.3719	Boreal Shield	-0.0488121757925072	3.82826712552742e-08
012025_tile_0051	1988	86.0186	57.0763	8.4086	72.1737	-67.9262	50.3719	Boreal Shield	-0.0488121757925072	3.82826712552742e-08
012025_tile_0051	2001	85.9057	56.978	8.9732	71.6643	-67.9262	50.3719	Boreal Shield	-0.0488121757925072	3.82826712552742e-08
012025_tile_0051	1991	85.8799	56.9306	8.8555	71.8218	-67.9262	50.3719	Boreal Shield	-0.0488121757925072	3.82826712552742e-08
012025_tile_0051	1997	85.9846	57.0578	8.5852	71.991	-67.9262	50.3719	Boreal Shield	-0.0488121757925072	3.82826712552742e-08
012025_tile_0051	2000	85.9873	57.0605	8.5732	71.9971	-67.9262	50.3719	Boreal Shield	-0.0488121757925072	3.82826712552742e-08
012025_tile_0051	1998	85.9846	57.0578	8.5852	71.991	-67.9262	50.3719	Boreal Shield	-0.0488121757925072	3.82826712552742e-08
012025_tile_0051	1996	86.0026	57.0616	8.5275	72.0202	-67.9262	50.3719	Boreal Shield	-0.0488121757925072	3.82826712552742e-08
012025_tile_0051	2004	85.0203	56.8785	12.2277	68.6468	-67.9262	50.3719	Boreal Shield	-0.0488121757925072	3.82826712552742e-08
012025_tile_0051	1999	85.9873	57.0605	8.5732	71.9971	-67.9262	50.3719	Boreal Shield	-0.0488121757925072	3.82826712552742e-08
012025_tile_0051	2007	83.4762	55.3631	17.3073	64.4194	-67.9262	50.3719	Boreal Shield	-0.0488121757925072	3.82826712552742e-08
012025_tile_0051	2005	85.105	56.9187	11.9971	68.8187	-67.9262	50.3719	Boreal Shield	-0.0488121757925072	3.82826712552742e-08
012025_tile_0051	1993	85.9756	57.0304	8.6158	71.9595	-67.9262	50.3719	Boreal Shield	-0.0488121757925072	3.82826712552742e-08
012025_tile_0051	1994	85.9905	57.0455	8.5702	71.9888	-67.9262	50.3719	Boreal Shield	-0.0488121757925072	3.82826712552742e-08
012025_tile_0051	2006	84.9819	56.7771	12.4211	68.4618	-67.9262	50.3719	Boreal Shield	-0.0488121757925072	3.82826712552742e-08
012025_tile_0051	1985	86.0331	57.0832	8.411	72.1885	-67.9262	50.3719	Boreal Shield	-0.0488121757925072	3.82826712552742e-08
012025_tile_0051	2008	83.3874	55.2721	17.6671	64.0782	-67.9262	50.3719	Boreal Shield	-0.0488121757925072	3.82826712552742e-08
012025_tile_0052	1996	86.0648	86.0241	9.823	67.1995	-67.612	50.3686	Boreal Shield	-0.00195436568299379	1.34923975565471e-05
012025_tile_0052	1989	86.0648	86.0241	9.823	67.1995	-67.612	50.3686	Boreal Shield	-0.00195436568299379	1.34923975565471e-05
012025_tile_0052	1987	86.0648	86.0241	9.823	67.1995	-67.612	50.3686	Boreal Shield	-0.00195436568299379	1.34923975565471e-05
012025_tile_0052	1988	86.0648	86.0241	9.823	67.1995	-67.612	50.3686	Boreal Shield	-0.00195436568299379	1.34923975565471e-05
012025_tile_0052	1993	86.0648	86.0241	9.823	67.1995	-67.612	50.3686	Boreal Shield	-0.00195436568299379	1.34923975565471e-05
012025_tile_0052	1997	86.0648	86.0241	9.823	67.1995	-67.612	50.3686	Boreal Shield	-0.00195436568299379	1.34923975565471e-05
012025_tile_0052	1986	86.0648	86.0241	9.823	67.1995	-67.612	50.3686	Boreal Shield	-0.00195436568299379	1.34923975565471e-05
012025_tile_0052	1994	86.0648	86.0241	9.823	67.1995	-67.612	50.3686	Boreal Shield	-0.00195436568299379	1.34923975565471e-05
012025_tile_0052	2010	85.9341	85.8911	10.4884	66.6235	-67.612	50.3686	Boreal Shield	-0.00195436568299379	1.34923975565471e-05
012025_tile_0052	1990	86.0648	86.0241	9.823	67.1995	-67.612	50.3686	Boreal Shield	-0.00195436568299379	1.34923975565471e-05
012025_tile_0052	1998	86.0648	86.0241	9.823	67.1995	-67.612	50.3686	Boreal Shield	-0.00195436568299379	1.34923975565471e-05
012025_tile_0052	1995	86.0648	86.0241	9.823	67.1995	-67.612	50.3686	Boreal Shield	-0.00195436568299379	1.34923975565471e-05
012025_tile_0052	1985	86.0648	86.0241	9.823	67.1995	-67.612	50.3686	Boreal Shield	-0.00195436568299379	1.34923975565471e-05
012025_tile_0052	2009	85.9341	85.8911	10.4884	66.6235	-67.612	50.3686	Boreal Shield	-0.00195436568299379	1.34923975565471e-05
012025_tile_0052	2002	86.0648	86.0241	9.823	67.1995	-67.612	50.3686	Boreal Shield	-0.00195436568299379	1.34923975565471e-05
012025_tile_0052	2003	86.0296	85.9873	9.9731	67.0838	-67.612	50.3686	Boreal Shield	-0.00195436568299379	1.34923975565471e-05
012025_tile_0052	2004	85.9841	85.9417	10.1881	66.9163	-67.612	50.3686	Boreal Shield	-0.00195436568299379	1.34923975565471e-05
012025_tile_0052	2007	85.9341	85.8911	10.4884	66.6235	-67.612	50.3686	Boreal Shield	-0.00195436568299379	1.34923975565471e-05
012025_tile_0052	2005	85.9862	85.9439	10.1833	66.9193	-67.612	50.3686	Boreal Shield	-0.00195436568299379	1.34923975565471e-05
012025_tile_0052	1992	86.0648	86.0241	9.823	67.1995	-67.612	50.3686	Boreal Shield	-0.00195436568299379	1.34923975565471e-05
012025_tile_0052	2008	85.9341	85.8911	10.4884	66.6235	-67.612	50.3686	Boreal Shield	-0.00195436568299379	1.34923975565471e-05
012025_tile_0052	2001	86.0648	86.0241	9.823	67.1995	-67.612	50.3686	Boreal Shield	-0.00195436568299379	1.34923975565471e-05
012025_tile_0052	1991	86.0648	86.0241	9.823	67.1995	-67.612	50.3686	Boreal Shield	-0.00195436568299379	1.34923975565471e-05
012025_tile_0052	1999	86.0648	86.0241	9.823	67.1995	-67.612	50.3686	Boreal Shield	-0.00195436568299379	1.34923975565471e-05
012025_tile_0052	2000	86.0648	86.0241	9.823	67.1995	-67.612	50.3686	Boreal Shield	-0.00195436568299379	1.34923975565471e-05
012025_tile_0052	2006	85.9862	85.9439	10.1833	66.9193	-67.612	50.3686	Boreal Shield	-0.00195436568299379	1.34923975565471e-05
012025_tile_0053	2010	79.008	78.4323	23.5064	57.0356	-67.2979	50.3644	Boreal Shield	-0.000562114989733968	0.00376165774650872
012025_tile_0053	1989	79.0249	78.446	23.4302	57.0983	-67.2979	50.3644	Boreal Shield	-0.000562114989733968	0.00376165774650872
012025_tile_0053	1990	79.0172	78.4419	23.462	57.0657	-67.2979	50.3644	Boreal Shield	-0.000562114989733968	0.00376165774650872
012025_tile_0053	2002	79.0188	78.4437	23.4644	57.0612	-67.2979	50.3644	Boreal Shield	-0.000562114989733968	0.00376165774650872
012025_tile_0053	1987	79.0352	78.4563	23.4146	57.127	-67.2979	50.3644	Boreal Shield	-0.000562114989733968	0.00376165774650872
012025_tile_0053	1992	78.9946	78.4269	23.5749	56.9846	-67.2979	50.3644	Boreal Shield	-0.000562114989733968	0.00376165774650872
012025_tile_0053	1988	79.0352	78.4563	23.4146	57.127	-67.2979	50.3644	Boreal Shield	-0.000562114989733968	0.00376165774650872
012025_tile_0053	1986	79.0352	78.4563	23.4146	57.127	-67.2979	50.3644	Boreal Shield	-0.000562114989733968	0.00376165774650872
012025_tile_0053	1991	78.9831	78.4215	23.5869	56.9767	-67.2979	50.3644	Boreal Shield	-0.000562114989733968	0.00376165774650872
012025_tile_0053	1995	79.0235	78.4484	23.4464	57.0754	-67.2979	50.3644	Boreal Shield	-0.000562114989733968	0.00376165774650872
012025_tile_0053	1998	79.0188	78.4437	23.4524	57.0738	-67.2979	50.3644	Boreal Shield	-0.000562114989733968	0.00376165774650872
012025_tile_0053	1996	79.0235	78.4484	23.4464	57.0754	-67.2979	50.3644	Boreal Shield	-0.000562114989733968	0.00376165774650872
012025_tile_0053	2004	79.0188	78.4437	23.4644	57.0612	-67.2979	50.3644	Boreal Shield	-0.000562114989733968	0.00376165774650872
012025_tile_0053	1994	79.0058	78.4381	23.5305	57.0317	-67.2979	50.3644	Boreal Shield	-0.000562114989733968	0.00376165774650872
012025_tile_0053	2007	79.0166	78.4415	23.4776	57.0445	-67.2979	50.3644	Boreal Shield	-0.000562114989733968	0.00376165774650872
012025_tile_0053	1997	79.0235	78.4484	23.4464	57.0754	-67.2979	50.3644	Boreal Shield	-0.000562114989733968	0.00376165774650872
012025_tile_0053	2000	79.0211	78.446	23.4656	57.0551	-67.2979	50.3644	Boreal Shield	-0.000562114989733968	0.00376165774650872
012025_tile_0053	2003	79.0188	78.4437	23.4644	57.0612	-67.2979	50.3644	Boreal Shield	-0.000562114989733968	0.00376165774650872
012025_tile_0053	1993	79.0096	78.4419	23.5004	57.0499	-67.2979	50.3644	Boreal Shield	-0.000562114989733968	0.00376165774650872
012025_tile_0053	2009	79.0166	78.4415	23.4776	57.0445	-67.2979	50.3644	Boreal Shield	-0.000562114989733968	0.00376165774650872
012025_tile_0053	2006	79.0188	78.4437	23.4644	57.0612	-67.2979	50.3644	Boreal Shield	-0.000562114989733968	0.00376165774650872
012025_tile_0053	1999	79.0233	78.4482	23.4488	57.0754	-67.2979	50.3644	Boreal Shield	-0.000562114989733968	0.00376165774650872
012025_tile_0053	2005	79.0188	78.4437	23.4644	57.0612	-67.2979	50.3644	Boreal Shield	-0.000562114989733968	0.00376165774650872
012025_tile_0053	2001	79.0211	78.446	23.4656	57.0551	-67.2979	50.3644	Boreal Shield	-0.000562114989733968	0.00376165774650872
012025_tile_0053	1985	79.0352	78.4563	23.4146	57.127	-67.2979	50.3644	Boreal Shield	-0.000562114989733968	0.00376165774650872
012025_tile_0053	2008	79.0166	78.4415	23.4776	57.0445	-67.2979	50.3644	Boreal Shield	-0.000562114989733968	0.00376165774650872
012025_tile_0054	1988	80.4288	80.0151	17.9674	58.8332	-66.9838	50.3594	Boreal Shield	-0.000866073465661953	1.89892670476866e-08
012025_tile_0054	1994	80.4288	80.0151	17.9674	58.8332	-66.9838	50.3594	Boreal Shield	-0.000866073465661953	1.89892670476866e-08
012025_tile_0054	1987	80.4288	80.0151	17.9674	58.8332	-66.9838	50.3594	Boreal Shield	-0.000866073465661953	1.89892670476866e-08
012025_tile_0054	1997	80.4234	80.0097	18.0202	58.8128	-66.9838	50.3594	Boreal Shield	-0.000866073465661953	1.89892670476866e-08
012025_tile_0054	2009	80.3421	79.9285	18.3986	58.3556	-66.9838	50.3594	Boreal Shield	-0.000866073465661953	1.89892670476866e-08
012025_tile_0054	1995	80.4257	80.0121	17.995	58.8258	-66.9838	50.3594	Boreal Shield	-0.000866073465661953	1.89892670476866e-08
012025_tile_0054	2010	80.3443	79.9306	18.3878	58.3655	-66.9838	50.3594	Boreal Shield	-0.000866073465661953	1.89892670476866e-08
012025_tile_0054	1990	80.4288	80.0151	17.9674	58.8332	-66.9838	50.3594	Boreal Shield	-0.000866073465661953	1.89892670476866e-08
012025_tile_0054	1996	80.4234	80.0097	18.0202	58.8128	-66.9838	50.3594	Boreal Shield	-0.000866073465661953	1.89892670476866e-08
012025_tile_0054	1989	80.4288	80.0151	17.9674	58.8332	-66.9838	50.3594	Boreal Shield	-0.000866073465661953	1.89892670476866e-08
012025_tile_0054	1992	80.4288	80.0151	17.9674	58.8332	-66.9838	50.3594	Boreal Shield	-0.000866073465661953	1.89892670476866e-08
012025_tile_0054	1986	80.4288	80.0151	17.9674	58.8332	-66.9838	50.3594	Boreal Shield	-0.000866073465661953	1.89892670476866e-08
012025_tile_0054	1998	80.4234	80.0097	18.0202	58.8128	-66.9838	50.3594	Boreal Shield	-0.000866073465661953	1.89892670476866e-08
012025_tile_0054	2001	80.4234	80.0097	18.0202	58.8128	-66.9838	50.3594	Boreal Shield	-0.000866073465661953	1.89892670476866e-08
012025_tile_0054	2004	80.4056	79.9919	18.1307	58.7042	-66.9838	50.3594	Boreal Shield	-0.000866073465661953	1.89892670476866e-08
012025_tile_0054	1991	80.4288	80.0151	17.9674	58.8332	-66.9838	50.3594	Boreal Shield	-0.000866073465661953	1.89892670476866e-08
012025_tile_0054	1999	80.4234	80.0097	18.0202	58.8128	-66.9838	50.3594	Boreal Shield	-0.000866073465661953	1.89892670476866e-08
012025_tile_0054	2002	80.4234	80.0097	18.0202	58.8128	-66.9838	50.3594	Boreal Shield	-0.000866073465661953	1.89892670476866e-08
012025_tile_0054	2005	80.4153	80.0016	18.0851	58.7482	-66.9838	50.3594	Boreal Shield	-0.000866073465661953	1.89892670476866e-08
012025_tile_0054	2003	80.4184	80.0047	18.0574	58.7826	-66.9838	50.3594	Boreal Shield	-0.000866073465661953	1.89892670476866e-08
012025_tile_0054	2008	80.3421	79.9285	18.3986	58.3556	-66.9838	50.3594	Boreal Shield	-0.000866073465661953	1.89892670476866e-08
012025_tile_0054	2007	80.3421	79.9285	18.3986	58.3556	-66.9838	50.3594	Boreal Shield	-0.000866073465661953	1.89892670476866e-08
012025_tile_0054	2000	80.4234	80.0097	18.0202	58.8128	-66.9838	50.3594	Boreal Shield	-0.000866073465661953	1.89892670476866e-08
012025_tile_0054	1993	80.4288	80.0151	17.9674	58.8332	-66.9838	50.3594	Boreal Shield	-0.000866073465661953	1.89892670476866e-08
012025_tile_0054	1985	80.4288	80.0151	17.9674	58.8332	-66.9838	50.3594	Boreal Shield	-0.000866073465661953	1.89892670476866e-08
012025_tile_0054	2006	80.4153	80.0016	18.0851	58.7482	-66.9838	50.3594	Boreal Shield	-0.000866073465661953	1.89892670476866e-08
012025_tile_0058	1989	48.3681	20.9155	11.8439	32.1775	-69.1826	50.1757	Boreal Shield	-0.250487824207493	6.0880138335051e-05
012025_tile_0058	1995	47.7544	20.267	14.502	29.9358	-69.1826	50.1757	Boreal Shield	-0.250487824207493	6.0880138335051e-05
012025_tile_0058	1996	46.0869	19.6874	19.0934	26.9213	-69.1826	50.1757	Boreal Shield	-0.250487824207493	6.0880138335051e-05
012025_tile_0058	2004	39.1	19.6346	37.656	16.1931	-69.1826	50.1757	Boreal Shield	-0.250487824207493	6.0880138335051e-05
012025_tile_0058	1994	48.2095	20.7522	12.603	31.4865	-69.1826	50.1757	Boreal Shield	-0.250487824207493	6.0880138335051e-05
012025_tile_0058	1987	48.3681	20.9155	11.8439	32.1775	-69.1826	50.1757	Boreal Shield	-0.250487824207493	6.0880138335051e-05
012025_tile_0058	2003	38.4001	19.6352	37.7899	16.1178	-69.1826	50.1757	Boreal Shield	-0.250487824207493	6.0880138335051e-05
012025_tile_0058	1990	48.3654	20.9155	11.8667	32.1519	-69.1826	50.1757	Boreal Shield	-0.250487824207493	6.0880138335051e-05
012025_tile_0058	1988	48.3681	20.9155	11.8439	32.1775	-69.1826	50.1757	Boreal Shield	-0.250487824207493	6.0880138335051e-05
012025_tile_0058	1991	48.3654	20.9155	11.8667	32.1519	-69.1826	50.1757	Boreal Shield	-0.250487824207493	6.0880138335051e-05
012025_tile_0058	1992	48.3654	20.9155	11.8667	32.1519	-69.1826	50.1757	Boreal Shield	-0.250487824207493	6.0880138335051e-05
012025_tile_0058	1993	48.3676	20.9155	11.8511	32.1584	-69.1826	50.1757	Boreal Shield	-0.250487824207493	6.0880138335051e-05
012025_tile_0058	1986	48.3681	20.9155	11.8439	32.1775	-69.1826	50.1757	Boreal Shield	-0.250487824207493	6.0880138335051e-05
012025_tile_0058	2010	44.3191	19.5096	36.3984	16.4088	-69.1826	50.1757	Boreal Shield	-0.250487824207493	6.0880138335051e-05
012025_tile_0058	2000	38.2934	19.6721	36.8818	16.5618	-69.1826	50.1757	Boreal Shield	-0.250487824207493	6.0880138335051e-05
012025_tile_0058	1997	44.1753	19.6721	23.0668	24.4802	-69.1826	50.1757	Boreal Shield	-0.250487824207493	6.0880138335051e-05
012025_tile_0058	2005	43.6054	19.6458	34.1336	17.4416	-69.1826	50.1757	Boreal Shield	-0.250487824207493	6.0880138335051e-05
012025_tile_0058	1985	48.3681	20.9155	11.8439	32.1775	-69.1826	50.1757	Boreal Shield	-0.250487824207493	6.0880138335051e-05
012025_tile_0058	2001	38.2691	19.6721	37.0049	16.5605	-69.1826	50.1757	Boreal Shield	-0.250487824207493	6.0880138335051e-05
012025_tile_0058	2009	43.8971	19.4991	36.2422	16.3686	-69.1826	50.1757	Boreal Shield	-0.250487824207493	6.0880138335051e-05
012025_tile_0058	1998	43.0546	19.6721	26.6685	22.5961	-69.1826	50.1757	Boreal Shield	-0.250487824207493	6.0880138335051e-05
012025_tile_0058	2002	38.2873	19.6678	37.0836	16.5416	-69.1826	50.1757	Boreal Shield	-0.250487824207493	6.0880138335051e-05
012025_tile_0058	2007	43.4056	19.4355	36.7173	16.204	-69.1826	50.1757	Boreal Shield	-0.250487824207493	6.0880138335051e-05
012025_tile_0058	2008	43.5043	19.4447	36.6134	16.227	-69.1826	50.1757	Boreal Shield	-0.250487824207493	6.0880138335051e-05
012025_tile_0058	2006	44.294	19.6251	33.7654	17.5026	-69.1826	50.1757	Boreal Shield	-0.250487824207493	6.0880138335051e-05
012025_tile_0058	1999	41.6774	19.6721	29.6047	21.0084	-69.1826	50.1757	Boreal Shield	-0.250487824207493	6.0880138335051e-05
012025_tile_0059	1987	75.5072	71.9184	11.0974	54.1316	-68.8696	50.1758	Boreal Shield	-0.273853257893776	1.189384022382e-07
012025_tile_0059	2010	68.6041	64.876	41.5074	34.5595	-68.8696	50.1758	Boreal Shield	-0.273853257893776	1.189384022382e-07
012025_tile_0059	1989	74.8644	71.249	13.376	52.7319	-68.8696	50.1758	Boreal Shield	-0.273853257893776	1.189384022382e-07
012025_tile_0059	2001	72.7385	68.9382	19.0286	49.0944	-68.8696	50.1758	Boreal Shield	-0.273853257893776	1.189384022382e-07
012025_tile_0059	2002	72.2461	68.427	20.8363	47.5134	-68.8696	50.1758	Boreal Shield	-0.273853257893776	1.189384022382e-07
012025_tile_0059	1990	74.8539	71.2386	13.4456	52.6877	-68.8696	50.1758	Boreal Shield	-0.273853257893776	1.189384022382e-07
012025_tile_0059	1988	75.0642	71.4557	12.6763	53.069	-68.8696	50.1758	Boreal Shield	-0.273853257893776	1.189384022382e-07
012025_tile_0059	1996	74.8829	71.2732	13.4336	52.7333	-68.8696	50.1758	Boreal Shield	-0.273853257893776	1.189384022382e-07
012025_tile_0059	1991	74.8503	71.235	13.4685	52.6616	-68.8696	50.1758	Boreal Shield	-0.273853257893776	1.189384022382e-07
012025_tile_0059	1999	74.9379	71.3458	13.6667	52.554	-68.8696	50.1758	Boreal Shield	-0.273853257893776	1.189384022382e-07
012025_tile_0059	1997	74.8559	71.248	13.5874	52.5517	-68.8696	50.1758	Boreal Shield	-0.273853257893776	1.189384022382e-07
012025_tile_0059	1995	74.8829	71.2732	13.4336	52.7333	-68.8696	50.1758	Boreal Shield	-0.273853257893776	1.189384022382e-07
012025_tile_0059	1998	74.8575	71.2498	13.5874	52.5517	-68.8696	50.1758	Boreal Shield	-0.273853257893776	1.189384022382e-07
012025_tile_0059	2004	69.6897	65.723	28.3963	42.3381	-68.8696	50.1758	Boreal Shield	-0.273853257893776	1.189384022382e-07
012025_tile_0059	1994	74.8644	71.249	13.3784	52.7331	-68.8696	50.1758	Boreal Shield	-0.273853257893776	1.189384022382e-07
012025_tile_0059	2007	69.4016	65.5316	34.2777	39.4786	-68.8696	50.1758	Boreal Shield	-0.273853257893776	1.189384022382e-07
012025_tile_0059	2006	70.7395	66.975	29.0846	42.4557	-68.8696	50.1758	Boreal Shield	-0.273853257893776	1.189384022382e-07
012025_tile_0059	2009	68.9016	65.1736	39.3718	36.0366	-68.8696	50.1758	Boreal Shield	-0.273853257893776	1.189384022382e-07
012025_tile_0059	2005	70.6974	66.8833	28.7531	42.592	-68.8696	50.1758	Boreal Shield	-0.273853257893776	1.189384022382e-07
012025_tile_0059	2003	70.1732	66.1484	26.6366	43.5182	-68.8696	50.1758	Boreal Shield	-0.273853257893776	1.189384022382e-07
012025_tile_0059	2008	69.0104	65.1358	35.9395	38.0765	-68.8696	50.1758	Boreal Shield	-0.273853257893776	1.189384022382e-07
012025_tile_0059	1993	74.8393	71.2238	13.4132	52.7173	-68.8696	50.1758	Boreal Shield	-0.273853257893776	1.189384022382e-07
012025_tile_0059	1986	75.58	71.9923	10.7593	54.348	-68.8696	50.1758	Boreal Shield	-0.273853257893776	1.189384022382e-07
012025_tile_0059	2000	74.4601	70.7829	14.7291	51.7469	-68.8696	50.1758	Boreal Shield	-0.273853257893776	1.189384022382e-07
012025_tile_0059	1985	75.58	71.9923	10.7593	54.348	-68.8696	50.1758	Boreal Shield	-0.273853257893776	1.189384022382e-07
012025_tile_0059	1992	74.8503	71.235	13.4685	52.6616	-68.8696	50.1758	Boreal Shield	-0.273853257893776	1.189384022382e-07
012025_tile_0060	2003	49.9448	23.2876	41.8311	25.9078	-68.5566	50.175	Boreal Shield	-0.670231022896964	8.16315122165179e-08
012025_tile_0060	1994	66.908	44.8715	10.5971	49.9451	-68.5566	50.175	Boreal Shield	-0.670231022896964	8.16315122165179e-08
012025_tile_0060	1993	66.9035	44.8692	10.6259	49.9387	-68.5566	50.175	Boreal Shield	-0.670231022896964	8.16315122165179e-08
012025_tile_0060	1990	66.9181	44.8746	10.5353	49.9832	-68.5566	50.175	Boreal Shield	-0.670231022896964	8.16315122165179e-08
012025_tile_0060	1988	67.0997	45.0643	9.7581	50.4222	-68.5566	50.175	Boreal Shield	-0.670231022896964	8.16315122165179e-08
012025_tile_0060	1986	67.1413	45.1059	9.5371	50.6579	-68.5566	50.175	Boreal Shield	-0.670231022896964	8.16315122165179e-08
012025_tile_0060	1987	67.1413	45.1059	9.5371	50.6579	-68.5566	50.175	Boreal Shield	-0.670231022896964	8.16315122165179e-08
012025_tile_0060	1992	66.842	44.8692	10.8091	49.8947	-68.5566	50.175	Boreal Shield	-0.670231022896964	8.16315122165179e-08
012025_tile_0060	1991	66.842	44.8692	10.8091	49.8947	-68.5566	50.175	Boreal Shield	-0.670231022896964	8.16315122165179e-08
012025_tile_0060	2010	57.0445	34.4159	61.4621	21.2136	-68.5566	50.175	Boreal Shield	-0.670231022896964	8.16315122165179e-08
012025_tile_0060	1989	67.0997	45.0643	9.7581	50.4222	-68.5566	50.175	Boreal Shield	-0.670231022896964	8.16315122165179e-08
012025_tile_0060	2001	59.5824	34.7597	24.6253	39.2181	-68.5566	50.175	Boreal Shield	-0.670231022896964	8.16315122165179e-08
012025_tile_0060	2002	57.0639	31.4298	28.8143	35.6514	-68.5566	50.175	Boreal Shield	-0.670231022896964	8.16315122165179e-08
012025_tile_0060	1997	66.8945	44.8821	10.7359	49.7907	-68.5566	50.175	Boreal Shield	-0.670231022896964	8.16315122165179e-08
012025_tile_0060	2005	50.8444	24.4562	44.3139	24.7874	-68.5566	50.175	Boreal Shield	-0.670231022896964	8.16315122165179e-08
012025_tile_0060	1995	66.9213	44.8852	10.5995	49.9475	-68.5566	50.175	Boreal Shield	-0.670231022896964	8.16315122165179e-08
012025_tile_0060	1998	66.7465	44.7331	11.3629	49.2922	-68.5566	50.175	Boreal Shield	-0.670231022896964	8.16315122165179e-08
012025_tile_0060	1985	67.1413	45.1059	9.5371	50.6579	-68.5566	50.175	Boreal Shield	-0.670231022896964	8.16315122165179e-08
012025_tile_0060	1996	66.9155	44.8794	10.6247	49.9141	-68.5566	50.175	Boreal Shield	-0.670231022896964	8.16315122165179e-08
012025_tile_0060	2004	48.4704	21.6918	44.9902	24.1213	-68.5566	50.175	Boreal Shield	-0.670231022896964	8.16315122165179e-08
012025_tile_0060	2007	50.5134	23.5649	52.558	21.0938	-68.5566	50.175	Boreal Shield	-0.670231022896964	8.16315122165179e-08
012025_tile_0060	2008	50.4817	23.5134	52.7069	21.0771	-68.5566	50.175	Boreal Shield	-0.670231022896964	8.16315122165179e-08
012025_tile_0060	2000	61.4448	38.7374	21.6339	42.0235	-68.5566	50.175	Boreal Shield	-0.670231022896964	8.16315122165179e-08
012025_tile_0060	2009	52.3852	25.4021	56.6107	21.2574	-68.5566	50.175	Boreal Shield	-0.670231022896964	8.16315122165179e-08
012025_tile_0060	2006	51.0231	24.6198	44.9181	24.7306	-68.5566	50.175	Boreal Shield	-0.670231022896964	8.16315122165179e-08
012025_tile_0060	1999	64.985	42.6572	14.9687	46.7049	-68.5566	50.175	Boreal Shield	-0.670231022896964	8.16315122165179e-08
012025_tile_0061	1997	85.2619	85.236	3.4041	70.626	-68.2436	50.1734	Boreal Shield	-0.729600273785078	8.85108306092341e-11
012025_tile_0061	1996	85.3574	85.3419	3.0984	70.8746	-68.2436	50.1734	Boreal Shield	-0.729600273785078	8.85108306092341e-11
012025_tile_0061	1990	85.5307	85.5163	2.3482	71.5771	-68.2436	50.1734	Boreal Shield	-0.729600273785078	8.85108306092341e-11
012025_tile_0061	1987	85.5979	85.5835	1.9362	71.8494	-68.2436	50.1734	Boreal Shield	-0.729600273785078	8.85108306092341e-11
012025_tile_0061	1989	85.5979	85.5835	1.9362	71.8494	-68.2436	50.1734	Boreal Shield	-0.729600273785078	8.85108306092341e-11
012025_tile_0061	2002	79.1217	77.7053	14.7525	61.879	-68.2436	50.1734	Boreal Shield	-0.729600273785078	8.85108306092341e-11
012025_tile_0061	1988	85.5979	85.5835	1.9362	71.8494	-68.2436	50.1734	Boreal Shield	-0.729600273785078	8.85108306092341e-11
012025_tile_0061	1995	85.3574	85.3419	3.0984	70.8746	-68.2436	50.1734	Boreal Shield	-0.729600273785078	8.85108306092341e-11
012025_tile_0061	2009	66.7527	64.476	50.035	37.3329	-68.2436	50.1734	Boreal Shield	-0.729600273785078	8.85108306092341e-11
012025_tile_0061	1994	85.3574	85.3419	3.0984	70.8746	-68.2436	50.1734	Boreal Shield	-0.729600273785078	8.85108306092341e-11
012025_tile_0061	2003	74.6539	69.4497	25.0715	53.4462	-68.2436	50.1734	Boreal Shield	-0.729600273785078	8.85108306092341e-11
012025_tile_0061	2006	71.0869	68.5533	34.8915	46.4143	-68.2436	50.1734	Boreal Shield	-0.729600273785078	8.85108306092341e-11
012025_tile_0061	1998	85.1682	85.1216	3.6935	70.4311	-68.2436	50.1734	Boreal Shield	-0.729600273785078	8.85108306092341e-11
012025_tile_0061	1991	85.3574	85.3419	3.0984	70.8746	-68.2436	50.1734	Boreal Shield	-0.729600273785078	8.85108306092341e-11
012025_tile_0061	2005	73.3596	72.0013	30.8923	49.7199	-68.2436	50.1734	Boreal Shield	-0.729600273785078	8.85108306092341e-11
012025_tile_0061	1992	85.3574	85.3419	3.0984	70.8746	-68.2436	50.1734	Boreal Shield	-0.729600273785078	8.85108306092341e-11
012025_tile_0061	1993	85.3574	85.3419	3.0984	70.8746	-68.2436	50.1734	Boreal Shield	-0.729600273785078	8.85108306092341e-11
012025_tile_0061	2001	81.2118	79.7593	11.3653	64.3998	-68.2436	50.1734	Boreal Shield	-0.729600273785078	8.85108306092341e-11
012025_tile_0061	1986	85.5979	85.5835	1.9362	71.8494	-68.2436	50.1734	Boreal Shield	-0.729600273785078	8.85108306092341e-11
012025_tile_0061	2010	70.9287	69.8511	58.5445	36.0663	-68.2436	50.1734	Boreal Shield	-0.729600273785078	8.85108306092341e-11
012025_tile_0061	1985	85.5979	85.5835	1.9362	71.8494	-68.2436	50.1734	Boreal Shield	-0.729600273785078	8.85108306092341e-11
012025_tile_0061	2000	82.5646	81.1684	8.7299	66.6595	-68.2436	50.1734	Boreal Shield	-0.729600273785078	8.85108306092341e-11
012025_tile_0061	1999	83.3816	83.1227	6.8886	67.7757	-68.2436	50.1734	Boreal Shield	-0.729600273785078	8.85108306092341e-11
012025_tile_0061	2008	68.1944	65.1945	41.5471	41.7506	-68.2436	50.1734	Boreal Shield	-0.729600273785078	8.85108306092341e-11
012025_tile_0061	2004	72.5874	67.5849	29.2035	50.4084	-68.2436	50.1734	Boreal Shield	-0.729600273785078	8.85108306092341e-11
012025_tile_0061	2007	68.7528	65.8433	40.3736	42.5512	-68.2436	50.1734	Boreal Shield	-0.729600273785078	8.85108306092341e-11
012025_tile_0062	1987	72.5998	46.6136	18.837	51.5465	-67.9307	50.171	Boreal Shield	-0.0315000000000083	6.67565655021463e-06
012025_tile_0062	1989	72.425	46.5166	19.6321	51.0427	-67.9307	50.171	Boreal Shield	-0.0315000000000083	6.67565655021463e-06
012025_tile_0062	1993	72.5223	46.5352	19.1859	51.2559	-67.9307	50.171	Boreal Shield	-0.0315000000000083	6.67565655021463e-06
012025_tile_0062	2001	72.4641	46.4763	19.5649	50.9746	-67.9307	50.171	Boreal Shield	-0.0315000000000083	6.67565655021463e-06
012025_tile_0062	1994	72.5418	46.5563	19.109	51.3249	-67.9307	50.171	Boreal Shield	-0.0315000000000083	6.67565655021463e-06
012025_tile_0062	2002	72.2034	46.361	20.6045	50.3523	-67.9307	50.171	Boreal Shield	-0.0315000000000083	6.67565655021463e-06
012025_tile_0062	2010	71.8074	46.1087	22.6242	48.1377	-67.9307	50.171	Boreal Shield	-0.0315000000000083	6.67565655021463e-06
012025_tile_0062	1995	72.5418	46.5563	19.109	51.3249	-67.9307	50.171	Boreal Shield	-0.0315000000000083	6.67565655021463e-06
012025_tile_0062	1990	72.4555	46.5626	19.5673	51.0685	-67.9307	50.171	Boreal Shield	-0.0315000000000083	6.67565655021463e-06
012025_tile_0062	1988	72.5683	46.5833	18.9361	51.4926	-67.9307	50.171	Boreal Shield	-0.0315000000000083	6.67565655021463e-06
012025_tile_0062	1996	72.5418	46.5563	19.109	51.3249	-67.9307	50.171	Boreal Shield	-0.0315000000000083	6.67565655021463e-06
012025_tile_0062	1991	72.3715	46.4929	19.9036	50.8186	-67.9307	50.171	Boreal Shield	-0.0315000000000083	6.67565655021463e-06
012025_tile_0062	1997	72.4955	46.5094	19.3102	51.2035	-67.9307	50.171	Boreal Shield	-0.0315000000000083	6.67565655021463e-06
012025_tile_0062	1992	72.5032	46.5161	19.234	51.2175	-67.9307	50.171	Boreal Shield	-0.0315000000000083	6.67565655021463e-06
012025_tile_0062	2006	72.0865	46.2974	21.7966	48.9506	-67.9307	50.171	Boreal Shield	-0.0315000000000083	6.67565655021463e-06
012025_tile_0062	2004	71.677	46.1231	23.1107	48.2097	-67.9307	50.171	Boreal Shield	-0.0315000000000083	6.67565655021463e-06
012025_tile_0062	2009	71.7892	46.0943	22.6122	48.145	-67.9307	50.171	Boreal Shield	-0.0315000000000083	6.67565655021463e-06
012025_tile_0062	2005	72.0805	46.2959	21.7642	48.9744	-67.9307	50.171	Boreal Shield	-0.0315000000000083	6.67565655021463e-06
012025_tile_0062	2003	71.7667	46.1884	22.7239	48.5279	-67.9307	50.171	Boreal Shield	-0.0315000000000083	6.67565655021463e-06
012025_tile_0062	1985	72.6041	46.6136	18.8118	51.5672	-67.9307	50.171	Boreal Shield	-0.0315000000000083	6.67565655021463e-06
012025_tile_0062	2007	71.7852	46.0954	22.6122	48.1604	-67.9307	50.171	Boreal Shield	-0.0315000000000083	6.67565655021463e-06
012025_tile_0062	2000	72.4378	46.4496	19.5925	50.9462	-67.9307	50.171	Boreal Shield	-0.0315000000000083	6.67565655021463e-06
012025_tile_0062	1998	72.3782	46.388	19.7655	50.8658	-67.9307	50.171	Boreal Shield	-0.0315000000000083	6.67565655021463e-06
012025_tile_0062	1999	72.4378	46.4496	19.5925	50.9462	-67.9307	50.171	Boreal Shield	-0.0315000000000083	6.67565655021463e-06
012025_tile_0062	2008	71.7852	46.0954	22.6122	48.1604	-67.9307	50.171	Boreal Shield	-0.0315000000000083	6.67565655021463e-06
012025_tile_0062	1986	72.6041	46.6136	18.8118	51.5672	-67.9307	50.171	Boreal Shield	-0.0315000000000083	6.67565655021463e-06
012025_tile_0063	1989	88.233	88.1531	11.5262	70.5736	-67.6178	50.1677	Boreal Shield	-0.00152023856081422	7.32264027192286e-07
012025_tile_0063	1988	88.233	88.1531	11.5262	70.5736	-67.6178	50.1677	Boreal Shield	-0.00152023856081422	7.32264027192286e-07
012025_tile_0063	1991	88.2258	88.1459	11.5478	70.5466	-67.6178	50.1677	Boreal Shield	-0.00152023856081422	7.32264027192286e-07
012025_tile_0063	1987	88.233	88.1531	11.5262	70.5736	-67.6178	50.1677	Boreal Shield	-0.00152023856081422	7.32264027192286e-07
012025_tile_0063	1990	88.233	88.1531	11.5262	70.5736	-67.6178	50.1677	Boreal Shield	-0.00152023856081422	7.32264027192286e-07
012025_tile_0063	1993	88.2258	88.1459	11.5478	70.5466	-67.6178	50.1677	Boreal Shield	-0.00152023856081422	7.32264027192286e-07
012025_tile_0063	1986	88.233	88.1531	11.5262	70.5736	-67.6178	50.1677	Boreal Shield	-0.00152023856081422	7.32264027192286e-07
012025_tile_0063	2010	87.9528	87.8636	12.3922	69.7576	-67.6178	50.1677	Boreal Shield	-0.00152023856081422	7.32264027192286e-07
012025_tile_0063	1995	88.2258	88.1459	11.5478	70.5466	-67.6178	50.1677	Boreal Shield	-0.00152023856081422	7.32264027192286e-07
012025_tile_0063	2006	88.0043	87.9169	12.0944	70.0336	-67.6178	50.1677	Boreal Shield	-0.00152023856081422	7.32264027192286e-07
012025_tile_0063	1998	88.2258	88.1459	11.5478	70.5466	-67.6178	50.1677	Boreal Shield	-0.00152023856081422	7.32264027192286e-07
012025_tile_0063	1996	88.2258	88.1459	11.5478	70.5466	-67.6178	50.1677	Boreal Shield	-0.00152023856081422	7.32264027192286e-07
012025_tile_0063	1999	88.2274	88.1476	11.5755	70.5368	-67.6178	50.1677	Boreal Shield	-0.00152023856081422	7.32264027192286e-07
012025_tile_0063	1997	88.2258	88.1459	11.5478	70.5466	-67.6178	50.1677	Boreal Shield	-0.00152023856081422	7.32264027192286e-07
012025_tile_0063	1985	88.233	88.1531	11.5262	70.5736	-67.6178	50.1677	Boreal Shield	-0.00152023856081422	7.32264027192286e-07
012025_tile_0063	1994	88.2258	88.1459	11.5478	70.5466	-67.6178	50.1677	Boreal Shield	-0.00152023856081422	7.32264027192286e-07
012025_tile_0063	1992	88.2258	88.1459	11.5478	70.5466	-67.6178	50.1677	Boreal Shield	-0.00152023856081422	7.32264027192286e-07
012025_tile_0063	2001	88.2274	88.1476	11.5755	70.5368	-67.6178	50.1677	Boreal Shield	-0.00152023856081422	7.32264027192286e-07
012025_tile_0063	2008	87.9521	87.8631	12.3934	69.763	-67.6178	50.1677	Boreal Shield	-0.00152023856081422	7.32264027192286e-07
012025_tile_0063	2007	87.9521	87.8631	12.3934	69.763	-67.6178	50.1677	Boreal Shield	-0.00152023856081422	7.32264027192286e-07
012025_tile_0063	2002	88.218	88.1382	11.6295	70.4891	-67.6178	50.1677	Boreal Shield	-0.00152023856081422	7.32264027192286e-07
012025_tile_0063	2004	88.2045	88.1247	11.7112	70.3768	-67.6178	50.1677	Boreal Shield	-0.00152023856081422	7.32264027192286e-07
012025_tile_0063	2005	88.2045	88.1247	11.7112	70.3768	-67.6178	50.1677	Boreal Shield	-0.00152023856081422	7.32264027192286e-07
012025_tile_0063	2003	88.218	88.1382	11.6295	70.4891	-67.6178	50.1677	Boreal Shield	-0.00152023856081422	7.32264027192286e-07
012025_tile_0063	2009	87.9521	87.8631	12.3934	69.763	-67.6178	50.1677	Boreal Shield	-0.00152023856081422	7.32264027192286e-07
012025_tile_0063	2000	88.2274	88.1476	11.5755	70.5368	-67.6178	50.1677	Boreal Shield	-0.00152023856081422	7.32264027192286e-07
012025_tile_0064	1988	86.2194	85.9314	23.0542	64.1353	-67.305	50.1635	Boreal Shield	0	0.688962340354919
012025_tile_0064	2002	85.9952	85.7064	24.4439	63.2544	-67.305	50.1635	Boreal Shield	0	0.688962340354919
012025_tile_0064	2010	85.9842	85.6951	24.4848	63.2408	-67.305	50.1635	Boreal Shield	0	0.688962340354919
012025_tile_0064	1995	85.9662	85.6534	24.277	63.3631	-67.305	50.1635	Boreal Shield	0	0.688962340354919
012025_tile_0064	1987	86.2194	85.9314	23.0542	64.1353	-67.305	50.1635	Boreal Shield	0	0.688962340354919
012025_tile_0064	1996	85.9639	85.6511	24.289	63.3613	-67.305	50.1635	Boreal Shield	0	0.688962340354919
012025_tile_0064	1990	85.9089	85.5873	24.3815	63.3584	-67.305	50.1635	Boreal Shield	0	0.688962340354919
012025_tile_0064	2004	85.9954	85.7019	24.4271	63.2593	-67.305	50.1635	Boreal Shield	0	0.688962340354919
012025_tile_0064	1992	85.9041	85.5823	24.4055	63.3375	-67.305	50.1635	Boreal Shield	0	0.688962340354919
012025_tile_0064	1993	85.9041	85.5823	24.4055	63.3375	-67.305	50.1635	Boreal Shield	0	0.688962340354919
012025_tile_0064	2001	85.9981	85.7093	24.4307	63.2678	-67.305	50.1635	Boreal Shield	0	0.688962340354919
012025_tile_0064	1994	85.9041	85.5823	24.4055	63.3375	-67.305	50.1635	Boreal Shield	0	0.688962340354919
012025_tile_0064	1989	86.2012	85.9129	23.1443	64.049	-67.305	50.1635	Boreal Shield	0	0.688962340354919
012025_tile_0064	2005	86.0005	85.7116	24.4524	63.2593	-67.305	50.1635	Boreal Shield	0	0.688962340354919
012025_tile_0064	2003	85.9952	85.7064	24.4439	63.2544	-67.305	50.1635	Boreal Shield	0	0.688962340354919
012025_tile_0064	1991	85.9041	85.5823	24.4055	63.3375	-67.305	50.1635	Boreal Shield	0	0.688962340354919
012025_tile_0064	1999	85.9684	85.6776	24.3863	63.2649	-67.305	50.1635	Boreal Shield	0	0.688962340354919
012025_tile_0064	1998	85.8969	85.5828	24.5605	63.1683	-67.305	50.1635	Boreal Shield	0	0.688962340354919
012025_tile_0064	2009	86.0005	85.7116	24.4524	63.2593	-67.305	50.1635	Boreal Shield	0	0.688962340354919
012025_tile_0064	2007	86.0005	85.7116	24.4524	63.2593	-67.305	50.1635	Boreal Shield	0	0.688962340354919
012025_tile_0064	2000	85.9893	85.7005	24.4283	63.2665	-67.305	50.1635	Boreal Shield	0	0.688962340354919
012025_tile_0064	2008	86.0005	85.7116	24.4524	63.2593	-67.305	50.1635	Boreal Shield	0	0.688962340354919
012025_tile_0064	1986	86.2194	85.9314	23.0542	64.1353	-67.305	50.1635	Boreal Shield	0	0.688962340354919
012025_tile_0064	1985	86.2194	85.9314	23.0542	64.1353	-67.305	50.1635	Boreal Shield	0	0.688962340354919
012025_tile_0064	1997	85.8969	85.5828	24.5605	63.1683	-67.305	50.1635	Boreal Shield	0	0.688962340354919
012025_tile_0064	2006	86.0005	85.7116	24.4524	63.2593	-67.305	50.1635	Boreal Shield	0	0.688962340354919
012025_tile_0068	2001	52.5872	48.4274	76.1749	14.5894	-69.4935	49.9738	Boreal Shield	-0.615965773166162	0.000101279671071097
012025_tile_0068	2010	63.6733	60.5499	77.462	14.3756	-69.4935	49.9738	Boreal Shield	-0.615965773166162	0.000101279671071097
012025_tile_0068	1987	73.8909	72.0768	13.1682	51.6557	-69.4935	49.9738	Boreal Shield	-0.615965773166162	0.000101279671071097
012025_tile_0068	1986	73.8909	72.0768	13.1682	51.6557	-69.4935	49.9738	Boreal Shield	-0.615965773166162	0.000101279671071097
012025_tile_0068	1988	73.8909	72.0768	13.1682	51.6557	-69.4935	49.9738	Boreal Shield	-0.615965773166162	0.000101279671071097
012025_tile_0068	1991	73.5255	71.713	15.0468	50.355	-69.4935	49.9738	Boreal Shield	-0.615965773166162	0.000101279671071097
012025_tile_0068	2002	52.6191	48.4731	76.2764	14.544	-69.4935	49.9738	Boreal Shield	-0.615965773166162	0.000101279671071097
012025_tile_0068	1990	73.8039	71.9888	13.6739	51.4121	-69.4935	49.9738	Boreal Shield	-0.615965773166162	0.000101279671071097
012025_tile_0068	2003	56.9587	53.4255	76.0596	15.1269	-69.4935	49.9738	Boreal Shield	-0.615965773166162	0.000101279671071097
012025_tile_0068	2006	63.2435	59.906	74.5246	15.8124	-69.4935	49.9738	Boreal Shield	-0.615965773166162	0.000101279671071097
012025_tile_0068	1989	73.8886	72.0744	13.1748	51.6553	-69.4935	49.9738	Boreal Shield	-0.615965773166162	0.000101279671071097
012025_tile_0068	1992	68.3553	66.1451	30.2935	41.2066	-69.4935	49.9738	Boreal Shield	-0.615965773166162	0.000101279671071097
012025_tile_0068	1993	68.1243	65.9167	31.192	40.5018	-69.4935	49.9738	Boreal Shield	-0.615965773166162	0.000101279671071097
012025_tile_0068	1994	67.3301	65.1428	33.8183	38.6561	-69.4935	49.9738	Boreal Shield	-0.615965773166162	0.000101279671071097
012025_tile_0068	2004	57.1338	53.6349	77.3431	14.7545	-69.4935	49.9738	Boreal Shield	-0.615965773166162	0.000101279671071097
012025_tile_0068	1997	58.3851	55.5209	60.2021	23.835	-69.4935	49.9738	Boreal Shield	-0.615965773166162	0.000101279671071097
012025_tile_0068	1995	65.7136	63.3813	38.3754	35.6465	-69.4935	49.9738	Boreal Shield	-0.615965773166162	0.000101279671071097
012025_tile_0068	2005	63.4995	60.3546	72.9457	16.333	-69.4935	49.9738	Boreal Shield	-0.615965773166162	0.000101279671071097
012025_tile_0068	1998	58.212	55.3415	61.0975	23.3247	-69.4935	49.9738	Boreal Shield	-0.615965773166162	0.000101279671071097
012025_tile_0068	1996	61.3452	58.7547	51.9658	27.827	-69.4935	49.9738	Boreal Shield	-0.615965773166162	0.000101279671071097
012025_tile_0068	1999	55.5303	52.4699	68.1092	18.582	-69.4935	49.9738	Boreal Shield	-0.615965773166162	0.000101279671071097
012025_tile_0068	2007	62.3421	59.1854	77.5226	14.7835	-69.4935	49.9738	Boreal Shield	-0.615965773166162	0.000101279671071097
012025_tile_0068	2000	53.4371	49.2203	73.4063	15.7213	-69.4935	49.9738	Boreal Shield	-0.615965773166162	0.000101279671071097
012025_tile_0068	2009	62.9139	59.5553	77.4307	14.4768	-69.4935	49.9738	Boreal Shield	-0.615965773166162	0.000101279671071097
012025_tile_0068	1985	73.8909	72.0768	13.1682	51.6557	-69.4935	49.9738	Boreal Shield	-0.615965773166162	0.000101279671071097
012025_tile_0068	2008	62.1785	59.0121	78.131	14.1822	-69.4935	49.9738	Boreal Shield	-0.615965773166162	0.000101279671071097
012025_tile_0069	1988	63.4209	54.3073	20.8375	40.7533	-69.1819	49.9747	Boreal Shield	-0.208949275362319	9.23705010791309e-06
012025_tile_0069	1987	63.4231	54.3094	20.8255	40.7737	-69.1819	49.9747	Boreal Shield	-0.208949275362319	9.23705010791309e-06
012025_tile_0069	1994	63.2627	54.1581	21.5792	40.0023	-69.1819	49.9747	Boreal Shield	-0.208949275362319	9.23705010791309e-06
012025_tile_0069	2009	59.7996	50.6784	43.398	26.1071	-69.1819	49.9747	Boreal Shield	-0.208949275362319	9.23705010791309e-06
012025_tile_0069	2010	59.8778	50.7561	43.3386	26.1293	-69.1819	49.9747	Boreal Shield	-0.208949275362319	9.23705010791309e-06
012025_tile_0069	1989	63.4146	54.3004	20.8669	40.7508	-69.1819	49.9747	Boreal Shield	-0.208949275362319	9.23705010791309e-06
012025_tile_0069	1990	63.3973	54.2932	20.9444	40.6713	-69.1819	49.9747	Boreal Shield	-0.208949275362319	9.23705010791309e-06
012025_tile_0069	1996	62.404	53.2816	24.0313	38.1849	-69.1819	49.9747	Boreal Shield	-0.208949275362319	9.23705010791309e-06
012025_tile_0069	1986	63.4231	54.3094	20.8255	40.7737	-69.1819	49.9747	Boreal Shield	-0.208949275362319	9.23705010791309e-06
012025_tile_0069	1997	59.8584	49.9905	31.7974	34.1048	-69.1819	49.9747	Boreal Shield	-0.208949275362319	9.23705010791309e-06
012025_tile_0069	1995	63.0627	53.955	22.4248	39.3035	-69.1819	49.9747	Boreal Shield	-0.208949275362319	9.23705010791309e-06
012025_tile_0069	1998	59.1242	49.2226	34.6411	32.3632	-69.1819	49.9747	Boreal Shield	-0.208949275362319	9.23705010791309e-06
012025_tile_0069	1993	63.3618	54.2574	21.139	40.4589	-69.1819	49.9747	Boreal Shield	-0.208949275362319	9.23705010791309e-06
012025_tile_0069	2004	55.8027	46.3112	45.3037	25.114	-69.1819	49.9747	Boreal Shield	-0.208949275362319	9.23705010791309e-06
012025_tile_0069	2002	55.1018	44.8693	44.2202	25.8111	-69.1819	49.9747	Boreal Shield	-0.208949275362319	9.23705010791309e-06
012025_tile_0069	1992	63.3546	54.25	21.1444	40.4785	-69.1819	49.9747	Boreal Shield	-0.208949275362319	9.23705010791309e-06
012025_tile_0069	1985	63.4231	54.3094	20.8255	40.7737	-69.1819	49.9747	Boreal Shield	-0.208949275362319	9.23705010791309e-06
012025_tile_0069	2006	59.6724	50.4649	42.4353	26.4484	-69.1819	49.9747	Boreal Shield	-0.208949275362319	9.23705010791309e-06
012025_tile_0069	2001	55.2539	45.0104	43.2401	26.4276	-69.1819	49.9747	Boreal Shield	-0.208949275362319	9.23705010791309e-06
012025_tile_0069	1991	63.3874	54.2831	20.9768	40.6483	-69.1819	49.9747	Boreal Shield	-0.208949275362319	9.23705010791309e-06
012025_tile_0069	1999	56.24	46.4404	40.1045	27.9834	-69.1819	49.9747	Boreal Shield	-0.208949275362319	9.23705010791309e-06
012025_tile_0069	2005	60.0074	50.8606	40.8204	26.8179	-69.1819	49.9747	Boreal Shield	-0.208949275362319	9.23705010791309e-06
012025_tile_0069	2003	55.318	45.721	45.619	24.9639	-69.1819	49.9747	Boreal Shield	-0.208949275362319	9.23705010791309e-06
012025_tile_0069	2008	59.1548	49.8941	44.2653	25.9041	-69.1819	49.9747	Boreal Shield	-0.208949275362319	9.23705010791309e-06
012025_tile_0069	2007	59.0523	49.7733	44.2695	25.8922	-69.1819	49.9747	Boreal Shield	-0.208949275362319	9.23705010791309e-06
012025_tile_0069	2000	55.2022	44.9668	43.1074	26.433	-69.1819	49.9747	Boreal Shield	-0.208949275362319	9.23705010791309e-06
012025_tile_0070	2010	57.1079	52.1904	45.0971	24.4211	-68.8702	49.9748	Boreal Shield	0.00419616788321136	0.757639765739441
012025_tile_0070	1987	58.8582	47.8906	33.2604	30.9107	-68.8702	49.9748	Boreal Shield	0.00419616788321136	0.757639765739441
012025_tile_0070	2003	57.1648	52.2894	43.935	24.8726	-68.8702	49.9748	Boreal Shield	0.00419616788321136	0.757639765739441
012025_tile_0070	1991	56.1391	45.3801	43.335	25.4086	-68.8702	49.9748	Boreal Shield	0.00419616788321136	0.757639765739441
012025_tile_0070	1990	56.3951	45.5398	42.6329	25.7765	-68.8702	49.9748	Boreal Shield	0.00419616788321136	0.757639765739441
012025_tile_0070	1988	57.0636	45.8271	40.2979	26.8026	-68.8702	49.9748	Boreal Shield	0.00419616788321136	0.757639765739441
012025_tile_0070	1994	57.0888	46.1725	41.5513	26.0841	-68.8702	49.9748	Boreal Shield	0.00419616788321136	0.757639765739441
012025_tile_0070	1995	56.7836	45.8387	42.941	25.7106	-68.8702	49.9748	Boreal Shield	0.00419616788321136	0.757639765739441
012025_tile_0070	2001	57.2857	46.5611	43.0755	25.4625	-68.8702	49.9748	Boreal Shield	0.00419616788321136	0.757639765739441
012025_tile_0070	2004	56.9893	52.0935	44.368	24.7362	-68.8702	49.9748	Boreal Shield	0.00419616788321136	0.757639765739441
012025_tile_0070	2002	57.2317	46.5406	43.2725	25.3459	-68.8702	49.9748	Boreal Shield	0.00419616788321136	0.757639765739441
012025_tile_0070	2005	57.3241	52.4339	43.9776	24.8401	-68.8702	49.9748	Boreal Shield	0.00419616788321136	0.757639765739441
012025_tile_0070	1998	56.8601	46.208	43.526	25.2668	-68.8702	49.9748	Boreal Shield	0.00419616788321136	0.757639765739441
012025_tile_0070	1996	56.5708	45.746	43.9536	25.3248	-68.8702	49.9748	Boreal Shield	0.00419616788321136	0.757639765739441
012025_tile_0070	1989	56.3513	45.5223	42.5681	25.8176	-68.8702	49.9748	Boreal Shield	0.00419616788321136	0.757639765739441
012025_tile_0070	1992	56.1793	45.4163	43.2845	25.4246	-68.8702	49.9748	Boreal Shield	0.00419616788321136	0.757639765739441
012025_tile_0070	1985	60.1557	55.2517	28.3465	33.679	-68.8702	49.9748	Boreal Shield	0.00419616788321136	0.757639765739441
012025_tile_0070	1993	56.901	45.8758	41.7489	26.0376	-68.8702	49.9748	Boreal Shield	0.00419616788321136	0.757639765739441
012025_tile_0070	2009	56.9598	51.9103	45.3427	24.3722	-68.8702	49.9748	Boreal Shield	0.00419616788321136	0.757639765739441
012025_tile_0070	1997	56.5102	45.685	44.3139	25.0998	-68.8702	49.9748	Boreal Shield	0.00419616788321136	0.757639765739441
012025_tile_0070	2000	57.2816	46.5619	43.0725	25.4625	-68.8702	49.9748	Boreal Shield	0.00419616788321136	0.757639765739441
012025_tile_0070	2007	56.7801	51.6818	45.6658	24.1171	-68.8702	49.9748	Boreal Shield	0.00419616788321136	0.757639765739441
012025_tile_0070	1999	57.2644	46.5689	43.0497	25.4625	-68.8702	49.9748	Boreal Shield	0.00419616788321136	0.757639765739441
012025_tile_0070	2006	57.292	52.4122	44.2539	24.6537	-68.8702	49.9748	Boreal Shield	0.00419616788321136	0.757639765739441
012025_tile_0070	2008	56.7598	51.6591	45.6958	24.1456	-68.8702	49.9748	Boreal Shield	0.00419616788321136	0.757639765739441
012025_tile_0070	1986	60.1225	55.222	28.5326	33.561	-68.8702	49.9748	Boreal Shield	0.00419616788321136	0.757639765739441
012025_tile_0071	2010	60.2403	51.4471	84.9691	15.9903	-68.5585	49.974	Boreal Shield	-0.867061122518823	4.59514097883584e-08
012025_tile_0071	1988	73.161	64.171	13.8871	55.6452	-68.5585	49.974	Boreal Shield	-0.867061122518823	4.59514097883584e-08
012025_tile_0071	1995	65.6853	56.4191	45.2724	36.5965	-68.5585	49.974	Boreal Shield	-0.867061122518823	4.59514097883584e-08
012025_tile_0071	1987	74.2363	64.8209	9.8704	58.9224	-68.5585	49.974	Boreal Shield	-0.867061122518823	4.59514097883584e-08
012025_tile_0071	1994	64.88	55.5074	45.476	36.4639	-68.5585	49.974	Boreal Shield	-0.867061122518823	4.59514097883584e-08
012025_tile_0071	1997	61.9994	52.4038	55.1284	31.4238	-68.5585	49.974	Boreal Shield	-0.867061122518823	4.59514097883584e-08
012025_tile_0071	1992	64.4387	54.7678	45.7613	36.3987	-68.5585	49.974	Boreal Shield	-0.867061122518823	4.59514097883584e-08
012025_tile_0071	1990	68.738	59.6179	30.6022	44.9281	-68.5585	49.974	Boreal Shield	-0.867061122518823	4.59514097883584e-08
012025_tile_0071	1996	64.055	54.6692	50.0116	33.9001	-68.5585	49.974	Boreal Shield	-0.867061122518823	4.59514097883584e-08
012025_tile_0071	1986	75.0808	65.2095	6.6279	61.2626	-68.5585	49.974	Boreal Shield	-0.867061122518823	4.59514097883584e-08
012025_tile_0071	2002	55.5935	45.1452	68.5411	21.2099	-68.5585	49.974	Boreal Shield	-0.867061122518823	4.59514097883584e-08
012025_tile_0071	2003	55.8861	38.7067	71.3704	19.7982	-68.5585	49.974	Boreal Shield	-0.867061122518823	4.59514097883584e-08
012025_tile_0071	2004	54.4563	37.0081	75.6615	17.2484	-68.5585	49.974	Boreal Shield	-0.867061122518823	4.59514097883584e-08
012025_tile_0071	1989	71.7499	63.5488	18.5878	53.1576	-68.5585	49.974	Boreal Shield	-0.867061122518823	4.59514097883584e-08
012025_tile_0071	1998	61.0443	51.4407	57.7187	29.7583	-68.5585	49.974	Boreal Shield	-0.867061122518823	4.59514097883584e-08
012025_tile_0071	1993	64.5158	54.7615	45.9337	36.3018	-68.5585	49.974	Boreal Shield	-0.867061122518823	4.59514097883584e-08
012025_tile_0071	1991	65.423	55.8479	41.5357	38.842	-68.5585	49.974	Boreal Shield	-0.867061122518823	4.59514097883584e-08
012025_tile_0071	1999	59.7378	49.9428	62.1245	25.8509	-68.5585	49.974	Boreal Shield	-0.867061122518823	4.59514097883584e-08
012025_tile_0071	2007	55.8319	45.5358	81.5837	15.6184	-68.5585	49.974	Boreal Shield	-0.867061122518823	4.59514097883584e-08
012025_tile_0071	2000	58.1783	48.2627	64.3869	24.14	-68.5585	49.974	Boreal Shield	-0.867061122518823	4.59514097883584e-08
012025_tile_0071	2008	55.8079	45.5118	81.6318	15.6013	-68.5585	49.974	Boreal Shield	-0.867061122518823	4.59514097883584e-08
012025_tile_0071	2006	58.0087	48.0359	75.1396	18.13	-68.5585	49.974	Boreal Shield	-0.867061122518823	4.59514097883584e-08
012025_tile_0071	1985	75.1274	65.2095	6.4898	61.318	-68.5585	49.974	Boreal Shield	-0.867061122518823	4.59514097883584e-08
012025_tile_0071	2009	57.1399	47.4995	81.445	15.7825	-68.5585	49.974	Boreal Shield	-0.867061122518823	4.59514097883584e-08
012025_tile_0071	2005	57.9725	48.0175	74.9498	18.1489	-68.5585	49.974	Boreal Shield	-0.867061122518823	4.59514097883584e-08
012025_tile_0071	2001	56.5585	46.4849	67.1766	22.2949	-68.5585	49.974	Boreal Shield	-0.867061122518823	4.59514097883584e-08
012025_tile_0072	1994	81.67	81.4356	18.0022	60.1405	-68.2468	49.9724	Boreal Shield	-0.384341617523168	7.69534935773919e-10
012025_tile_0072	2010	75.484	74.8887	46.1781	40.856	-68.2468	49.9724	Boreal Shield	-0.384341617523168	7.69534935773919e-10
012025_tile_0072	1987	82.5909	82.3934	14.4402	62.7267	-68.2468	49.9724	Boreal Shield	-0.384341617523168	7.69534935773919e-10
012025_tile_0072	2003	75.6222	75.071	36.9977	46.1781	-68.2468	49.9724	Boreal Shield	-0.384341617523168	7.69534935773919e-10
012025_tile_0072	1991	81.5783	81.3426	18.3091	59.9056	-68.2468	49.9724	Boreal Shield	-0.384341617523168	7.69534935773919e-10
012025_tile_0072	1990	81.961	81.7369	16.7554	61.0866	-68.2468	49.9724	Boreal Shield	-0.384341617523168	7.69534935773919e-10
012025_tile_0072	1988	82.5415	82.344	14.6708	62.4802	-68.2468	49.9724	Boreal Shield	-0.384341617523168	7.69534935773919e-10
012025_tile_0072	2009	74.6314	73.8994	44.3842	41.1486	-68.2468	49.9724	Boreal Shield	-0.384341617523168	7.69534935773919e-10
012025_tile_0072	2002	75.3449	74.8292	34.9282	48.2688	-68.2468	49.9724	Boreal Shield	-0.384341617523168	7.69534935773919e-10
012025_tile_0072	1995	81.6693	81.4343	18.0142	60.1416	-68.2468	49.9724	Boreal Shield	-0.384341617523168	7.69534935773919e-10
012025_tile_0072	1996	81.2149	80.9789	19.6598	58.4864	-68.2468	49.9724	Boreal Shield	-0.384341617523168	7.69534935773919e-10
012025_tile_0072	2004	74.4849	73.8651	41.033	43.4649	-68.2468	49.9724	Boreal Shield	-0.384341617523168	7.69534935773919e-10
012025_tile_0072	1997	79.8888	79.5991	23.7779	55.8413	-68.2468	49.9724	Boreal Shield	-0.384341617523168	7.69534935773919e-10
012025_tile_0072	1989	82.4963	82.2988	14.9008	62.2613	-68.2468	49.9724	Boreal Shield	-0.384341617523168	7.69534935773919e-10
012025_tile_0072	2005	75.4953	74.9959	40.6768	43.5921	-68.2468	49.9724	Boreal Shield	-0.384341617523168	7.69534935773919e-10
012025_tile_0072	1992	81.5942	81.3594	18.2556	59.9706	-68.2468	49.9724	Boreal Shield	-0.384341617523168	7.69534935773919e-10
012025_tile_0072	2001	75.8719	75.3816	33.4093	49.4556	-68.2468	49.9724	Boreal Shield	-0.384341617523168	7.69534935773919e-10
012025_tile_0072	1999	76.9857	76.5589	31.4442	50.8617	-68.2468	49.9724	Boreal Shield	-0.384341617523168	7.69534935773919e-10
012025_tile_0072	2000	76.7329	76.2931	32.1595	50.4595	-68.2468	49.9724	Boreal Shield	-0.384341617523168	7.69534935773919e-10
012025_tile_0072	1993	81.5994	81.3648	18.2508	59.9694	-68.2468	49.9724	Boreal Shield	-0.384341617523168	7.69534935773919e-10
012025_tile_0072	1986	82.6285	82.4311	14.242	62.973	-68.2468	49.9724	Boreal Shield	-0.384341617523168	7.69534935773919e-10
012025_tile_0072	1985	82.6285	82.4311	14.242	62.973	-68.2468	49.9724	Boreal Shield	-0.384341617523168	7.69534935773919e-10
012025_tile_0072	2007	75.3253	74.8228	41.3903	43.0826	-68.2468	49.9724	Boreal Shield	-0.384341617523168	7.69534935773919e-10
012025_tile_0072	2006	75.4935	74.9941	40.6997	43.5788	-68.2468	49.9724	Boreal Shield	-0.384341617523168	7.69534935773919e-10
012025_tile_0072	1998	77.6289	77.2428	30.2857	51.5934	-68.2468	49.9724	Boreal Shield	-0.384341617523168	7.69534935773919e-10
012025_tile_0072	2008	75.3121	74.8103	41.4768	42.9775	-68.2468	49.9724	Boreal Shield	-0.384341617523168	7.69534935773919e-10
012025_tile_0073	2003	65.1873	60.8055	39.5724	35.8741	-67.9352	49.97	Boreal Shield	-0.0242456772334301	1.52983666339424e-05
012025_tile_0073	1987	65.6453	61.2264	37.5184	37.4064	-67.9352	49.97	Boreal Shield	-0.0242456772334301	1.52983666339424e-05
012025_tile_0073	1986	65.6475	61.2264	37.5256	37.4064	-67.9352	49.97	Boreal Shield	-0.0242456772334301	1.52983666339424e-05
012025_tile_0073	1988	65.6396	61.2176	37.5491	37.3808	-67.9352	49.97	Boreal Shield	-0.0242456772334301	1.52983666339424e-05
012025_tile_0073	2010	64.8825	60.4515	41.2432	34.4934	-67.9352	49.97	Boreal Shield	-0.0242456772334301	1.52983666339424e-05
012025_tile_0073	1991	65.2439	60.7173	38.91	36.5989	-67.9352	49.97	Boreal Shield	-0.0242456772334301	1.52983666339424e-05
012025_tile_0073	1999	65.5237	61.1136	38.1274	36.9313	-67.9352	49.97	Boreal Shield	-0.0242456772334301	1.52983666339424e-05
012025_tile_0073	1989	65.4506	61.0122	38.2115	37.0115	-67.9352	49.97	Boreal Shield	-0.0242456772334301	1.52983666339424e-05
012025_tile_0073	1995	65.5239	61.1138	38.125	36.9322	-67.9352	49.97	Boreal Shield	-0.0242456772334301	1.52983666339424e-05
012025_tile_0073	1990	65.4691	61.04	38.1478	37.0877	-67.9352	49.97	Boreal Shield	-0.0242456772334301	1.52983666339424e-05
012025_tile_0073	1993	65.4043	60.8915	38.4872	36.811	-67.9352	49.97	Boreal Shield	-0.0242456772334301	1.52983666339424e-05
012025_tile_0073	2009	64.8951	60.4641	41.1927	34.5055	-67.9352	49.97	Boreal Shield	-0.0242456772334301	1.52983666339424e-05
012025_tile_0073	1994	65.476	61.0646	38.3364	36.8774	-67.9352	49.97	Boreal Shield	-0.0242456772334301	1.52983666339424e-05
012025_tile_0073	1997	65.5219	61.1115	38.1388	36.929	-67.9352	49.97	Boreal Shield	-0.0242456772334301	1.52983666339424e-05
012025_tile_0073	2002	65.3572	60.9783	38.7334	36.5203	-67.9352	49.97	Boreal Shield	-0.0242456772334301	1.52983666339424e-05
012025_tile_0073	1998	65.5219	61.1115	38.1388	36.929	-67.9352	49.97	Boreal Shield	-0.0242456772334301	1.52983666339424e-05
012025_tile_0073	1996	65.5239	61.1138	38.125	36.9322	-67.9352	49.97	Boreal Shield	-0.0242456772334301	1.52983666339424e-05
012025_tile_0073	2004	65.1216	60.7425	39.9123	35.6393	-67.9352	49.97	Boreal Shield	-0.0242456772334301	1.52983666339424e-05
012025_tile_0073	1992	65.3925	60.8798	38.4968	36.7989	-67.9352	49.97	Boreal Shield	-0.0242456772334301	1.52983666339424e-05
012025_tile_0073	2000	65.5169	61.1068	38.1683	36.8884	-67.9352	49.97	Boreal Shield	-0.0242456772334301	1.52983666339424e-05
012025_tile_0073	1985	65.6475	61.2264	37.5256	37.4064	-67.9352	49.97	Boreal Shield	-0.0242456772334301	1.52983666339424e-05
012025_tile_0073	2006	65.1843	60.7592	39.8	35.7141	-67.9352	49.97	Boreal Shield	-0.0242456772334301	1.52983666339424e-05
012025_tile_0073	2001	65.5169	61.1068	38.1683	36.8884	-67.9352	49.97	Boreal Shield	-0.0242456772334301	1.52983666339424e-05
012025_tile_0073	2007	64.8666	60.4339	41.2888	34.4709	-67.9352	49.97	Boreal Shield	-0.0242456772334301	1.52983666339424e-05
012025_tile_0073	2005	65.2318	60.8045	39.5928	35.8079	-67.9352	49.97	Boreal Shield	-0.0242456772334301	1.52983666339424e-05
012025_tile_0073	2008	64.8715	60.4387	41.2732	34.4775	-67.9352	49.97	Boreal Shield	-0.0242456772334301	1.52983666339424e-05
012025_tile_0074	1994	83.5063	83.3611	9.9857	64.9335	-67.6236	49.9667	Boreal Shield	-0.143701798983183	7.36345373564262e-10
012025_tile_0074	2010	80.4283	80.1704	18.6496	58.3455	-67.6236	49.9667	Boreal Shield	-0.143701798983183	7.36345373564262e-10
012025_tile_0074	2009	80.3486	80.0793	18.4298	58.337	-67.6236	49.9667	Boreal Shield	-0.143701798983183	7.36345373564262e-10
012025_tile_0074	1987	83.5485	83.4033	9.7749	65.1529	-67.6236	49.9667	Boreal Shield	-0.143701798983183	7.36345373564262e-10
012025_tile_0074	1995	83.4759	83.3305	10.0968	64.8473	-67.6236	49.9667	Boreal Shield	-0.143701798983183	7.36345373564262e-10
012025_tile_0074	2003	81.3522	81.069	14.8696	60.8998	-67.6236	49.9667	Boreal Shield	-0.143701798983183	7.36345373564262e-10
012025_tile_0074	1990	83.5407	83.3955	9.8206	65.1156	-67.6236	49.9667	Boreal Shield	-0.143701798983183	7.36345373564262e-10
012025_tile_0074	1996	83.3617	83.2137	10.4422	64.5421	-67.6236	49.9667	Boreal Shield	-0.143701798983183	7.36345373564262e-10
012025_tile_0074	2004	81.3711	81.0855	14.8972	60.9061	-67.6236	49.9667	Boreal Shield	-0.143701798983183	7.36345373564262e-10
012025_tile_0074	2002	81.3553	81.072	14.8564	60.9068	-67.6236	49.9667	Boreal Shield	-0.143701798983183	7.36345373564262e-10
012025_tile_0074	1992	83.5029	83.3577	10.0086	64.905	-67.6236	49.9667	Boreal Shield	-0.143701798983183	7.36345373564262e-10
012025_tile_0074	1993	83.5038	83.3586	10.0038	64.92	-67.6236	49.9667	Boreal Shield	-0.143701798983183	7.36345373564262e-10
012025_tile_0074	1988	83.546	83.4007	9.7918	65.1362	-67.6236	49.9667	Boreal Shield	-0.143701798983183	7.36345373564262e-10
012025_tile_0074	2001	81.8639	81.637	13.9417	61.6419	-67.6236	49.9667	Boreal Shield	-0.143701798983183	7.36345373564262e-10
012025_tile_0074	1986	83.5485	83.4033	9.7749	65.1529	-67.6236	49.9667	Boreal Shield	-0.143701798983183	7.36345373564262e-10
012025_tile_0074	1999	82.7521	82.5658	11.4613	63.5613	-67.6236	49.9667	Boreal Shield	-0.143701798983183	7.36345373564262e-10
012025_tile_0074	2005	81.5235	81.2493	14.8858	60.9755	-67.6236	49.9667	Boreal Shield	-0.143701798983183	7.36345373564262e-10
012025_tile_0074	2000	82.4547	82.2547	12.3027	62.9599	-67.6236	49.9667	Boreal Shield	-0.143701798983183	7.36345373564262e-10
012025_tile_0074	1998	83.3002	83.1508	10.6866	64.373	-67.6236	49.9667	Boreal Shield	-0.143701798983183	7.36345373564262e-10
012025_tile_0074	1991	83.5029	83.3577	10.0086	64.905	-67.6236	49.9667	Boreal Shield	-0.143701798983183	7.36345373564262e-10
012025_tile_0074	2007	80.075	79.6416	17.971	58.3067	-67.6236	49.9667	Boreal Shield	-0.143701798983183	7.36345373564262e-10
012025_tile_0074	1989	83.531	83.3858	9.8614	65.0731	-67.6236	49.9667	Boreal Shield	-0.143701798983183	7.36345373564262e-10
012025_tile_0074	1985	83.5485	83.4033	9.7749	65.1529	-67.6236	49.9667	Boreal Shield	-0.143701798983183	7.36345373564262e-10
012025_tile_0074	1997	83.3002	83.1508	10.6866	64.373	-67.6236	49.9667	Boreal Shield	-0.143701798983183	7.36345373564262e-10
012025_tile_0074	2006	81.378	81.103	15.8191	60.5238	-67.6236	49.9667	Boreal Shield	-0.143701798983183	7.36345373564262e-10
012025_tile_0074	2008	80.2706	79.9978	18.2935	58.3179	-67.6236	49.9667	Boreal Shield	-0.143701798983183	7.36345373564262e-10
012025_tile_0075	1989	84.5793	84.278	27.8228	59.8474	-67.3121	49.9626	Boreal Shield	-0.146378728923476	3.63945810022415e-06
012025_tile_0075	1988	85.2554	84.9888	25.1983	61.1954	-67.3121	49.9626	Boreal Shield	-0.146378728923476	3.63945810022415e-06
012025_tile_0075	1986	86.1399	85.906	21.6423	63.5188	-67.3121	49.9626	Boreal Shield	-0.146378728923476	3.63945810022415e-06
012025_tile_0075	1987	85.9844	85.7469	22.4074	63.0132	-67.3121	49.9626	Boreal Shield	-0.146378728923476	3.63945810022415e-06
012025_tile_0075	2010	81.854	81.5149	41.0486	48.7769	-67.3121	49.9626	Boreal Shield	-0.146378728923476	3.63945810022415e-06
012025_tile_0075	2003	82.3869	82.092	39.6186	50.4889	-67.3121	49.9626	Boreal Shield	-0.146378728923476	3.63945810022415e-06
012025_tile_0075	2009	81.8005	81.4639	40.9165	48.7425	-67.3121	49.9626	Boreal Shield	-0.146378728923476	3.63945810022415e-06
012025_tile_0075	2002	82.3649	82.0687	39.5586	50.484	-67.3121	49.9626	Boreal Shield	-0.146378728923476	3.63945810022415e-06
012025_tile_0075	1990	83.8667	83.5092	30.6947	57.9158	-67.3121	49.9626	Boreal Shield	-0.146378728923476	3.63945810022415e-06
012025_tile_0075	1998	81.9468	81.6039	38.779	51.0036	-67.3121	49.9626	Boreal Shield	-0.146378728923476	3.63945810022415e-06
012025_tile_0075	1996	82.0385	81.7021	38.4325	51.2303	-67.3121	49.9626	Boreal Shield	-0.146378728923476	3.63945810022415e-06
012025_tile_0075	1994	84.4371	84.1647	29.8809	58.0259	-67.3121	49.9626	Boreal Shield	-0.146378728923476	3.63945810022415e-06
012025_tile_0075	1999	82.6575	82.3664	37.9286	51.4979	-67.3121	49.9626	Boreal Shield	-0.146378728923476	3.63945810022415e-06
012025_tile_0075	1997	81.9514	81.61	38.7766	51.0036	-67.3121	49.9626	Boreal Shield	-0.146378728923476	3.63945810022415e-06
012025_tile_0075	1995	82.4473	82.123	37.1713	52.1721	-67.3121	49.9626	Boreal Shield	-0.146378728923476	3.63945810022415e-06
012025_tile_0075	1985	86.1399	85.906	21.6423	63.5188	-67.3121	49.9626	Boreal Shield	-0.146378728923476	3.63945810022415e-06
012025_tile_0075	1993	83.8805	83.5243	30.786	57.8439	-67.3121	49.9626	Boreal Shield	-0.146378728923476	3.63945810022415e-06
012025_tile_0075	2005	83.1993	82.9408	39.0018	50.9377	-67.3121	49.9626	Boreal Shield	-0.146378728923476	3.63945810022415e-06
012025_tile_0075	2006	82.6255	82.3302	39.5568	50.1619	-67.3121	49.9626	Boreal Shield	-0.146378728923476	3.63945810022415e-06
012025_tile_0075	2004	82.2732	81.9752	39.8457	50.4226	-67.3121	49.9626	Boreal Shield	-0.146378728923476	3.63945810022415e-06
012025_tile_0075	1992	83.8696	83.5126	30.7884	57.8392	-67.3121	49.9626	Boreal Shield	-0.146378728923476	3.63945810022415e-06
012025_tile_0075	2000	82.7233	82.4424	38.0193	51.4764	-67.3121	49.9626	Boreal Shield	-0.146378728923476	3.63945810022415e-06
012025_tile_0075	1991	83.8485	83.491	30.8028	57.8291	-67.3121	49.9626	Boreal Shield	-0.146378728923476	3.63945810022415e-06
012025_tile_0075	2007	81.7965	81.4626	40.9039	48.7425	-67.3121	49.9626	Boreal Shield	-0.146378728923476	3.63945810022415e-06
012025_tile_0075	2008	81.7965	81.4626	40.9039	48.7425	-67.3121	49.9626	Boreal Shield	-0.146378728923476	3.63945810022415e-06
012025_tile_0075	2001	82.848	82.577	38.149	51.4925	-67.3121	49.9626	Boreal Shield	-0.146378728923476	3.63945810022415e-06
012025_tile_0079	1991	77.9596	77.8747	14.5219	58.5159	-69.4915	49.7728	Boreal Shield	-0.667647707049966	9.81522971414961e-05
012025_tile_0079	1995	73.3812	72.8032	26.9087	49.701	-69.4915	49.7728	Boreal Shield	-0.667647707049966	9.81522971414961e-05
012025_tile_0079	1990	78.0298	77.9453	14.2036	58.7939	-69.4915	49.7728	Boreal Shield	-0.667647707049966	9.81522971414961e-05
012025_tile_0079	1988	78.0329	77.9484	14.1807	58.8139	-69.4915	49.7728	Boreal Shield	-0.667647707049966	9.81522971414961e-05
012025_tile_0079	2010	66.2599	66.0086	84.3073	19.7796	-69.4915	49.7728	Boreal Shield	-0.667647707049966	9.81522971414961e-05
012025_tile_0079	2009	65.2003	64.887	83.9704	19.666	-69.4915	49.7728	Boreal Shield	-0.667647707049966	9.81522971414961e-05
012025_tile_0079	1992	77.5569	77.4641	16.1945	57.0012	-69.4915	49.7728	Boreal Shield	-0.667647707049966	9.81522971414961e-05
012025_tile_0079	1993	77.4336	77.3396	16.6803	56.6594	-69.4915	49.7728	Boreal Shield	-0.667647707049966	9.81522971414961e-05
012025_tile_0079	1994	76.7243	76.5713	18.4424	55.6492	-69.4915	49.7728	Boreal Shield	-0.667647707049966	9.81522971414961e-05
012025_tile_0079	1989	78.0329	77.9484	14.1807	58.8139	-69.4915	49.7728	Boreal Shield	-0.667647707049966	9.81522971414961e-05
012025_tile_0079	1987	78.0329	77.9484	14.1807	58.8139	-69.4915	49.7728	Boreal Shield	-0.667647707049966	9.81522971414961e-05
012025_tile_0079	2003	59.2629	57.6197	80.4426	20.4578	-69.4915	49.7728	Boreal Shield	-0.667647707049966	9.81522971414961e-05
012025_tile_0079	1996	66.739	65.3335	40.7651	40.5951	-69.4915	49.7728	Boreal Shield	-0.667647707049966	9.81522971414961e-05
012025_tile_0079	1999	56.6027	54.19	67.5717	24.1297	-69.4915	49.7728	Boreal Shield	-0.667647707049966	9.81522971414961e-05
012025_tile_0079	1997	61.5907	59.7986	52.5814	32.6742	-69.4915	49.7728	Boreal Shield	-0.667647707049966	9.81522971414961e-05
012025_tile_0079	2000	55.006	52.4576	73.3348	21.4461	-69.4915	49.7728	Boreal Shield	-0.667647707049966	9.81522971414961e-05
012025_tile_0079	1985	78.0329	77.9484	14.1807	58.8139	-69.4915	49.7728	Boreal Shield	-0.667647707049966	9.81522971414961e-05
012025_tile_0079	1998	60.8111	58.9687	55.866	30.3675	-69.4915	49.7728	Boreal Shield	-0.667647707049966	9.81522971414961e-05
012025_tile_0079	2006	65.3724	65.0659	82.4413	19.9297	-69.4915	49.7728	Boreal Shield	-0.667647707049966	9.81522971414961e-05
012025_tile_0079	1986	78.0329	77.9484	14.1807	58.8139	-69.4915	49.7728	Boreal Shield	-0.667647707049966	9.81522971414961e-05
012025_tile_0079	2004	61.5207	60.6012	81.4089	20.4686	-69.4915	49.7728	Boreal Shield	-0.667647707049966	9.81522971414961e-05
012025_tile_0079	2005	64.727	64.3456	82.0161	20.2634	-69.4915	49.7728	Boreal Shield	-0.667647707049966	9.81522971414961e-05
012025_tile_0079	2008	64.7628	64.2074	84.1788	19.6243	-69.4915	49.7728	Boreal Shield	-0.667647707049966	9.81522971414961e-05
012025_tile_0079	2001	54.9247	52.4065	75.9972	20.4722	-69.4915	49.7728	Boreal Shield	-0.667647707049966	9.81522971414961e-05
012025_tile_0079	2002	54.7766	52.2261	77.062	20.0452	-69.4915	49.7728	Boreal Shield	-0.667647707049966	9.81522971414961e-05
012025_tile_0079	2007	64.6708	64.107	84.3073	19.6015	-69.4915	49.7728	Boreal Shield	-0.667647707049966	9.81522971414961e-05
012025_tile_0080	1988	78.7067	62.4606	7.6717	60.9455	-69.1811	49.7737	Boreal Shield	-0.436030515628565	0.0259648021310568
012025_tile_0080	1987	78.893	62.5413	7.0669	61.3769	-69.1811	49.7737	Boreal Shield	-0.436030515628565	0.0259648021310568
012025_tile_0080	1996	61.9023	43.726	59.306	30.2952	-69.1811	49.7737	Boreal Shield	-0.436030515628565	0.0259648021310568
012025_tile_0080	1995	64.3041	46.7631	54.8174	33.0335	-69.1811	49.7737	Boreal Shield	-0.436030515628565	0.0259648021310568
012025_tile_0080	1994	67.6458	50.4972	45.7241	37.6909	-69.1811	49.7737	Boreal Shield	-0.436030515628565	0.0259648021310568
012025_tile_0080	2003	66.0257	49.043	62.9827	29.2817	-69.1811	49.7737	Boreal Shield	-0.436030515628565	0.0259648021310568
012025_tile_0080	2010	68.4339	52.256	67.7333	27.7195	-69.1811	49.7737	Boreal Shield	-0.436030515628565	0.0259648021310568
012025_tile_0080	2005	67.6225	50.7995	63.5251	29.4271	-69.1811	49.7737	Boreal Shield	-0.436030515628565	0.0259648021310568
012025_tile_0080	2000	65.2127	47.4568	59.5156	30.5847	-69.1811	49.7737	Boreal Shield	-0.436030515628565	0.0259648021310568
012025_tile_0080	1998	62.4321	44.3391	59.6039	30.2936	-69.1811	49.7737	Boreal Shield	-0.436030515628565	0.0259648021310568
012025_tile_0080	1991	78.1233	61.8693	10.4632	58.6361	-69.1811	49.7737	Boreal Shield	-0.436030515628565	0.0259648021310568
012025_tile_0080	2001	65.3969	47.7079	60.0387	30.5747	-69.1811	49.7737	Boreal Shield	-0.436030515628565	0.0259648021310568
012025_tile_0080	1999	64.2827	46.3867	60.0586	30.4624	-69.1811	49.7737	Boreal Shield	-0.436030515628565	0.0259648021310568
012025_tile_0080	2002	65.3884	47.711	60.1667	30.4646	-69.1811	49.7737	Boreal Shield	-0.436030515628565	0.0259648021310568
012025_tile_0080	1990	78.1282	61.8741	10.4428	58.6559	-69.1811	49.7737	Boreal Shield	-0.436030515628565	0.0259648021310568
012025_tile_0080	1993	69.854	52.9857	38.7616	41.2443	-69.1811	49.7737	Boreal Shield	-0.436030515628565	0.0259648021310568
012025_tile_0080	2006	68.4495	52.2422	65.0073	28.4295	-69.1811	49.7737	Boreal Shield	-0.436030515628565	0.0259648021310568
012025_tile_0080	1986	78.9058	62.5413	7.0261	61.4106	-69.1811	49.7737	Boreal Shield	-0.436030515628565	0.0259648021310568
012025_tile_0080	1989	78.4557	62.2129	9.0284	59.8423	-69.1811	49.7737	Boreal Shield	-0.436030515628565	0.0259648021310568
012025_tile_0080	1997	61.8466	43.664	59.4129	30.2129	-69.1811	49.7737	Boreal Shield	-0.436030515628565	0.0259648021310568
012025_tile_0080	2009	68.056	51.8447	67.6516	27.74	-69.1811	49.7737	Boreal Shield	-0.436030515628565	0.0259648021310568
012025_tile_0080	2007	67.324	51.039	67.4786	27.6404	-69.1811	49.7737	Boreal Shield	-0.436030515628565	0.0259648021310568
012025_tile_0080	1992	73.8651	57.3017	26.376	47.96	-69.1811	49.7737	Boreal Shield	-0.436030515628565	0.0259648021310568
012025_tile_0080	2008	67.5816	51.3094	67.4486	27.704	-69.1811	49.7737	Boreal Shield	-0.436030515628565	0.0259648021310568
012025_tile_0080	1985	78.9058	62.5413	7.0261	61.4106	-69.1811	49.7737	Boreal Shield	-0.436030515628565	0.0259648021310568
012025_tile_0080	2004	66.2122	49.0866	62.8506	29.5298	-69.1811	49.7737	Boreal Shield	-0.436030515628565	0.0259648021310568
012025_tile_0081	2010	65.2214	48.6376	47.7054	33.581	-68.8707	49.7738	Boreal Shield	-0.0349920358387255	0.0275134295225143
012025_tile_0081	1995	64.9259	48.0897	44.9613	34.7637	-68.8707	49.7738	Boreal Shield	-0.0349920358387255	0.0275134295225143
012025_tile_0081	1994	64.889	48.0124	44.7589	34.8312	-68.8707	49.7738	Boreal Shield	-0.0349920358387255	0.0275134295225143
012025_tile_0081	1987	67.0341	49.2708	34.4765	40.6974	-68.8707	49.7738	Boreal Shield	-0.0349920358387255	0.0275134295225143
012025_tile_0081	1993	64.8737	47.3926	43.744	35.7469	-68.8707	49.7738	Boreal Shield	-0.0349920358387255	0.0275134295225143
012025_tile_0081	1989	65.4738	47.2977	39.7688	38.0777	-68.8707	49.7738	Boreal Shield	-0.0349920358387255	0.0275134295225143
012025_tile_0081	2009	65.0409	48.4585	48.0663	33.5019	-68.8707	49.7738	Boreal Shield	-0.0349920358387255	0.0275134295225143
012025_tile_0081	1996	64.7423	47.9022	45.6448	34.3977	-68.8707	49.7738	Boreal Shield	-0.0349920358387255	0.0275134295225143
012025_tile_0081	1991	65.5502	47.151	40.0144	38.0572	-68.8707	49.7738	Boreal Shield	-0.0349920358387255	0.0275134295225143
012025_tile_0081	1992	65.101	47.2526	42.299	36.5382	-68.8707	49.7738	Boreal Shield	-0.0349920358387255	0.0275134295225143
012025_tile_0081	1990	65.7143	47.6575	39.5334	38.1352	-68.8707	49.7738	Boreal Shield	-0.0349920358387255	0.0275134295225143
012025_tile_0081	1986	67.6539	49.9331	31.7625	42.1012	-68.8707	49.7738	Boreal Shield	-0.0349920358387255	0.0275134295225143
012025_tile_0081	2002	65.2479	48.2917	45.8376	34.2518	-68.8707	49.7738	Boreal Shield	-0.0349920358387255	0.0275134295225143
012025_tile_0081	2000	65.2369	48.2706	45.7066	34.3703	-68.8707	49.7738	Boreal Shield	-0.0349920358387255	0.0275134295225143
012025_tile_0081	2003	65.5861	48.843	45.7847	34.2752	-68.8707	49.7738	Boreal Shield	-0.0349920358387255	0.0275134295225143
012025_tile_0081	1998	64.7618	47.9196	45.8154	34.312	-68.8707	49.7738	Boreal Shield	-0.0349920358387255	0.0275134295225143
012025_tile_0081	2004	65.2349	48.4059	46.6249	34.0015	-68.8707	49.7738	Boreal Shield	-0.0349920358387255	0.0275134295225143
012025_tile_0081	2007	64.8167	48.2802	48.0603	33.4774	-68.8707	49.7738	Boreal Shield	-0.0349920358387255	0.0275134295225143
012025_tile_0081	1997	64.6749	47.8488	45.8646	34.2884	-68.8707	49.7738	Boreal Shield	-0.0349920358387255	0.0275134295225143
012025_tile_0081	2005	65.5268	48.7182	46.288	34.0648	-68.8707	49.7738	Boreal Shield	-0.0349920358387255	0.0275134295225143
012025_tile_0081	2006	65.4448	48.6767	46.5318	33.9023	-68.8707	49.7738	Boreal Shield	-0.0349920358387255	0.0275134295225143
012025_tile_0081	2008	64.86	48.2913	48.1456	33.4612	-68.8707	49.7738	Boreal Shield	-0.0349920358387255	0.0275134295225143
012025_tile_0081	1999	65.1394	48.111	45.5805	34.3839	-68.8707	49.7738	Boreal Shield	-0.0349920358387255	0.0275134295225143
012025_tile_0081	2001	65.279	48.3135	45.6664	34.3748	-68.8707	49.7738	Boreal Shield	-0.0349920358387255	0.0275134295225143
012025_tile_0081	1988	65.9918	47.938	38.2103	38.7919	-68.8707	49.7738	Boreal Shield	-0.0349920358387255	0.0275134295225143
012025_tile_0081	1985	69.0614	51.5519	26.4282	44.5111	-68.8707	49.7738	Boreal Shield	-0.0349920358387255	0.0275134295225143
012025_tile_0082	2000	72.1894	34.3792	54.442	36.8517	-68.5603	49.773	Boreal Shield	-0.0501725082146778	0.208871722221375
012025_tile_0082	1994	72.3454	35.0366	49.2428	39.7937	-68.5603	49.773	Boreal Shield	-0.0501725082146778	0.208871722221375
012025_tile_0082	1991	70.6431	23.7442	50.5899	39.5535	-68.5603	49.773	Boreal Shield	-0.0501725082146778	0.208871722221375
012025_tile_0082	2010	72.7119	34.8916	57.383	35.4597	-68.5603	49.773	Boreal Shield	-0.0501725082146778	0.208871722221375
012025_tile_0082	1987	77.8152	38.646	24.077	55.0051	-68.5603	49.773	Boreal Shield	-0.0501725082146778	0.208871722221375
012025_tile_0082	1989	75.7986	27.2647	30.7854	51.1528	-68.5603	49.773	Boreal Shield	-0.0501725082146778	0.208871722221375
012025_tile_0082	2002	72.1085	34.355	55.4347	36.3328	-68.5603	49.773	Boreal Shield	-0.0501725082146778	0.208871722221375
012025_tile_0082	1990	73.1063	24.4533	41.7387	44.6501	-68.5603	49.773	Boreal Shield	-0.0501725082146778	0.208871722221375
012025_tile_0082	1988	77.289	27.618	26.0144	53.7019	-68.5603	49.773	Boreal Shield	-0.0501725082146778	0.208871722221375
012025_tile_0082	1999	72.0944	34.2925	54.3885	36.8542	-68.5603	49.773	Boreal Shield	-0.0501725082146778	0.208871722221375
012025_tile_0082	1997	71.7031	34.1554	53.8979	37.0717	-68.5603	49.773	Boreal Shield	-0.0501725082146778	0.208871722221375
012025_tile_0082	2005	72.5501	34.7682	56.6749	35.6159	-68.5603	49.773	Boreal Shield	-0.0501725082146778	0.208871722221375
012025_tile_0082	2006	72.3645	34.7464	57.4112	35.1982	-68.5603	49.773	Boreal Shield	-0.0501725082146778	0.208871722221375
012025_tile_0082	1993	71.6973	24.4645	50.059	39.6613	-68.5603	49.773	Boreal Shield	-0.0501725082146778	0.208871722221375
012025_tile_0082	1996	72.5818	35.095	51.8541	38.4336	-68.5603	49.773	Boreal Shield	-0.0501725082146778	0.208871722221375
012025_tile_0082	1986	78.6903	39.478	20.5324	57.5152	-68.5603	49.773	Boreal Shield	-0.0501725082146778	0.208871722221375
012025_tile_0082	2007	72.1894	34.5957	57.7253	35.0896	-68.5603	49.773	Boreal Shield	-0.0501725082146778	0.208871722221375
012025_tile_0082	2003	72.5214	34.6478	55.8149	36.213	-68.5603	49.773	Boreal Shield	-0.0501725082146778	0.208871722221375
012025_tile_0082	1995	73.4232	35.9232	48.7287	39.9901	-68.5603	49.773	Boreal Shield	-0.0501725082146778	0.208871722221375
012025_tile_0082	2009	72.4785	34.7242	57.165	35.4128	-68.5603	49.773	Boreal Shield	-0.0501725082146778	0.208871722221375
012025_tile_0082	1992	70.9202	23.7968	50.7443	39.4698	-68.5603	49.773	Boreal Shield	-0.0501725082146778	0.208871722221375
012025_tile_0082	2001	72.1976	34.3884	54.5033	36.8519	-68.5603	49.773	Boreal Shield	-0.0501725082146778	0.208871722221375
012025_tile_0082	2008	72.2036	34.593	57.6929	35.0991	-68.5603	49.773	Boreal Shield	-0.0501725082146778	0.208871722221375
012025_tile_0082	2004	72.0751	34.4545	57.2659	35.4568	-68.5603	49.773	Boreal Shield	-0.0501725082146778	0.208871722221375
012025_tile_0082	1998	71.5162	33.9033	54.4828	36.7585	-68.5603	49.773	Boreal Shield	-0.0501725082146778	0.208871722221375
012025_tile_0082	1985	79.2101	39.478	19.4856	57.9507	-68.5603	49.773	Boreal Shield	-0.0501725082146778	0.208871722221375
012025_tile_0083	2010	85.3895	85.3064	13.367	66.5372	-68.2499	49.7714	Boreal Shield	-0.0515999999999982	5.40799449666451e-09
012025_tile_0083	1994	86.5228	86.4521	7.3312	71.8625	-68.2499	49.7714	Boreal Shield	-0.0515999999999982	5.40799449666451e-09
012025_tile_0083	1989	86.5329	86.4619	7.2669	71.9196	-68.2499	49.7714	Boreal Shield	-0.0515999999999982	5.40799449666451e-09
012025_tile_0083	1990	86.5105	86.4377	7.3624	71.8512	-68.2499	49.7714	Boreal Shield	-0.0515999999999982	5.40799449666451e-09
012025_tile_0083	1993	86.5105	86.4377	7.3624	71.8512	-68.2499	49.7714	Boreal Shield	-0.0515999999999982	5.40799449666451e-09
012025_tile_0083	1995	86.5314	86.4631	7.3384	71.8434	-68.2499	49.7714	Boreal Shield	-0.0515999999999982	5.40799449666451e-09
012025_tile_0083	1991	86.5105	86.4377	7.3624	71.8512	-68.2499	49.7714	Boreal Shield	-0.0515999999999982	5.40799449666451e-09
012025_tile_0083	1986	86.6977	86.6375	6.6694	72.3185	-68.2499	49.7714	Boreal Shield	-0.0515999999999982	5.40799449666451e-09
012025_tile_0083	1996	86.5157	86.4475	7.4141	71.722	-68.2499	49.7714	Boreal Shield	-0.0515999999999982	5.40799449666451e-09
012025_tile_0083	1987	86.5429	86.472	7.2015	71.9832	-68.2499	49.7714	Boreal Shield	-0.0515999999999982	5.40799449666451e-09
012025_tile_0083	2009	85.3536	85.2652	13.3147	66.6408	-68.2499	49.7714	Boreal Shield	-0.0515999999999982	5.40799449666451e-09
012025_tile_0083	2004	85.4178	85.3239	12.516	67.5499	-68.2499	49.7714	Boreal Shield	-0.0515999999999982	5.40799449666451e-09
012025_tile_0083	1999	86.3786	86.303	7.9804	71.4716	-68.2499	49.7714	Boreal Shield	-0.0515999999999982	5.40799449666451e-09
012025_tile_0083	2000	86.372	86.2959	8.0411	71.4229	-68.2499	49.7714	Boreal Shield	-0.0515999999999982	5.40799449666451e-09
012025_tile_0083	1992	86.5105	86.4377	7.3624	71.8512	-68.2499	49.7714	Boreal Shield	-0.0515999999999982	5.40799449666451e-09
012025_tile_0083	1998	86.3428	86.2666	7.9756	71.4681	-68.2499	49.7714	Boreal Shield	-0.0515999999999982	5.40799449666451e-09
012025_tile_0083	2001	86.3732	86.2974	8.0231	71.4391	-68.2499	49.7714	Boreal Shield	-0.0515999999999982	5.40799449666451e-09
012025_tile_0083	2002	86.1594	86.0835	9.0056	70.5024	-68.2499	49.7714	Boreal Shield	-0.0515999999999982	5.40799449666451e-09
012025_tile_0083	1997	86.5057	86.437	7.4633	71.7015	-68.2499	49.7714	Boreal Shield	-0.0515999999999982	5.40799449666451e-09
012025_tile_0083	2005	85.5052	85.416	12.2889	67.7015	-68.2499	49.7714	Boreal Shield	-0.0515999999999982	5.40799449666451e-09
012025_tile_0083	2003	85.9356	85.8556	10.1683	69.559	-68.2499	49.7714	Boreal Shield	-0.0515999999999982	5.40799449666451e-09
012025_tile_0083	1988	86.5429	86.472	7.2015	71.9832	-68.2499	49.7714	Boreal Shield	-0.0515999999999982	5.40799449666451e-09
012025_tile_0083	2007	85.2697	85.1798	13.6066	66.5004	-68.2499	49.7714	Boreal Shield	-0.0515999999999982	5.40799449666451e-09
012025_tile_0083	2008	85.2785	85.1893	13.5958	66.508	-68.2499	49.7714	Boreal Shield	-0.0515999999999982	5.40799449666451e-09
012025_tile_0083	2006	85.5416	85.4534	12.1544	67.733	-68.2499	49.7714	Boreal Shield	-0.0515999999999982	5.40799449666451e-09
012025_tile_0083	1985	86.6977	86.6375	6.6694	72.3185	-68.2499	49.7714	Boreal Shield	-0.0515999999999982	5.40799449666451e-09
012025_tile_0084	1988	78.544	78.2867	13.6799	56.9717	-67.9396	49.769	Boreal Shield	-0.00195724637681142	7.76497586230107e-08
012025_tile_0084	1993	78.5388	78.2815	13.7273	56.9273	-67.9396	49.769	Boreal Shield	-0.00195724637681142	7.76497586230107e-08
012025_tile_0084	2009	78.4258	78.1675	14.3747	56.284	-67.9396	49.769	Boreal Shield	-0.00195724637681142	7.76497586230107e-08
012025_tile_0084	1986	78.544	78.2867	13.6799	56.9717	-67.9396	49.769	Boreal Shield	-0.00195724637681142	7.76497586230107e-08
012025_tile_0084	2010	78.4258	78.1675	14.3747	56.284	-67.9396	49.769	Boreal Shield	-0.00195724637681142	7.76497586230107e-08
012025_tile_0084	1987	78.544	78.2867	13.6799	56.9717	-67.9396	49.769	Boreal Shield	-0.00195724637681142	7.76497586230107e-08
012025_tile_0084	1995	78.5388	78.2815	13.7273	56.9273	-67.9396	49.769	Boreal Shield	-0.00195724637681142	7.76497586230107e-08
012025_tile_0084	1996	78.5388	78.2815	13.7273	56.9273	-67.9396	49.769	Boreal Shield	-0.00195724637681142	7.76497586230107e-08
012025_tile_0084	1989	78.5417	78.2844	13.6919	56.9673	-67.9396	49.769	Boreal Shield	-0.00195724637681142	7.76497586230107e-08
012025_tile_0084	2005	78.5107	78.2532	13.8973	56.7908	-67.9396	49.769	Boreal Shield	-0.00195724637681142	7.76497586230107e-08
012025_tile_0084	1990	78.544	78.2867	13.6799	56.9717	-67.9396	49.769	Boreal Shield	-0.00195724637681142	7.76497586230107e-08
012025_tile_0084	1998	78.5388	78.2815	13.7273	56.9273	-67.9396	49.769	Boreal Shield	-0.00195724637681142	7.76497586230107e-08
012025_tile_0084	1991	78.5406	78.2833	13.6943	56.9681	-67.9396	49.769	Boreal Shield	-0.00195724637681142	7.76497586230107e-08
012025_tile_0084	1999	78.5388	78.2815	13.7273	56.9273	-67.9396	49.769	Boreal Shield	-0.00195724637681142	7.76497586230107e-08
012025_tile_0084	1992	78.5157	78.2585	13.9009	56.7924	-67.9396	49.769	Boreal Shield	-0.00195724637681142	7.76497586230107e-08
012025_tile_0084	1985	78.544	78.2867	13.6799	56.9717	-67.9396	49.769	Boreal Shield	-0.00195724637681142	7.76497586230107e-08
012025_tile_0084	2004	78.5033	78.2457	13.9297	56.783	-67.9396	49.769	Boreal Shield	-0.00195724637681142	7.76497586230107e-08
012025_tile_0084	2001	78.5388	78.2815	13.7273	56.9273	-67.9396	49.769	Boreal Shield	-0.00195724637681142	7.76497586230107e-08
012025_tile_0084	1994	78.5388	78.2815	13.7273	56.9273	-67.9396	49.769	Boreal Shield	-0.00195724637681142	7.76497586230107e-08
012025_tile_0084	1997	78.5388	78.2815	13.7273	56.9273	-67.9396	49.769	Boreal Shield	-0.00195724637681142	7.76497586230107e-08
012025_tile_0084	2000	78.5388	78.2815	13.7273	56.9273	-67.9396	49.769	Boreal Shield	-0.00195724637681142	7.76497586230107e-08
012025_tile_0084	2003	78.4993	78.2419	13.9579	56.7412	-67.9396	49.769	Boreal Shield	-0.00195724637681142	7.76497586230107e-08
012025_tile_0084	2008	78.4258	78.1675	14.3747	56.284	-67.9396	49.769	Boreal Shield	-0.00195724637681142	7.76497586230107e-08
012025_tile_0084	2006	78.5078	78.2503	13.9213	56.778	-67.9396	49.769	Boreal Shield	-0.00195724637681142	7.76497586230107e-08
012025_tile_0084	2007	78.4226	78.1642	14.3903	56.2733	-67.9396	49.769	Boreal Shield	-0.00195724637681142	7.76497586230107e-08
012025_tile_0084	2002	78.5293	78.272	13.7609	56.8964	-67.9396	49.769	Boreal Shield	-0.00195724637681142	7.76497586230107e-08
012025_tile_0085	1995	85.1596	84.9672	10.9701	67.4871	-67.6293	49.7657	Boreal Shield	-0.0937786144578311	1.26579643620062e-05
012025_tile_0085	1988	85.1704	84.978	10.9112	67.5479	-67.6293	49.7657	Boreal Shield	-0.0937786144578311	1.26579643620062e-05
012025_tile_0085	2010	83.3777	83.1681	20.4129	59.7726	-67.6293	49.7657	Boreal Shield	-0.0937786144578311	1.26579643620062e-05
012025_tile_0085	2009	83.3148	83.1044	20.5558	59.7283	-67.6293	49.7657	Boreal Shield	-0.0937786144578311	1.26579643620062e-05
012025_tile_0085	1989	85.1704	84.978	10.9112	67.5479	-67.6293	49.7657	Boreal Shield	-0.0937786144578311	1.26579643620062e-05
012025_tile_0085	1992	85.1574	84.965	10.9797	67.4843	-67.6293	49.7657	Boreal Shield	-0.0937786144578311	1.26579643620062e-05
012025_tile_0085	1998	84.118	83.8746	14.7273	64.7592	-67.6293	49.7657	Boreal Shield	-0.0937786144578311	1.26579643620062e-05
012025_tile_0085	1991	85.1598	84.9673	10.9677	67.4923	-67.6293	49.7657	Boreal Shield	-0.0937786144578311	1.26579643620062e-05
012025_tile_0085	2000	82.9784	82.6581	18.1908	62.0979	-67.6293	49.7657	Boreal Shield	-0.0937786144578311	1.26579643620062e-05
012025_tile_0085	1993	85.1574	84.965	10.9797	67.4843	-67.6293	49.7657	Boreal Shield	-0.0937786144578311	1.26579643620062e-05
012025_tile_0085	1994	85.1574	84.965	10.9797	67.4843	-67.6293	49.7657	Boreal Shield	-0.0937786144578311	1.26579643620062e-05
012025_tile_0085	2003	83.1708	82.8615	18.2803	62.1082	-67.6293	49.7657	Boreal Shield	-0.0937786144578311	1.26579643620062e-05
012025_tile_0085	1987	85.1704	84.978	10.9112	67.5479	-67.6293	49.7657	Boreal Shield	-0.0937786144578311	1.26579643620062e-05
012025_tile_0085	2006	83.2217	83.0051	20.4645	59.875	-67.6293	49.7657	Boreal Shield	-0.0937786144578311	1.26579643620062e-05
012025_tile_0085	2004	83.1716	82.8622	18.2803	62.1062	-67.6293	49.7657	Boreal Shield	-0.0937786144578311	1.26579643620062e-05
012025_tile_0085	1990	85.167	84.9746	10.9316	67.522	-67.6293	49.7657	Boreal Shield	-0.0937786144578311	1.26579643620062e-05
012025_tile_0085	1999	82.9811	82.6608	18.1655	62.1228	-67.6293	49.7657	Boreal Shield	-0.0937786144578311	1.26579643620062e-05
012025_tile_0085	1997	85.06	84.8618	11.2608	67.3096	-67.6293	49.7657	Boreal Shield	-0.0937786144578311	1.26579643620062e-05
012025_tile_0085	1985	85.1704	84.978	10.9112	67.5479	-67.6293	49.7657	Boreal Shield	-0.0937786144578311	1.26579643620062e-05
012025_tile_0085	2001	83.1779	82.8689	18.2052	62.1716	-67.6293	49.7657	Boreal Shield	-0.0937786144578311	1.26579643620062e-05
012025_tile_0085	1986	85.1704	84.978	10.9112	67.5479	-67.6293	49.7657	Boreal Shield	-0.0937786144578311	1.26579643620062e-05
012025_tile_0085	2002	83.1708	82.861	18.2364	62.1649	-67.6293	49.7657	Boreal Shield	-0.0937786144578311	1.26579643620062e-05
012025_tile_0085	2008	83.1797	82.9597	20.6459	59.6523	-67.6293	49.7657	Boreal Shield	-0.0937786144578311	1.26579643620062e-05
012025_tile_0085	2005	83.4939	83.2847	19.5583	60.6901	-67.6293	49.7657	Boreal Shield	-0.0937786144578311	1.26579643620062e-05
012025_tile_0085	2007	83.0856	82.8633	20.8555	59.5476	-67.6293	49.7657	Boreal Shield	-0.0937786144578311	1.26579643620062e-05
012025_tile_0085	1996	85.1596	84.9672	10.9701	67.4871	-67.6293	49.7657	Boreal Shield	-0.0937786144578311	1.26579643620062e-05
012025_tile_0086	2010	80.4324	79.2921	52.4205	43.7135	-67.3191	49.7617	Boreal Shield	-0.276877143680646	0.000940184923820198
012025_tile_0086	1987	86.0395	85.0684	21.8897	65.2596	-67.3191	49.7617	Boreal Shield	-0.276877143680646	0.000940184923820198
012025_tile_0086	1995	83.5098	82.4866	34.5798	55.2656	-67.3191	49.7617	Boreal Shield	-0.276877143680646	0.000940184923820198
012025_tile_0086	1990	84.4805	83.4714	28.9921	60.093	-67.3191	49.7617	Boreal Shield	-0.276877143680646	0.000940184923820198
012025_tile_0086	1996	79.8717	78.6339	44.9974	47.9178	-67.3191	49.7617	Boreal Shield	-0.276877143680646	0.000940184923820198
012025_tile_0086	2005	80.5708	79.5319	49.6782	45.1866	-67.3191	49.7617	Boreal Shield	-0.276877143680646	0.000940184923820198
012025_tile_0086	1992	83.5411	82.5111	33.3498	57.2344	-67.3191	49.7617	Boreal Shield	-0.276877143680646	0.000940184923820198
012025_tile_0086	2009	80.369	79.2027	52.1952	43.8569	-67.3191	49.7617	Boreal Shield	-0.276877143680646	0.000940184923820198
012025_tile_0086	1986	86.1743	85.2072	21.2795	65.7167	-67.3191	49.7617	Boreal Shield	-0.276877143680646	0.000940184923820198
012025_tile_0086	2003	79.9103	78.7408	48.0225	45.7462	-67.3191	49.7617	Boreal Shield	-0.276877143680646	0.000940184923820198
012025_tile_0086	1988	85.877	84.9009	22.5425	64.7751	-67.3191	49.7617	Boreal Shield	-0.276877143680646	0.000940184923820198
012025_tile_0086	2004	79.4209	78.2284	49.2116	45.001	-67.3191	49.7617	Boreal Shield	-0.276877143680646	0.000940184923820198
012025_tile_0086	1989	85.3374	84.3434	24.8878	62.9887	-67.3191	49.7617	Boreal Shield	-0.276877143680646	0.000940184923820198
012025_tile_0086	1997	78.9346	77.657	47.7378	46.0444	-67.3191	49.7617	Boreal Shield	-0.276877143680646	0.000940184923820198
012025_tile_0086	1993	83.5411	82.5111	33.3498	57.2344	-67.3191	49.7617	Boreal Shield	-0.276877143680646	0.000940184923820198
012025_tile_0086	1991	83.5415	82.5112	33.3583	57.2432	-67.3191	49.7617	Boreal Shield	-0.276877143680646	0.000940184923820198
012025_tile_0086	1999	79.6317	78.435	47.2465	46.0082	-67.3191	49.7617	Boreal Shield	-0.276877143680646	0.000940184923820198
012025_tile_0086	2007	79.9643	78.7783	52.5051	43.6451	-67.3191	49.7617	Boreal Shield	-0.276877143680646	0.000940184923820198
012025_tile_0086	2002	79.9721	78.8033	47.8399	45.9154	-67.3191	49.7617	Boreal Shield	-0.276877143680646	0.000940184923820198
012025_tile_0086	1998	78.8199	77.5475	48.2837	45.6787	-67.3191	49.7617	Boreal Shield	-0.276877143680646	0.000940184923820198
012025_tile_0086	2000	79.8105	78.6228	47.0459	46.0666	-67.3191	49.7617	Boreal Shield	-0.276877143680646	0.000940184923820198
012025_tile_0086	2001	80.0355	78.866	47.5522	46.0441	-67.3191	49.7617	Boreal Shield	-0.276877143680646	0.000940184923820198
012025_tile_0086	2008	80.0737	78.8909	52.319	43.7872	-67.3191	49.7617	Boreal Shield	-0.276877143680646	0.000940184923820198
012025_tile_0086	1994	84.5924	83.6191	30.9403	57.8922	-67.3191	49.7617	Boreal Shield	-0.276877143680646	0.000940184923820198
012025_tile_0086	2006	80.2787	79.2463	51.6253	44.127	-67.3191	49.7617	Boreal Shield	-0.276877143680646	0.000940184923820198
012025_tile_0086	1985	86.1743	85.2072	21.2795	65.7167	-67.3191	49.7617	Boreal Shield	-0.276877143680646	0.000940184923820198
012025_tile_0095	2009	78.681	78.2779	27.8168	50.7411	-67.9439	49.568	Boreal Shield	-0.00954346338124656	1.25649005089379e-10
012025_tile_0095	2003	78.744	78.3421	27.5435	50.9462	-67.9439	49.568	Boreal Shield	-0.00954346338124656	1.25649005089379e-10
012025_tile_0095	1986	78.8869	78.4896	26.8679	51.4883	-67.9439	49.568	Boreal Shield	-0.00954346338124656	1.25649005089379e-10
012025_tile_0095	1988	78.8869	78.4896	26.8679	51.4883	-67.9439	49.568	Boreal Shield	-0.00954346338124656	1.25649005089379e-10
012025_tile_0095	1993	78.851	78.4538	27.0138	51.3746	-67.9439	49.568	Boreal Shield	-0.00954346338124656	1.25649005089379e-10
012025_tile_0095	2010	78.3885	77.9577	28.7182	49.8934	-67.9439	49.568	Boreal Shield	-0.00954346338124656	1.25649005089379e-10
012025_tile_0095	1991	78.8573	78.4601	26.9946	51.4069	-67.9439	49.568	Boreal Shield	-0.00954346338124656	1.25649005089379e-10
012025_tile_0095	1989	78.8813	78.484	26.8865	51.4746	-67.9439	49.568	Boreal Shield	-0.00954346338124656	1.25649005089379e-10
012025_tile_0095	1992	78.8487	78.4514	27.0198	51.3746	-67.9439	49.568	Boreal Shield	-0.00954346338124656	1.25649005089379e-10
012025_tile_0095	1995	78.8455	78.4482	27.0546	51.3049	-67.9439	49.568	Boreal Shield	-0.00954346338124656	1.25649005089379e-10
012025_tile_0095	1996	78.8455	78.4482	27.0546	51.3049	-67.9439	49.568	Boreal Shield	-0.00954346338124656	1.25649005089379e-10
012025_tile_0095	1994	78.8548	78.4575	27.0114	51.3489	-67.9439	49.568	Boreal Shield	-0.00954346338124656	1.25649005089379e-10
012025_tile_0095	1990	78.8619	78.4646	26.9694	51.4251	-67.9439	49.568	Boreal Shield	-0.00954346338124656	1.25649005089379e-10
012025_tile_0095	2004	78.7368	78.335	27.5976	50.8784	-67.9439	49.568	Boreal Shield	-0.00954346338124656	1.25649005089379e-10
012025_tile_0095	1997	78.8166	78.4186	27.1507	51.2326	-67.9439	49.568	Boreal Shield	-0.00954346338124656	1.25649005089379e-10
012025_tile_0095	1987	78.8869	78.4896	26.8679	51.4883	-67.9439	49.568	Boreal Shield	-0.00954346338124656	1.25649005089379e-10
012025_tile_0095	2000	78.801	78.4028	27.1964	51.1748	-67.9439	49.568	Boreal Shield	-0.00954346338124656	1.25649005089379e-10
012025_tile_0095	1998	78.8166	78.4186	27.1507	51.2326	-67.9439	49.568	Boreal Shield	-0.00954346338124656	1.25649005089379e-10
012025_tile_0095	2006	78.641	78.243	27.8156	50.7307	-67.9439	49.568	Boreal Shield	-0.00954346338124656	1.25649005089379e-10
012025_tile_0095	2001	78.7828	78.3846	27.3081	51.1118	-67.9439	49.568	Boreal Shield	-0.00954346338124656	1.25649005089379e-10
012025_tile_0095	1999	78.801	78.4028	27.1964	51.1748	-67.9439	49.568	Boreal Shield	-0.00954346338124656	1.25649005089379e-10
012025_tile_0095	2005	78.779	78.381	27.3657	51.0271	-67.9439	49.568	Boreal Shield	-0.00954346338124656	1.25649005089379e-10
012025_tile_0095	1985	78.8869	78.4896	26.8679	51.4883	-67.9439	49.568	Boreal Shield	-0.00954346338124656	1.25649005089379e-10
012025_tile_0095	2002	78.7278	78.3258	27.5891	50.9008	-67.9439	49.568	Boreal Shield	-0.00954346338124656	1.25649005089379e-10
012025_tile_0095	2007	78.5772	78.1754	28.0924	50.6206	-67.9439	49.568	Boreal Shield	-0.00954346338124656	1.25649005089379e-10
012025_tile_0095	2008	78.6138	78.2125	27.9663	50.6963	-67.9439	49.568	Boreal Shield	-0.00954346338124656	1.25649005089379e-10
012025_tile_0096	1999	85.7374	85.623	15.5218	62.6847	-67.6349	49.5648	Boreal Shield	-0.0581723954372631	0.000182763076736592
012025_tile_0096	1987	87.9791	87.9586	6.6315	69.4041	-67.6349	49.5648	Boreal Shield	-0.0581723954372631	0.000182763076736592
012025_tile_0096	2010	86.9262	86.9015	14.0246	63.0442	-67.6349	49.5648	Boreal Shield	-0.0581723954372631	0.000182763076736592
012025_tile_0096	2003	86.0003	85.9093	15.4035	62.7844	-67.6349	49.5648	Boreal Shield	-0.0581723954372631	0.000182763076736592
012025_tile_0096	1995	87.9741	87.9535	6.6496	69.3938	-67.6349	49.5648	Boreal Shield	-0.0581723954372631	0.000182763076736592
012025_tile_0096	1997	87.4474	87.4089	8.5167	68.033	-67.6349	49.5648	Boreal Shield	-0.0581723954372631	0.000182763076736592
012025_tile_0096	1998	86.7294	86.6786	11.3623	65.6428	-67.6349	49.5648	Boreal Shield	-0.0581723954372631	0.000182763076736592
012025_tile_0096	1985	87.9791	87.9586	6.6315	69.4041	-67.6349	49.5648	Boreal Shield	-0.0581723954372631	0.000182763076736592
012025_tile_0096	2009	86.92	86.8954	14.063	62.9975	-67.6349	49.5648	Boreal Shield	-0.0581723954372631	0.000182763076736592
012025_tile_0096	1986	87.9791	87.9586	6.6315	69.4041	-67.6349	49.5648	Boreal Shield	-0.0581723954372631	0.000182763076736592
012025_tile_0096	1994	87.9741	87.9535	6.6496	69.3938	-67.6349	49.5648	Boreal Shield	-0.0581723954372631	0.000182763076736592
012025_tile_0096	1989	87.9719	87.9514	6.6532	69.378	-67.6349	49.5648	Boreal Shield	-0.0581723954372631	0.000182763076736592
012025_tile_0096	1992	87.9741	87.9535	6.6496	69.3938	-67.6349	49.5648	Boreal Shield	-0.0581723954372631	0.000182763076736592
012025_tile_0096	1988	87.9791	87.9586	6.6315	69.4041	-67.6349	49.5648	Boreal Shield	-0.0581723954372631	0.000182763076736592
012025_tile_0096	1996	87.9741	87.9535	6.6496	69.3938	-67.6349	49.5648	Boreal Shield	-0.0581723954372631	0.000182763076736592
012025_tile_0096	2007	86.6747	86.639	14.6138	62.881	-67.6349	49.5648	Boreal Shield	-0.0581723954372631	0.000182763076736592
012025_tile_0096	2000	85.7349	85.6205	15.5362	62.6847	-67.6349	49.5648	Boreal Shield	-0.0581723954372631	0.000182763076736592
012025_tile_0096	1990	87.9768	87.9562	6.6375	69.4005	-67.6349	49.5648	Boreal Shield	-0.0581723954372631	0.000182763076736592
012025_tile_0096	2006	86.9332	86.9082	13.8672	63.1741	-67.6349	49.5648	Boreal Shield	-0.0581723954372631	0.000182763076736592
012025_tile_0096	1993	87.9715	87.951	6.6568	69.3922	-67.6349	49.5648	Boreal Shield	-0.0581723954372631	0.000182763076736592
012025_tile_0096	1991	87.971	87.9505	6.6688	69.3731	-67.6349	49.5648	Boreal Shield	-0.0581723954372631	0.000182763076736592
012025_tile_0096	2002	85.8266	85.716	15.5669	62.7107	-67.6349	49.5648	Boreal Shield	-0.0581723954372631	0.000182763076736592
012025_tile_0096	2005	86.9732	86.9487	13.6084	63.32	-67.6349	49.5648	Boreal Shield	-0.0581723954372631	0.000182763076736592
012025_tile_0096	2004	85.985	85.8936	15.472	62.7357	-67.6349	49.5648	Boreal Shield	-0.0581723954372631	0.000182763076736592
012025_tile_0096	2008	86.6992	86.6635	14.5381	62.8959	-67.6349	49.5648	Boreal Shield	-0.0581723954372631	0.000182763076736592
012025_tile_0096	2001	85.8266	85.716	15.5669	62.7107	-67.6349	49.5648	Boreal Shield	-0.0581723954372631	0.000182763076736592
012025_tile_0097	1987	71.7487	71.5634	15.9596	52.6547	-67.326	49.5607	Boreal Shield	-0.0452879616963055	6.69757449500707e-09
012025_tile_0097	1989	71.7822	71.6152	16.0545	52.4949	-67.326	49.5607	Boreal Shield	-0.0452879616963055	6.69757449500707e-09
012025_tile_0097	1991	71.7825	71.6177	16.1182	52.4501	-67.326	49.5607	Boreal Shield	-0.0452879616963055	6.69757449500707e-09
012025_tile_0097	2010	69.8151	69.5623	21.5294	47.58	-67.326	49.5607	Boreal Shield	-0.0452879616963055	6.69757449500707e-09
012025_tile_0097	1992	71.7815	71.6171	16.2131	52.3367	-67.326	49.5607	Boreal Shield	-0.0452879616963055	6.69757449500707e-09
012025_tile_0097	1996	71.6771	71.5162	16.8809	51.847	-67.326	49.5607	Boreal Shield	-0.0452879616963055	6.69757449500707e-09
012025_tile_0097	1993	71.7968	71.6425	16.2035	52.3571	-67.326	49.5607	Boreal Shield	-0.0452879616963055	6.69757449500707e-09
012025_tile_0097	2003	71.468	71.2885	18.0869	50.8997	-67.326	49.5607	Boreal Shield	-0.0452879616963055	6.69757449500707e-09
012025_tile_0097	1990	71.798	71.6332	16.0581	52.4989	-67.326	49.5607	Boreal Shield	-0.0452879616963055	6.69757449500707e-09
012025_tile_0097	2004	71.2235	71.0262	18.3721	50.5981	-67.326	49.5607	Boreal Shield	-0.0452879616963055	6.69757449500707e-09
012025_tile_0097	1999	71.5896	71.4083	17.2965	51.602	-67.326	49.5607	Boreal Shield	-0.0452879616963055	6.69757449500707e-09
012025_tile_0097	1994	71.8465	71.6942	16.1554	52.3634	-67.326	49.5607	Boreal Shield	-0.0452879616963055	6.69757449500707e-09
012025_tile_0097	2000	71.5896	71.4083	17.2965	51.602	-67.326	49.5607	Boreal Shield	-0.0452879616963055	6.69757449500707e-09
012025_tile_0097	1995	71.7741	71.6204	16.5518	52.1267	-67.326	49.5607	Boreal Shield	-0.0452879616963055	6.69757449500707e-09
012025_tile_0097	2001	71.5971	71.4166	17.3139	51.6022	-67.326	49.5607	Boreal Shield	-0.0452879616963055	6.69757449500707e-09
012025_tile_0097	1986	72.0398	71.8631	14.3285	53.6803	-67.326	49.5607	Boreal Shield	-0.0452879616963055	6.69757449500707e-09
012025_tile_0097	2002	71.4752	71.2957	18.0412	50.9424	-67.326	49.5607	Boreal Shield	-0.0452879616963055	6.69757449500707e-09
012025_tile_0097	1997	71.6746	71.5134	16.8953	51.8274	-67.326	49.5607	Boreal Shield	-0.0452879616963055	6.69757449500707e-09
012025_tile_0097	2005	71.3773	71.195	18.2094	50.6577	-67.326	49.5607	Boreal Shield	-0.0452879616963055	6.69757449500707e-09
012025_tile_0097	1998	71.6809	71.5197	16.8665	51.8321	-67.326	49.5607	Boreal Shield	-0.0452879616963055	6.69757449500707e-09
012025_tile_0097	2006	70.9123	70.719	19.3343	49.5931	-67.326	49.5607	Boreal Shield	-0.0452879616963055	6.69757449500707e-09
012025_tile_0097	1988	71.8287	71.6618	15.8635	52.6722	-67.326	49.5607	Boreal Shield	-0.0452879616963055	6.69757449500707e-09
012025_tile_0097	2008	69.7041	69.4407	21.605	47.4571	-67.326	49.5607	Boreal Shield	-0.0452879616963055	6.69757449500707e-09
[truncated: 41,213 more rows]
